# Supplementary material for: Tet3 mediates stable glucocorticoid-induced alterations in DNA methylation and Dnmt3a/Dkk1 expression in neural progenitors
Source: Cell Death Dis. 2015 Jun 18;6(6):e1793–. doi: 10.1038/cddis.2015.159 (PMC4669838; doi:10.1038/cddis.2015.159)
Supplement: Supplementary Table 4 [file cddis2015159x9.xls]

## Sheet: Note
	Con-P1	NSCs
	# This file is generated by MACS
	# ARGUMENTS LIST:
	# name = MACS_in_Galaxy
	# format = BED
	# ChIP-seq file = /galaxy/main_pool/pool6/files/005/627/dataset_5627527.dat
	# control file = /galaxy/main_pool/pool6/files/005/626/dataset_5626931.dat
	# effective genome size = 2.70e+09
	# tag size = 50
	# band width = 300
	# model fold = 10
	# pvalue cutoff = 1.00e-05
	# Ranges for calculating regional lambda are : peak_region,1000,5000,10000
	# unique tags in treatment: 6000000
	# total tags in treatment: 6000000
	# unique tags in control: 6000000
	# total tags in control: 6000000
	# d = 80

## Sheet: Con-P1 NSCs
chr	start	end	length	summit	tags	#NAME?	fold_enrichment	FDR(%)
chr1	583700	583872	173	101	7	80.75	33.75	0.25
chr1	601989	602304	316	151	10	95.69	39.38	0.2
chr1	602362	602501	140	71	6	56.84	33.75	0.93
chr1	610911	611023	113	57	6	97.4	33.75	0.21
chr1	660611	660882	272	75	11	115.46	45	0.23
chr1	661040	661211	172	68	6	55.05	28.12	0.95
chr1	1306977	1307235	259	78	9	91.86	28.12	0.2
chr1	2242227	2242461	235	171	6	58.75	16.88	0.85
chr1	2245006	2245585	580	192	29	282.91	73.12	0.73
chr1	2246342	2246569	228	70	6	59.61	16.88	0.77
chr1	2262268	2262543	276	198	16	162.84	37.5	0.38
chr1	2265504	2265760	257	141	8	59.49	16.06	0.77
chr1	2275967	2276140	174	101	11	95.63	21.63	0.2
chr1	2300237	2300619	383	239	22	243.77	67.5	0.6
chr1	2375320	2375598	279	157	14	154.83	50.62	0.33
chr1	2380523	2380685	163	74	8	59.49	14.26	0.77
chr1	2382390	2382749	360	198	14	84.12	20.25	0.23
chr1	2399715	2399932	218	97	9	77.03	16.45	0.28
chr1	2405500	2405712	213	74	6	58.2	20	0.92
chr1	2406148	2406398	251	165	14	125.23	28.24	0.26
chr1	2415149	2415425	277	205	8	66.07	16.67	0.46
chr1	2420916	2421190	275	169	11	90.8	24.06	0.21
chr1	2431451	2431648	198	144	8	75.9	27.34	0.29
chr1	2444140	2444278	139	70	6	55.97	20.83	0.94
chr1	2458383	2458731	349	93	12	113.58	27.17	0.23
chr1	2462730	2462889	160	76	9	86.16	33.33	0.23
chr1	2480397	2480716	320	129	13	131.02	27.17	0.26
chr1	2491942	2492171	230	97	6	50.91	16.67	1.02
chr1	2497016	2497269	254	131	11	107.41	35.71	0.21
chr1	2506677	2506962	286	101	10	68.12	21.74	0.41
chr1	2509642	2510182	541	416	26	183.87	29.89	0.36
chr1	2520214	2520456	243	146	7	54.95	17.86	0.95
chr1	2534541	2534863	323	219	14	117.77	28.57	0.24
chr1	2547909	2548199	291	174	11	58.65	10.91	0.85
chr1	2556212	2556409	198	69	8	89.4	33.75	0.22
chr1	2556477	2556684	208	129	10	69.53	18.2	0.38
chr1	2568230	2568510	281	135	9	73.75	19.53	0.31
chr1	2569625	2569949	325	138	12	77.06	15	0.28
chr1	2572349	2572546	198	79	7	76.27	33.75	0.29
chr1	2581710	2582032	323	144	13	75.33	18.17	0.3
chr1	2654332	2654542	211	133	11	88.23	20	0.22
chr1	2659286	2659547	262	165	12	114.7	25	0.23
chr1	2732914	2733110	197	76	7	50.36	15	1.03
chr1	2736481	2736740	260	167	10	104.51	33.75	0.2
chr1	2736825	2737090	266	69	9	57.31	21.88	0.92
chr1	2746964	2747178	215	63	6	52.79	20.83	0.98
chr1	2763494	2763776	283	128	9	76.05	20.83	0.29
chr1	2765194	2765426	233	60	8	57.19	14.71	0.92
chr1	2768705	2768984	280	110	9	69.53	17.5	0.38
chr1	2769948	2770154	207	76	6	52.05	19.53	1
chr1	2795422	2795647	226	64	7	62.16	20.83	0.61
chr1	2798672	2798893	222	120	8	77.94	27.78	0.28
chr1	2800439	2800906	468	329	24	141.99	18.75	0.27
chr1	2806508	2807077	570	123	34	272.61	31.25	0.78
chr1	2813447	2813704	258	138	7	54.92	18.94	0.95
chr1	2827933	2828056	124	63	6	70.28	22.73	0.34
chr1	2855742	2855997	256	80	7	67.84	33.75	0.42
chr1	2861452	2861709	258	117	7	65.09	20.83	0.48
chr1	2867410	2867698	289	193	20	213.69	41.67	0.48
chr1	2868200	2868631	432	259	17	129.72	33.65	0.27
chr1	2873535	2873709	175	77	8	57.77	14.58	0.92
chr1	2880702	2880973	272	166	12	89.22	15.96	0.22
chr1	2909556	2909850	295	153	13	113.45	25.81	0.23
chr1	2913499	2913777	279	104	8	61.35	14.71	0.65
chr1	2971465	2971687	223	153	11	85.59	22.5	0.23
chr1	2973719	2973895	177	78	9	79.52	22.73	0.26
chr1	2982177	2982346	170	92	8	83.9	29.17	0.24
chr1	2982959	2983344	386	313	15	145.1	32.61	0.29
chr1	2984062	2984222	161	86	8	83.14	39.38	0.24
chr1	2985623	2985774	152	77	7	76.88	32.41	0.28
chr1	2990682	2990881	200	136	7	56.88	15.62	0.93
chr1	2997796	2998026	231	128	10	79.98	14.44	0.26
chr1	2999957	3000238	282	205	9	64.8	21.88	0.5
chr1	3000912	3001120	209	109	10	87.89	25	0.22
chr1	3003145	3003377	233	72	7	50.56	14.88	1.03
chr1	3003455	3003586	132	67	6	53.01	18.75	0.98
chr1	3004071	3004368	298	123	10	74.56	23.03	0.3
chr1	3014730	3014918	189	127	7	51.65	12.5	1.02
chr1	3018399	3018612	214	76	6	52.93	16.67	0.98
chr1	3020397	3020670	274	159	9	69.53	17.12	0.38
chr1	3041214	3041474	261	84	10	87.93	27.34	0.22
chr1	3049284	3049536	253	149	11	104.21	33.33	0.2
chr1	3060494	3060625	132	67	6	75.68	26.79	0.29
chr1	3061903	3062070	168	75	10	72.93	16.07	0.32
chr1	3065492	3065679	188	120	9	80.94	21.87	0.25
chr1	3068613	3068909	297	89	12	66.83	12.99	0.44
chr1	3069097	3069423	327	164	14	98.37	25	0.21
chr1	3076458	3076752	295	108	10	75	19.74	0.3
chr1	3124656	3124882	227	138	8	55.06	15	0.95
chr1	3147237	3147466	230	66	7	71.34	22.5	0.33
chr1	3149066	3149295	230	164	6	54.92	24.04	0.95
chr1	3155208	3155609	402	329	15	104.63	21.43	0.2
chr1	3165036	3165208	173	76	6	54.91	28.12	0.95
chr1	3167087	3167278	192	69	13	147.75	56.25	0.3
chr1	3173374	3173739	366	165	15	119.54	25	0.24
chr1	3222469	3222647	179	79	8	90.3	36.46	0.21
chr1	3223209	3223383	175	57	9	72.27	21.87	0.32
chr1	3244400	3244658	259	79	14	140.76	37.5	0.26
chr1	3245986	3246204	219	62	7	70.43	26.04	0.34
chr1	3246763	3247099	337	172	12	113.18	31.25	0.23
chr1	3248179	3248519	341	180	9	80.63	28.12	0.25
chr1	3272044	3272244	201	109	10	89.63	25	0.21
chr1	3280757	3280987	231	166	7	56.55	14.29	0.93
chr1	3286467	3286821	355	204	14	112.07	25	0.23
chr1	3286990	3287352	363	249	13	80.77	22.06	0.25
chr1	3291372	3291842	471	336	23	195.52	25.74	0.41
chr1	3298623	3298822	200	122	8	59.49	17.5	0.77
chr1	3299155	3299393	239	138	8	56.39	22.06	0.93
chr1	3299416	3299707	292	79	9	59.49	18.25	0.77
chr1	3313291	3313489	199	124	10	106.16	35.71	0.2
chr1	3318673	3318945	273	146	14	106.44	17.5	0.21
chr1	3321993	3322149	157	79	6	69.81	33.75	0.37
chr1	3322424	3322694	271	156	13	124.85	41.67	0.26
chr1	3322980	3323337	358	163	15	127.31	27.78	0.26
chr1	3324494	3324740	247	102	9	90.64	26.04	0.21
chr1	3325001	3325209	209	78	10	94.23	38.46	0.2
chr1	3326726	3327378	653	422	24	111.87	14.58	0.22
chr1	3332697	3332930	234	140	9	63.38	17.5	0.55
chr1	3333338	3333568	231	178	7	68.68	20.83	0.4
chr1	3333890	3334120	231	79	13	135.79	43.48	0.24
chr1	3335187	3335436	250	156	8	77.9	26.04	0.28
chr1	3336100	3336451	352	154	9	76.25	26.04	0.29
chr1	3337478	3337722	245	80	10	80.87	15.62	0.25
chr1	3337833	3338092	260	79	12	102.87	37.5	0.2
chr1	3339219	3339967	749	190	28	122.92	12.5	0.26
chr1	3340141	3340514	374	237	15	124.01	39.38	0.26
chr1	3342005	3342240	236	150	6	58.63	22.5	0.86
chr1	3343315	3343888	574	202	26	257.17	73.12	0.74
chr1	3344452	3344726	275	137	9	89.39	28.12	0.22
chr1	3345306	3345710	405	231	19	193.87	48.91	0.4
chr1	3347959	3348391	433	77	17	136.25	35.71	0.24
chr1	3348431	3348637	207	128	6	55.8	17.86	0.94
chr1	3348906	3349131	226	155	6	53.33	17.86	0.97
chr1	3351959	3352264	306	155	10	79.98	19.12	0.26
chr1	3354196	3354450	255	70	7	56.26	15.62	0.94
chr1	3361405	3361675	271	93	9	69.53	20.32	0.38
chr1	3363961	3364190	230	117	9	64.05	17.5	0.53
chr1	3364396	3364576	181	80	10	82.47	25	0.24
chr1	3367819	3368048	230	68	6	50.91	16.67	1.02
chr1	3368980	3369241	262	129	11	77.96	15	0.28
chr1	3372185	3372791	607	422	34	329.52	60	1.17
chr1	3377041	3377224	184	79	9	90.92	31.25	0.21
chr1	3377248	3377459	212	122	14	122.86	34.38	0.26
chr1	3379824	3380064	241	167	8	63.55	20.27	0.54
chr1	3380845	3381113	269	194	9	68.66	19.74	0.4
chr1	3385119	3385346	228	153	7	57.88	22.06	0.92
chr1	3391061	3391422	362	274	16	143.87	33.33	0.28
chr1	3391636	3391832	197	77	8	66.6	29.17	0.44
chr1	3391920	3392214	295	108	12	96.71	33.33	0.2
chr1	3392586	3392809	224	156	10	79.98	25.2	0.26
chr1	3399391	3399788	398	179	20	142.56	20	0.27
chr1	3400648	3401026	379	147	15	104.47	17.05	0.2
chr1	3401113	3401335	223	96	10	77.01	18.23	0.28
chr1	3413522	3413692	171	78	7	71.22	25	0.33
chr1	3418794	3419019	226	110	9	85.14	29.17	0.23
chr1	3426781	3426984	204	73	6	58.31	24.04	0.9
chr1	3428680	3429114	435	195	21	190.49	37.5	0.39
chr1	3435335	3435667	333	240	16	129.8	25	0.27
chr1	3441921	3442238	318	128	14	99.92	28.12	0.21
chr1	3447947	3448081	135	68	7	81.51	25.74	0.25
chr1	3448735	3449255	521	250	25	205.84	25	0.46
chr1	3463499	3463663	165	66	10	114.74	40.18	0.23
chr1	3464344	3464624	281	73	8	68.03	26.79	0.41
chr1	3475726	3476016	291	215	11	88.57	20.83	0.22
chr1	3477738	3478165	428	233	22	214.48	37.04	0.48
chr1	3480508	3480799	292	79	16	158.87	45.83	0.35
chr1	3489934	3490304	371	199	9	64.04	24.19	0.53
chr1	3492332	3492501	170	99	6	55.06	17.86	0.95
chr1	3498930	3499138	209	93	14	144.51	35.71	0.28
chr1	3502121	3502356	236	159	11	96.07	19.74	0.2
chr1	3504483	3504710	228	96	11	109.33	29.17	0.21
chr1	3505434	3505684	251	59	12	101.44	23.44	0.2
chr1	3529521	3529736	216	76	9	99.37	33.75	0.21
chr1	3545072	3545228	157	79	7	83.35	39.38	0.24
chr1	3557565	3557814	250	151	13	100.89	27.5	0.2
chr1	3558271	3558512	242	75	7	50.9	12.5	1.03
chr1	3559140	3559342	203	72	7	56.35	26.79	0.94
chr1	3559438	3559745	308	78	17	165.19	38.46	0.34
chr1	3563105	3563323	219	151	8	64.18	21.88	0.53
chr1	3564448	3564850	403	213	19	171.32	38.46	0.36
chr1	3567645	3567899	255	152	16	166.11	48.39	0.35
chr1	3581808	3582042	235	160	7	63.13	22.32	0.56
chr1	3589570	3589717	148	75	8	73.75	23.81	0.31
chr1	3605314	3605496	183	78	9	91.14	27.34	0.2
chr1	3615892	3616124	233	168	7	53.68	16.45	0.96
chr1	3643358	3643621	264	198	10	90.3	25	0.21
chr1	3644141	3644340	200	79	8	77.9	20.83	0.28
chr1	3661429	3661605	177	97	8	70.08	17.86	0.34
chr1	3664117	3664334	218	56	7	51.18	17.05	1.02
chr1	3664866	3665344	479	336	21	127.33	20	0.26
chr1	3669114	3669278	165	76	8	63.03	21.88	0.57
chr1	3669750	3669941	192	80	11	106.2	43.1	0.2
chr1	3671029	3671173	145	73	7	56.88	17.5	0.93
chr1	3673489	3673707	219	98	8	56.31	12.5	0.94
chr1	3674943	3675126	184	107	9	72.84	15	0.32
chr1	3675931	3676188	258	183	8	58.38	12.5	0.9
chr1	3682117	3682234	118	60	6	81.51	22.06	0.25
chr1	3683179	3683445	267	203	12	107.06	22.06	0.21
chr1	3686782	3687019	238	104	11	94.94	29.17	0.2
chr1	3701677	3702083	407	165	14	126.66	31.25	0.26
chr1	3718065	3718229	165	86	8	79.31	25	0.27
chr1	3722424	3722568	145	73	6	69.81	33.75	0.37
chr1	3733633	3733953	321	208	11	69.16	21.88	0.39
chr1	3742789	3742992	204	130	9	73.82	19.89	0.31
chr1	3749950	3750246	297	177	12	115.65	43.27	0.23
chr1	3769968	3770250	283	104	12	103.99	33.09	0.2
chr1	3773733	3773934	202	74	6	60.87	20.83	0.67
chr1	3781644	3781841	198	132	8	89.4	33.75	0.22
chr1	3782052	3782306	255	176	9	77.18	26.04	0.28
chr1	3782401	3782654	254	177	8	63.01	28.85	0.57
chr1	3785109	3785424	316	172	8	59.49	23.7	0.77
chr1	3787195	3787441	247	105	8	79.91	21.74	0.26
chr1	3788125	3788289	165	71	7	74.66	26.79	0.3
chr1	3789395	3789670	276	88	10	75.66	21.87	0.29
chr1	3856185	3856358	174	96	11	97.54	22.5	0.2
chr1	3879035	3879286	252	77	8	55.87	11.36	0.94
chr1	3879439	3879700	262	117	13	102.93	21.74	0.2
chr1	3879858	3880030	173	109	9	79.54	19.44	0.26
chr1	3900152	3900585	434	225	21	217.97	78.75	0.49
chr1	3910867	3911023	157	79	7	75.68	31.25	0.29
chr1	3935512	3935723	212	95	10	100.16	29.17	0.21
chr1	3943289	3943449	161	78	6	52.84	15.62	0.98
chr1	3945271	3945596	326	167	12	88.2	25	0.22
chr1	3949279	3949536	258	80	7	53.98	18.38	0.96
chr1	3975102	3975374	273	70	8	64.28	15.62	0.51
chr1	3981199	3981655	457	209	23	224.9	62.5	0.56
chr1	3993220	3993388	169	101	6	68.22	28.12	0.41
chr1	4018716	4018957	242	178	9	88.2	24.04	0.22
chr1	4019465	4019612	148	75	6	52.97	28.85	0.98
chr1	4029719	4030030	312	199	12	105.44	25	0.21
chr1	4071134	4071302	169	72	7	62.26	18.75	0.61
chr1	4077131	4077738	608	386	33	278.26	55.56	0.68
chr1	4086698	4086993	296	149	7	63.14	28.12	0.56
chr1	4090908	4091225	318	200	15	140.37	37.5	0.26
chr1	4091273	4091566	294	215	11	100.24	35.71	0.21
chr1	4094829	4095116	288	94	10	99.87	39.38	0.2
chr1	4095525	4095781	257	185	8	79.72	22.5	0.26
chr1	4107070	4107333	264	109	7	66.84	22.5	0.44
chr1	4123487	4123641	155	78	10	126.83	56.25	0.26
chr1	4131030	4131377	348	232	11	90.8	21.75	0.21
chr1	4138971	4139202	232	101	18	193.68	47.79	0.4
chr1	4139657	4139915	259	167	10	88.27	27.34	0.22
chr1	4161914	4162167	254	129	9	69.53	19.05	0.38
chr1	4167427	4167619	193	85	6	64.39	16.88	0.51
chr1	4172401	4172589	189	117	6	58.37	22.32	0.9
chr1	4202717	4202915	199	126	9	62.59	14.58	0.59
chr1	4243594	4243919	326	168	9	69.11	24.19	0.39
chr1	4244493	4244669	177	68	6	58.28	20.83	0.9
chr1	4256091	4256272	182	115	8	92.56	33.75	0.2
chr1	4264528	4264772	245	166	9	76.81	18.38	0.28
chr1	4270589	4270923	335	231	14	107.54	21.87	0.21
chr1	4280435	4280597	163	78	8	80.83	25.74	0.25
chr1	4287999	4288662	664	108	21	131.91	24.9	0.27
chr1	4289100	4289424	325	103	15	158.77	56.25	0.35
chr1	4303474	4303690	217	157	6	52.54	12.5	0.99
chr1	4303798	4304088	291	75	8	54.13	20.83	0.96
chr1	4346938	4347169	232	93	11	75.12	16.67	0.3
chr1	4353618	4353925	308	235	13	130.77	36.46	0.26
chr1	4362575	4362999	425	247	17	112.08	18.59	0.23
chr1	4389244	4389426	183	112	7	64.93	22.06	0.49
chr1	4389812	4390173	362	103	14	112.64	22.06	0.23
chr1	4393703	4394040	338	209	12	101.24	20.83	0.2
chr1	4395925	4396119	195	129	8	84.12	33.65	0.23
chr1	4396260	4396698	439	160	18	121.89	21.95	0.25
chr1	4397314	4397505	192	79	7	57.93	26.79	0.92
chr1	4403340	4403592	253	179	7	61.92	18.52	0.62
chr1	4414499	4414740	242	167	9	70.82	15.62	0.33
chr1	4415121	4415371	251	108	11	108	31.25	0.21
chr1	4423933	4424181	249	180	10	79.98	21.79	0.26
chr1	4425477	4425685	209	106	10	100.8	33.33	0.2
chr1	4427952	4428287	336	160	10	78.12	20.83	0.28
chr1	4428840	4429131	292	108	18	172.01	45.83	0.37
chr1	4430106	4430372	267	147	13	98.52	25	0.21
chr1	4435769	4435976	208	79	10	78.26	17.5	0.28
chr1	4436991	4437251	261	126	9	82.09	31.25	0.25
chr1	4437297	4437574	278	175	13	119.18	33.65	0.24
chr1	4438641	4439192	552	371	26	248.11	56.25	0.64
chr1	4444522	4444841	320	169	23	276.43	61.88	0.67
chr1	4447308	4447536	229	78	13	152.54	56.25	0.32
chr1	4454777	4455024	248	130	9	69.53	15.5	0.38
chr1	4457018	4457205	188	96	8	91.34	33.75	0.21
chr1	4466513	4466750	238	167	11	116.24	40	0.23
chr1	4471642	4471927	286	188	9	69.53	17.88	0.38
chr1	4473127	4473323	197	55	7	70.04	27.78	0.34
chr1	4474631	4475012	382	217	19	100.8	14.32	0.2
chr1	4501178	4501358	181	77	10	121.12	50.62	0.25
chr1	4520214	4520365	152	77	6	57.59	22.06	0.92
chr1	4532536	4532685	150	76	12	157.76	67.5	0.34
chr1	4540685	4540876	192	75	8	90.55	39.38	0.21
chr1	4541282	4541502	221	143	14	154.63	61.88	0.33
chr1	4547462	4547772	311	153	8	72.73	28.12	0.32
chr1	4547880	4548020	141	71	7	69.81	39.38	0.37
chr1	4563029	4563194	166	88	6	68.74	28.12	0.4
chr1	4565296	4565524	229	78	8	59.49	14.31	0.77
chr1	4585906	4586181	276	201	9	82.83	24.04	0.24
chr1	4588114	4588355	242	133	7	50.9	15.62	1.03
chr1	4590760	4591257	498	277	21	152.57	24.9	0.32
chr1	4596659	4596891	233	168	10	109.51	39.38	0.21
chr1	4597896	4598077	182	53	6	66.08	22.5	0.46
chr1	4605587	4605823	237	160	9	69.53	17.78	0.38
chr1	4636995	4637165	171	97	7	77.23	30	0.28
chr1	4637376	4637630	255	72	9	78.74	38.04	0.27
chr1	4638348	4638973	626	453	21	172.74	33.75	0.37
chr1	4666480	4666633	154	78	6	69.81	33.75	0.37
chr1	4668900	4669129	230	74	7	71.34	28.12	0.33
chr1	4672087	4672287	201	71	7	65.95	20.83	0.46
chr1	4680792	4681037	246	99	12	134.24	39.38	0.25
chr1	4685621	4685870	250	160	11	117.94	38.04	0.24
chr1	4685925	4686112	188	70	6	52.02	27.17	1.01
chr1	4704718	4704902	185	91	12	133.42	41.67	0.26
chr1	4789489	4789731	243	79	9	82.19	25	0.25
chr1	4803793	4804068	276	200	8	77.1	39.38	0.28
chr1	4827830	4828049	220	127	7	58.44	26.04	0.88
chr1	4908530	4908869	340	128	13	108.68	27.34	0.22
chr1	4950779	4951089	311	184	12	101.97	31.1	0.2
chr1	4951445	4951721	277	120	11	92.86	37.04	0.21
chr1	4952020	4952240	221	91	10	86.06	29.17	0.23
chr1	4969214	4969497	284	87	13	106.24	28.12	0.2
chr1	4983434	4983720	287	186	12	66.83	16.14	0.44
chr1	5000922	5001176	255	127	9	68.75	15.62	0.4
chr1	5001226	5001629	404	184	19	159.98	37.5	0.36
chr1	5008427	5008792	366	121	21	214.66	45.75	0.48
chr1	5033936	5034108	173	84	10	123.21	45	0.26
chr1	5046799	5046950	152	77	7	83.35	39.38	0.24
chr1	5101253	5101493	241	87	11	106.6	33.33	0.21
chr1	5112476	5112716	241	87	7	69.81	22.5	0.35
chr1	5132139	5132337	199	100	11	91.04	22.5	0.2
chr1	5133754	5134100	347	228	15	137.29	30.36	0.25
chr1	5142126	5142313	188	69	7	51.81	12.5	1.01
chr1	5154436	5154653	218	142	10	105.39	33.65	0.21
chr1	5160513	5160724	212	85	15	148.12	34.38	0.29
chr1	5168600	5168807	208	136	6	56.69	18.52	0.93
chr1	5207352	5207634	283	170	7	62.11	20.83	0.61
chr1	5218816	5218950	135	68	6	82.21	32.61	0.25
chr1	5219315	5219514	200	69	8	75.94	33.75	0.3
chr1	5244478	5244714	237	91	11	107.42	29.17	0.21
chr1	5255956	5256171	216	103	7	73.4	28.13	0.31
chr1	5303466	5303644	179	102	7	79.62	33.75	0.26
chr1	5320600	5320832	233	131	6	50.55	16.67	1.03
chr1	5321631	5321980	350	190	11	64.62	17.5	0.5
chr1	5322224	5322412	189	76	9	104.93	45	0.21
chr1	5329974	5330168	195	125	6	61.88	26.04	0.62
chr1	5347712	5348012	301	134	9	62.27	18.75	0.61
chr1	5351241	5351698	458	179	26	235.92	37.5	0.56
chr1	5352005	5352275	271	139	13	125.28	37.5	0.26
chr1	5436827	5437019	193	118	6	64.39	28.12	0.51
chr1	5576452	5576767	316	148	10	69.83	18.75	0.35
chr1	5577540	5577715	176	104	7	70.28	25	0.34
chr1	5587671	5587929	259	115	12	131.45	50.62	0.26
chr1	5615119	5615361	243	173	8	52.71	12.5	0.99
chr1	5655565	5655880	316	112	14	125.23	31.6	0.26
chr1	5665761	5665926	166	72	7	60.1	25	0.73
chr1	5673633	5673828	196	137	6	61.73	20.83	0.63
chr1	5694714	5694962	249	119	9	90.31	26.04	0.21
chr1	5701920	5702183	264	176	15	119.3	27.5	0.24
chr1	5703312	5703581	270	138	11	104.4	31.25	0.2
chr1	5705220	5705569	350	206	10	77.85	16.67	0.28
chr1	5709517	5709829	313	111	15	141.41	37.5	0.26
chr1	5710167	5710319	153	77	6	51.16	26.79	1.02
chr1	5711129	5711350	222	80	9	69.53	19.43	0.38
chr1	5717892	5718202	311	162	11	99.27	32.41	0.21
chr1	5726135	5726301	167	100	7	76.71	28.85	0.28
chr1	5726738	5727105	368	188	15	140.18	33.65	0.26
chr1	5728436	5728646	211	61	9	90.78	22.32	0.21
chr1	5731291	5731584	294	172	12	83.05	21.88	0.24
chr1	5733163	5733342	180	72	7	65.47	22.06	0.47
chr1	5749087	5749340	254	71	8	80.15	33.75	0.25
chr1	5785346	5785581	236	71	7	67.98	31.25	0.41
chr1	5785677	5785910	234	163	6	58.87	22.5	0.84
chr1	5834805	5835202	398	328	19	178.57	52.08	0.38
chr1	5842416	5842842	427	71	20	167.64	41.67	0.35
chr1	5844664	5844839	176	113	6	62.52	24.04	0.59
chr1	5848229	5848520	292	80	10	85.81	25	0.23
chr1	5853682	5853883	202	127	6	63.07	16.88	0.57
chr1	5860247	5860391	145	73	7	76.88	32.41	0.28
chr1	5861707	5861949	243	133	9	61.91	15	0.62
chr1	5878712	5878902	191	118	6	56.12	20.83	0.94
chr1	5884675	5885023	349	100	21	135.29	16.07	0.24
chr1	5885392	5885524	133	67	6	53.01	18.75	0.98
chr1	5885556	5885812	257	112	11	69.13	12.5	0.39
chr1	5886527	5886714	188	79	14	150.55	49.11	0.3
chr1	5982759	5983055	297	179	11	90.8	25.99	0.21
chr1	5984132	5984450	319	142	15	121.47	25	0.25
chr1	6002363	6002574	212	105	8	86.85	28.13	0.22
chr1	6010295	6010436	142	72	7	83.35	39.38	0.24
chr1	6031643	6031847	205	75	10	71	18.75	0.33
chr1	6033388	6033541	154	78	8	86.16	33.33	0.23
chr1	6038146	6038412	267	137	10	103.31	33.75	0.2
chr1	6052581	6052824	244	167	8	68.31	27.34	0.41
chr1	6086904	6087071	168	95	6	57.93	19.53	0.92
chr1	6091255	6091414	160	90	8	59.49	14	0.77
chr1	6113863	6114376	514	150	21	175.53	29.17	0.38
chr1	6114455	6114848	394	204	14	115.07	33.33	0.23
chr1	6144878	6145090	213	75	6	51.25	15.62	1.02
chr1	6151745	6151903	159	80	6	60.22	24.19	0.72
chr1	6170320	6170834	515	225	21	130.81	20	0.26
chr1	6200002	6200241	240	176	7	69.95	33.75	0.35
chr1	6251120	6251376	257	183	12	100.52	28.12	0.2
chr1	6422534	6422720	187	64	7	65.29	33.75	0.48
chr1	6440257	6440554	298	146	12	101.97	22.35	0.2
chr1	6471253	6471481	229	106	6	52.96	17.86	0.98
chr1	6475134	6475342	209	126	14	173.01	56.25	0.37
chr1	6519309	6519538	230	163	7	55.79	17.36	0.94
chr1	6575527	6575833	307	133	11	90.8	26.86	0.21
chr1	6594282	6594413	132	67	8	78.44	20	0.27
chr1	6698986	6699193	208	148	8	84.7	26.04	0.23
chr1	6699368	6699698	331	127	16	152.44	31.25	0.31
chr1	6726457	6726784	328	176	18	153.85	31.25	0.32
chr1	6730597	6730711	115	58	6	86.16	25	0.23
chr1	6761660	6761870	211	106	9	76.28	21.88	0.29
chr1	6762149	6762530	382	184	11	50.8	14.32	1.03
chr1	6809769	6809924	156	79	10	78.87	19.5	0.27
chr1	6915008	6915180	173	79	18	227.11	66.67	0.58
chr1	6945997	6946307	311	172	10	61.08	15	0.67
chr1	6970266	6970510	245	174	7	66.77	26.04	0.44
chr1	6979633	6979834	202	131	9	78.04	21.88	0.28
chr1	7040547	7040788	242	124	8	79.1	26.04	0.27
chr1	7040904	7041044	141	71	6	56.84	33.75	0.93
chr1	7041223	7041498	276	120	12	101.8	33.75	0.2
chr1	7051376	7051573	198	79	6	55.11	20.83	0.95
chr1	7089720	7089937	218	72	10	76.22	20	0.29
chr1	7091792	7092020	229	142	6	52.96	17.86	0.98
chr1	7109771	7110141	371	209	16	144.52	34.48	0.28
chr1	7110847	7110999	153	77	6	61.16	25	0.67
chr1	7113362	7113683	322	191	12	119.72	33.75	0.24
chr1	7114249	7114502	254	178	9	80.15	28.12	0.25
chr1	7115506	7115843	338	241	16	124.38	37.5	0.26
chr1	7118222	7118368	147	74	8	97.4	45	0.21
chr1	7132344	7132509	166	88	8	80.16	25.74	0.25
chr1	7140399	7140564	166	100	7	51.98	18.75	1.01
chr1	7143841	7144085	245	177	7	57.52	15.62	0.92
chr1	7144167	7144455	289	147	10	84.82	24.19	0.23
chr1	7159782	7160040	259	185	8	79.43	28.12	0.27
chr1	7162662	7162884	223	109	14	150.07	37.5	0.3
chr1	7163639	7163871	233	89	15	175.88	57.29	0.39
chr1	7163906	7164042	137	69	6	56.84	33.75	0.93
chr1	7166640	7166817	178	73	6	66.72	28.12	0.44
chr1	7169032	7169269	238	160	9	95.35	39.38	0.2
chr1	7178486	7178701	216	152	7	69.54	20	0.38
chr1	7183238	7183495	258	164	8	59.49	19.35	0.77
chr1	7185332	7185586	255	177	9	80.24	25	0.25
chr1	7185699	7186220	522	329	28	220.52	44.12	0.52
chr1	7187156	7187379	224	79	8	54.92	23.03	0.95
chr1	7193123	7193441	319	77	15	144.7	31.25	0.28
chr1	7193832	7194106	275	172	12	128.21	56.25	0.26
chr1	7217067	7217314	248	109	8	70.05	25	0.34
chr1	7217752	7217934	183	99	8	78.88	28.12	0.27
chr1	7218218	7218403	186	64	7	65.45	22.5	0.47
chr1	7233954	7234192	239	74	6	53.84	24.04	0.96
chr1	7240763	7241006	244	131	8	68.31	23.44	0.41
chr1	7241221	7241478	258	181	15	137.01	31.25	0.25
chr1	7244060	7244305	246	75	11	80.93	17.5	0.25
chr1	7249442	7249674	233	100	8	67.79	18.38	0.42
chr1	7250422	7250656	235	168	10	95.51	20.83	0.2
chr1	7250704	7250829	126	64	7	73.4	29.17	0.31
chr1	7274207	7274448	242	77	13	112.53	23.81	0.23
chr1	7274885	7275267	383	219	25	215.83	40.44	0.5
chr1	7280424	7280607	184	107	9	94.98	30.17	0.2
chr1	7280786	7281037	252	80	8	63.27	28.85	0.55
chr1	7291872	7292155	284	75	9	69.53	21.3	0.38
chr1	7297556	7297749	194	120	7	57.63	26.79	0.92
chr1	7297977	7298206	230	79	7	60.55	16.13	0.7
chr1	7300335	7300543	209	61	7	59.73	14.29	0.76
chr1	7328112	7328315	204	79	6	50.77	18.38	1.03
chr1	7346171	7346447	277	95	13	141.4	56.25	0.26
chr1	7346819	7347059	241	134	8	69.81	28.12	0.35
chr1	7347416	7347660	245	166	12	120.67	45	0.25
chr1	7350494	7350698	205	136	6	58.17	19.23	0.92
chr1	7367732	7367933	202	65	6	63.07	28.12	0.57
chr1	7370074	7370293	220	78	9	98.6	45	0.21
chr1	7379499	7379774	276	147	14	119.21	25	0.24
chr1	7387961	7388273	313	116	10	89.09	28.85	0.22
chr1	7394501	7394813	313	186	15	133.22	33.09	0.26
chr1	7397411	7397685	275	202	14	125.23	34.38	0.26
chr1	7400945	7401143	199	139	8	80.63	31.25	0.25
chr1	7404089	7404350	262	158	12	126.67	41.67	0.26
chr1	7405598	7405767	170	71	9	85.02	25	0.23
chr1	7414507	7414783	277	91	9	84.28	30	0.23
chr1	7415390	7415824	435	181	15	129.27	28.85	0.27
chr1	7425802	7425971	170	78	6	51.32	15.62	1.02
chr1	7427605	7427823	219	80	8	66.02	16.45	0.46
chr1	7428862	7429027	166	91	9	69.69	16.67	0.37
chr1	7432021	7432256	236	67	7	69.37	27.17	0.38
chr1	7434179	7434413	235	142	8	74.52	22.32	0.3
chr1	7435053	7435253	201	150	8	77.72	25	0.28
chr1	7445953	7446210	258	165	8	59.49	16.12	0.77
chr1	7454947	7455220	274	178	12	114.12	34.48	0.23
chr1	7457931	7458186	256	79	10	91.67	29.17	0.21
chr1	7461210	7461511	302	103	13	136.37	45	0.24
chr1	7467195	7467459	265	170	12	101.97	23.19	0.2
chr1	7470678	7470891	214	75	6	52.93	20.83	0.98
chr1	7472776	7473001	226	78	7	64.39	17.86	0.51
chr1	7477301	7477558	258	136	8	59.49	16.12	0.77
chr1	7481053	7481418	366	291	14	115.63	23.44	0.23
chr1	7483504	7483733	230	75	7	61.6	25	0.63
chr1	7483907	7484398	492	211	21	176.5	28.23	0.38
chr1	7485410	7485597	188	71	9	80.94	21.87	0.25
chr1	7496634	7496875	242	156	10	107.78	33.75	0.21
chr1	7501386	7501532	147	74	8	86.16	33.33	0.23
chr1	7503386	7503614	229	76	10	110.31	45	0.22
chr1	7503882	7504101	220	156	8	60.63	28.13	0.7
chr1	7505940	7506221	282	166	10	100.83	28.12	0.2
chr1	7509712	7509851	140	71	7	97.4	39.38	0.21
chr1	7519852	7520054	203	76	9	82.09	27.78	0.25
chr1	7524739	7524970	232	135	9	81.46	23.44	0.25
chr1	7538675	7538890	216	80	9	69.53	21.6	0.38
chr1	7539904	7540321	418	158	12	80.02	16.67	0.25
chr1	7541582	7541819	238	117	10	105.03	36.46	0.21
chr1	7548843	7549509	667	296	32	233.55	26.79	0.58
chr1	7555370	7555596	227	71	11	103.39	33.09	0.2
chr1	7557545	7557787	243	77	12	91.83	20	0.2
chr1	7558943	7559510	568	153	22	140.31	27.78	0.26
chr1	7562845	7563143	299	137	10	55.19	10.42	0.95
chr1	7565518	7565754	237	102	9	71.65	18.75	0.32
chr1	7573851	7574073	223	146	7	62.59	20.83	0.59
chr1	7584742	7585267	526	364	21	167.74	31.25	0.35
chr1	7588686	7589030	345	131	13	113.42	30.17	0.23
chr1	7593666	7593961	296	134	11	58.65	11.1	0.85
chr1	7595673	7596076	404	73	12	96.01	22.5	0.2
chr1	7598498	7598792	295	192	14	115.18	25	0.24
chr1	7598935	7599189	255	130	9	58.79	15.62	0.84
chr1	7603945	7604176	232	177	6	56.93	20.83	0.93
chr1	7604300	7604609	310	232	13	113.45	27.12	0.23
chr1	7622558	7622840	283	80	12	78.26	19.02	0.28
chr1	7636876	7637103	228	77	10	84.03	18.75	0.24
chr1	7638132	7638322	191	131	7	57.08	21.55	0.92
chr1	7640584	7640749	166	100	6	59.17	20.16	0.8
chr1	7642199	7642475	277	148	9	56.89	17.5	0.93
chr1	7655533	7655781	249	68	8	59.06	16.67	0.81
chr1	7656291	7656485	195	126	6	55.54	16.67	0.94
chr1	7674571	7674746	176	107	11	125.66	44.64	0.26
chr1	7675599	7675988	390	164	12	97.37	26.79	0.21
chr1	7685002	7685672	671	74	27	165.78	15.62	0.35
chr1	7686888	7687245	358	171	9	55.62	15.62	0.94
chr1	7691509	7691655	147	74	6	54.45	19.74	0.95
chr1	7692368	7692720	353	75	21	183.4	25	0.37
chr1	7692794	7693257	464	397	16	101.44	19.53	0.2
chr1	7697274	7697455	182	104	13	113.45	25.02	0.23
chr1	7700207	7700678	472	311	19	177.71	41.67	0.39
chr1	7701171	7701378	208	114	7	74.65	28.12	0.3
chr1	7704982	7705364	383	187	11	81.1	23.44	0.25
chr1	7710087	7710351	265	130	14	139.34	37.5	0.25
chr1	7719376	7719659	284	172	9	69.53	17.75	0.38
chr1	7722399	7722992	594	265	27	188.83	21.88	0.38
chr1	7723242	7723487	246	119	13	91.2	25	0.21
chr1	7736733	7737162	430	79	19	136.29	19.89	0.24
chr1	7738264	7738697	434	371	14	84.24	19.23	0.23
chr1	7739034	7739268	235	115	8	66.44	17.86	0.45
chr1	7741073	7741409	337	78	15	134.43	28.23	0.25
chr1	7743197	7743360	164	100	7	69.47	22.73	0.38
chr1	7751396	7751639	244	108	9	70.49	18.75	0.34
chr1	7752856	7753145	290	188	15	153.4	50.93	0.32
chr1	7776925	7777063	139	70	6	69.81	33.75	0.37
chr1	7813395	7813747	353	222	15	89.68	22.92	0.21
chr1	7843282	7843610	329	77	13	81.63	13.89	0.25
chr1	7848287	7848465	179	75	8	60.41	21.88	0.71
chr1	7882957	7883252	296	166	8	53.6	12.5	0.96
chr1	7884604	7884839	236	103	11	98.7	20.83	0.21
chr1	7885029	7885207	179	107	8	67.62	23.44	0.42
chr1	7894544	7894820	277	99	10	82.61	25.74	0.24
chr1	7900362	7900572	211	78	11	105.56	25	0.21
chr1	7901816	7902002	187	110	11	85.29	16.67	0.23
chr1	7910583	7910779	197	76	8	62.56	25.74	0.59
chr1	7913815	7914168	354	189	15	129.16	31.25	0.27
chr1	7915253	7915516	264	97	10	93.38	31.25	0.21
chr1	7915754	7915985	232	139	7	63.54	22.32	0.54
chr1	7917158	7917472	315	148	8	66.59	19.23	0.44
chr1	7917545	7918269	725	364	30	242.32	27.19	0.59
chr1	7919535	7919891	357	200	15	152.53	39.38	0.32
chr1	7925526	7925759	234	129	11	90.8	23.4	0.21
chr1	7958084	7958324	241	84	11	121.49	28.12	0.25
chr1	7965507	7965657	151	76	7	67.44	24.31	0.43
chr1	7966558	7967049	492	146	26	217.74	37.16	0.49
chr1	7967550	7967737	188	121	11	79.98	21.15	0.26
chr1	7969720	7969941	222	165	8	60.32	17.05	0.72
chr1	7982056	7982245	190	72	9	104.71	33.75	0.2
chr1	7982982	7983283	302	116	14	149.87	45	0.31
chr1	7984833	7985005	173	99	7	80.75	33.75	0.25
chr1	7985155	7985351	197	62	6	51.72	22.5	1.01
chr1	7985376	7985702	327	132	17	172.06	61.88	0.37
chr1	7986408	7987059	652	89	35	352.31	46.88	1.52
chr1	7988391	7988588	198	129	14	125.23	24.75	0.26
chr1	7988854	7988994	141	71	7	53.01	21.88	0.98
chr1	8000313	8000591	279	140	14	121.66	23.03	0.25
chr1	8002902	8003101	200	54	8	62.44	16.3	0.6
chr1	8003786	8004113	328	224	16	69.06	9.57	0.39
chr1	8004215	8004558	344	65	16	102.53	17.5	0.2
chr1	8005191	8005513	323	253	16	116.73	25	0.24
chr1	8006144	8006419	276	119	15	116.25	29.76	0.23
chr1	8010275	8010544	270	95	11	76.55	20	0.29
chr1	8011296	8011495	200	65	6	56.77	22.32	0.93
chr1	8012740	8012967	228	70	6	51.16	12.5	1.02
chr1	8013155	8013335	181	79	9	94.26	33.33	0.2
chr1	8019809	8020124	316	204	9	65.57	17.86	0.47
chr1	8020425	8020690	266	133	14	113.45	29.93	0.23
chr1	8024276	8024407	132	67	6	51.16	12.5	1.02
chr1	8025782	8025995	214	138	8	58.08	20.83	0.92
chr1	8026026	8026139	114	58	6	67.44	20.83	0.43
chr1	8027377	8027651	275	132	9	77.2	20.83	0.28
chr1	8030357	8030626	270	171	13	133.76	52.88	0.27
chr1	8038461	8038714	254	109	9	75.36	22.06	0.3
chr1	8051649	8052069	421	296	17	124.23	21.88	0.26
chr1	8058736	8058990	255	163	15	174.99	56.25	0.39
chr1	8060123	8060354	232	70	10	50.91	12.5	1.02
chr1	8060366	8060793	428	293	17	113.07	25.74	0.23
chr1	8063121	8063316	196	128	14	143.39	39.47	0.28
chr1	8067945	8068150	206	133	7	60.19	21.43	0.72
chr1	8074940	8075167	228	99	8	69.65	22.73	0.37
chr1	8078608	8078806	199	59	7	60.4	20.83	0.71
chr1	8083147	8083441	295	148	10	85.36	25	0.23
chr1	8083772	8084069	298	166	11	79.98	22.35	0.26
chr1	8091145	8091359	215	69	7	57.93	17.36	0.92
chr1	8103197	8103430	234	144	9	92.87	31.25	0.21
chr1	8117442	8117605	164	88	9	110.87	45	0.22
chr1	8119851	8120400	550	145	23	209.16	50.62	0.46
chr1	8138462	8138687	226	98	7	53.03	15.62	0.98
chr1	8164611	8164830	220	147	12	117.35	36.76	0.23
chr1	8164978	8165281	304	146	18	155.51	27.78	0.34
chr1	8165945	8166197	253	102	13	101.34	21.88	0.2
chr1	8168934	8169270	337	187	9	61.97	17.36	0.62
chr1	8189926	8190101	176	122	6	56.61	15.62	0.93
chr1	8198301	8198516	216	53	6	61.16	22.5	0.67
chr1	8199252	8199461	210	109	6	57.49	19.23	0.92
chr1	8200719	8200939	221	148	7	62.88	20.83	0.58
chr1	8202528	8202726	199	125	8	59.66	17.5	0.76
chr1	8203980	8204327	348	77	15	65.09	14.29	0.48
chr1	8218335	8218582	248	176	9	81.37	29.17	0.25
chr1	8248366	8248640	275	73	9	74.61	23.44	0.3
chr1	8248871	8249110	240	184	7	58.18	19.53	0.92
chr1	8255938	8256160	223	74	7	62.59	25	0.59
chr1	8257697	8257811	115	58	7	99.37	29.17	0.21
chr1	8259787	8259960	174	77	10	106.2	31.25	0.2
chr1	8261409	8261597	189	126	9	83.88	23.65	0.24
chr1	8262547	8262710	164	97	8	71.16	19.89	0.33
chr1	8267982	8268137	156	79	8	70.45	21.74	0.34
chr1	8268516	8268780	265	93	10	67.82	20	0.42
chr1	8269197	8269398	202	105	8	62.86	16.67	0.58
chr1	8276612	8277036	425	324	24	224.2	42.97	0.55
chr1	8280804	8281053	250	91	7	68.61	22.5	0.4
chr1	8281378	8281609	232	167	6	59.12	16.88	0.81
chr1	8294874	8295788	915	433	52	462.72	54.17	3.05
chr1	8297121	8297534	414	126	22	210.86	43.1	0.45
chr1	8303500	8303688	189	49	6	56.42	16.67	0.94
chr1	8304027	8304244	218	68	9	74.74	29.17	0.3
chr1	8305083	8305400	318	165	12	110.01	32.41	0.21
chr1	8320998	8321147	150	76	12	141.31	50	0.26
chr1	8321802	8321957	156	79	11	126.83	61.88	0.26
chr1	8329357	8329580	224	77	6	60.12	22.5	0.73
chr1	8329860	8330184	325	134	16	137.29	36.56	0.25
chr1	8331226	8331412	187	79	7	56.72	25	0.93
chr1	8337739	8338029	291	143	15	166.14	50.62	0.35
chr1	8361654	8361943	290	156	8	66.9	22.32	0.44
chr1	8370551	8370768	218	143	10	98.9	29.17	0.21
chr1	8370878	8371102	225	70	11	79.98	19.69	0.26
chr1	8371258	8371409	152	77	9	97.4	50.62	0.21
chr1	8371547	8371807	261	110	9	79.15	28.12	0.27
chr1	8371925	8372138	214	136	10	99.75	39.38	0.2
chr1	8462585	8462819	235	62	7	56	17.86	0.94
chr1	8463392	8463597	206	70	6	52.19	15.62	1
chr1	8464528	8464767	240	137	10	81.77	15.63	0.25
chr1	8465526	8465754	229	154	10	88.51	24.31	0.22
chr1	8467044	8467277	234	124	14	104.76	20.83	0.2
chr1	8469808	8470023	216	141	9	68.46	20.83	0.4
chr1	8472981	8473267	287	208	10	79.98	21.52	0.26
chr1	8488279	8488519	241	106	9	94.83	33.75	0.2
chr1	8490542	8490819	278	159	8	59.49	20.85	0.77
chr1	8495795	8495943	149	75	9	99.37	37.5	0.21
chr1	8508801	8509063	263	184	13	110.58	21.88	0.22
chr1	8511019	8511330	312	188	10	79.98	19.5	0.26
chr1	8511461	8511663	203	72	10	98.75	36.46	0.21
chr1	8513619	8513884	266	152	9	90.76	28.12	0.21
chr1	8514202	8514424	223	150	7	72.36	33.75	0.32
chr1	8515010	8515529	520	244	20	163.68	33.75	0.36
chr1	8515541	8515770	230	80	10	96.76	33.75	0.2
chr1	8516041	8516342	302	80	14	136.37	33.75	0.24
chr1	8517101	8517356	256	131	16	189.49	56.25	0.38
chr1	8519612	8519910	299	163	12	72.15	16.67	0.32
chr1	8521189	8521505	317	119	23	196.52	42.5	0.42
chr1	8522580	8522808	229	76	10	99.79	22.32	0.2
chr1	8531204	8531305	102	52	6	94.18	22.06	0.2
chr1	8538544	8538766	223	71	6	60.24	22.5	0.72
chr1	8546038	8546505	468	127	13	91.76	24.04	0.2
chr1	8559058	8559217	160	81	6	59.31	19.53	0.78
chr1	8564536	8564853	318	116	13	124.31	38.46	0.26
chr1	8580676	8580912	237	168	6	58.51	28.12	0.88
chr1	8586499	8586930	432	157	13	63.13	12.5	0.56
chr1	8589694	8590018	325	167	12	66.83	8.12	0.44
chr1	8592889	8593131	243	76	11	90.8	21.26	0.21
chr1	8593145	8593444	300	74	14	134.76	43.48	0.25
chr1	8594871	8595166	296	138	9	69.53	22.2	0.38
chr1	8595419	8595697	279	96	14	154.83	56.25	0.33
chr1	8596322	8596545	224	69	9	97.86	39.38	0.21
chr1	8597316	8597680	365	192	28	299.03	59.31	0.9
chr1	8603736	8604012	277	80	9	71.91	18.38	0.32
chr1	8607763	8608014	252	80	9	88.14	25	0.22
chr1	8609141	8609403	263	165	11	111.29	40	0.22
chr1	8610161	8610360	200	122	6	59.99	25	0.74
chr1	8615700	8615920	221	104	8	74.24	25	0.3
chr1	8622865	8623285	421	285	19	149.65	23.03	0.31
chr1	8623488	8623821	334	190	14	109.68	27.34	0.21
chr1	8624335	8624519	185	79	9	59.49	18.5	0.77
chr1	8644961	8645161	201	113	9	82.5	20.83	0.24
chr1	8649630	8650036	407	162	24	183.25	37.5	0.37
chr1	8653505	8653761	257	178	7	58.05	16.67	0.92
chr1	8658458	8658725	268	190	15	156.22	44.64	0.34
chr1	8661725	8662164	440	282	19	150.45	34.72	0.3
chr1	8662187	8662406	220	79	9	67.8	20.83	0.42
chr1	8663637	8663854	218	156	7	54.16	12.5	0.96
chr1	8664265	8664725	461	120	24	184.99	25.93	0.35
chr1	8665367	8665570	204	64	9	58.79	12.5	0.84
chr1	8667694	8668117	424	215	18	134.24	18.75	0.25
chr1	8676070	8676822	753	168	37	344.59	48.08	1.42
chr1	8679113	8679359	247	169	14	143.71	37.5	0.28
chr1	8682641	8682840	200	121	6	62.37	27.17	0.6
chr1	8686656	8687027	372	172	16	135.4	30.3	0.24
chr1	8692970	8693340	371	199	11	79.74	14.71	0.26
chr1	8697183	8697533	351	192	10	76.29	28.23	0.29
chr1	8700285	8700567	283	103	10	91.9	27.78	0.2
chr1	8721122	8721399	278	76	9	76.76	20.83	0.28
chr1	8731129	8731351	223	144	8	69.37	18.38	0.38
chr1	8731379	8731547	169	77	9	79.49	29.41	0.26
chr1	8738209	8738365	157	79	8	84.94	32.26	0.23
chr1	8771078	8771231	154	78	6	61.16	25	0.67
chr1	8794493	8794812	320	74	11	52.44	10.42	1
chr1	8795309	8795716	408	219	29	321	96.15	1.05
chr1	8805878	8806206	329	201	15	157.95	50.62	0.35
chr1	8806294	8806437	144	73	6	56.84	33.75	0.93
chr1	8810555	8811243	689	515	30	177.53	20	0.38
chr1	8816127	8816409	283	153	12	110.6	37.5	0.22
chr1	8817593	8817832	240	133	8	71.24	20.83	0.33
chr1	8819765	8820043	279	139	8	59.49	17.44	0.77
chr1	8821755	8822135	381	214	11	58.65	19.05	0.85
chr1	8826447	8826665	219	152	8	79.83	33.65	0.26
chr1	8826973	8827190	218	155	7	54.34	17.86	0.95
chr1	8961460	8961714	255	128	9	75.21	18.38	0.3
chr1	8962815	8963015	201	53	8	60.98	21.43	0.67
chr1	8964100	8964533	434	174	21	152.57	27.12	0.32
chr1	8965709	8965869	161	91	7	63.82	18.75	0.54
chr1	8966823	8967033	211	80	11	87.46	28.12	0.22
chr1	8968854	8969098	245	73	9	70.33	18.75	0.34
chr1	8969484	8969765	282	155	8	55.27	18.75	0.95
chr1	8970114	8970312	199	144	6	55.92	17.24	0.94
chr1	8972283	8972520	238	159	7	67.71	26.04	0.42
chr1	8984353	8984574	222	150	9	80.79	25.74	0.25
chr1	8999697	8999927	231	73	6	57.06	20.83	0.93
chr1	9001949	9002148	200	78	9	90.15	29.17	0.21
chr1	9010333	9010530	198	60	6	57.06	17.86	0.93
chr1	9011462	9011750	289	124	13	113.45	28.9	0.23
chr1	9011867	9012151	285	166	12	122.14	41.67	0.25
chr1	9012223	9012395	173	70	8	79.61	38.04	0.26
chr1	9012413	9012787	375	76	14	121.89	32.61	0.25
chr1	9012820	9013405	586	136	24	208.24	31.25	0.46
chr1	9013642	9013905	264	78	8	59.49	19.8	0.77
chr1	9013976	9014416	441	267	14	103.03	39.38	0.2
chr1	9014421	9015034	614	315	28	228.28	37.5	0.52
chr1	9020457	9020763	307	115	11	88.74	18.38	0.22
chr1	9033337	9033599	263	73	13	113.45	29.59	0.23
chr1	9036870	9037044	175	97	9	94.3	32.26	0.2
chr1	9048149	9048367	219	71	6	59.78	21.74	0.75
chr1	9048815	9049114	300	120	11	106.8	31.25	0.21
chr1	9053409	9053689	281	176	9	56.35	12.5	0.94
chr1	9063123	9063418	296	169	11	90.8	29.6	0.21
chr1	9063619	9063832	214	70	9	54.75	25	0.95
chr1	9074783	9074971	189	70	9	76.88	22.73	0.28
chr1	9076648	9076802	155	78	7	51.16	14.58	1.02
chr1	9081021	9081220	200	131	10	79.98	17.5	0.26
chr1	9086396	9086598	203	138	7	55.63	15.24	0.94
chr1	9089089	9089242	154	78	7	65.68	23.03	0.47
chr1	9090741	9090952	212	134	8	65.34	12.5	0.48
chr1	9091707	9091953	247	74	9	52.15	17.5	1
chr1	9092516	9092665	150	76	8	64.02	25	0.53
chr1	9102385	9102668	284	96	12	122.33	41.67	0.25
chr1	9127935	9128185	251	182	8	51.6	12.5	1.02
chr1	9142333	9142822	490	284	16	102.51	21.44	0.2
chr1	9148700	9148978	279	136	12	127.43	50.62	0.26
chr1	9192763	9192921	159	80	9	108.68	46.88	0.22
chr1	9203192	9203455	264	165	14	135.59	31.25	0.24
chr1	9207588	9207830	243	171	10	88.41	22.06	0.22
chr1	9244356	9244514	159	80	7	83.35	39.38	0.24
chr1	9305107	9305380	274	162	10	50.8	11.99	1.03
chr1	9313744	9314130	387	265	16	137.29	33.86	0.25
chr1	9347260	9347554	295	154	10	79.98	22.12	0.26
chr1	9348278	9348562	285	204	12	101.97	21.38	0.2
chr1	9352367	9352649	283	175	9	64.66	15.62	0.5
chr1	9354015	9354222	208	132	14	153.67	41.67	0.32
chr1	9365082	9365300	219	65	6	60.76	28.12	0.68
chr1	9379072	9379251	180	104	6	66.4	28.12	0.45
chr1	9399227	9399678	452	129	13	71.76	12.5	0.32
chr1	9405817	9406184	368	80	23	174	29.9	0.38
chr1	9406397	9406550	154	78	7	61.16	29.17	0.67
chr1	9414676	9414924	249	68	8	66.24	31.25	0.45
chr1	9422084	9422422	339	153	10	89.1	31.25	0.22
chr1	9435829	9436026	198	64	6	55.11	16.67	0.95
chr1	9473755	9473964	210	161	6	59.76	20.83	0.75
chr1	9493187	9493374	188	79	8	82.73	31.25	0.25
chr1	9494664	9494852	189	68	9	92.47	29.17	0.2
chr1	9511916	9512139	224	152	6	57.93	20.83	0.92
chr1	9512293	9512531	239	186	7	56.09	26.04	0.94
chr1	9512624	9512838	215	76	10	69.53	24.19	0.38
chr1	9515052	9515322	271	104	12	112.9	37.5	0.23
chr1	9538727	9539027	301	129	8	73.92	28.12	0.3
chr1	9540211	9540433	223	68	7	72.36	33.75	0.32
chr1	9565891	9566092	202	70	6	63.07	28.12	0.57
chr1	9567981	9568256	276	78	8	77.1	28.12	0.28
chr1	9578694	9579024	331	164	9	64.89	18.38	0.49
chr1	9594364	9594537	174	74	6	67.38	28.12	0.43
chr1	9626467	9626659	193	114	9	104.05	39.38	0.2
chr1	10267107	10267371	265	193	9	90.91	28.12	0.21
chr1	10268734	10268948	215	78	6	61.29	16.88	0.66
chr1	10313661	10313835	175	64	6	50.51	15.62	1.03
chr1	10318634	10318908	275	203	12	101.97	34.38	0.2
chr1	10443938	10444089	152	77	7	83.35	39.38	0.24
chr1	10461216	10461404	189	129	6	56.42	16.67	0.94
chr1	10498357	10498518	162	78	6	64.91	24.04	0.49
chr1	10662505	10662757	253	160	9	92.82	28.13	0.21
chr1	10758794	10759050	257	157	12	131.87	56.25	0.26
chr1	10968343	10968662	320	142	9	83.2	33.75	0.24
chr1	10994287	10994537	251	76	7	68.48	33.75	0.4
chr1	11092667	11092798	132	67	6	83.35	33.75	0.24
chr1	11201732	11201951	220	72	8	74.41	20.83	0.3
chr1	11290563	11290756	194	128	6	64.24	28.12	0.52
chr1	11379619	11379837	219	160	7	72.95	28.12	0.32
chr1	11419429	11419656	228	64	7	71.63	22.5	0.32
chr1	11435943	11436075	133	67	6	83.35	33.75	0.24
chr1	11474969	11475260	292	169	8	64.18	25	0.53
chr1	11475600	11475871	272	79	15	156.42	61.88	0.33
chr1	11787015	11787262	248	78	10	93.09	33.33	0.21
chr1	11908154	11908461	308	181	10	69.53	19.25	0.38
chr1	11955983	11956174	192	120	7	72.11	28.85	0.32
chr1	12057465	12057660	196	79	8	76.61	39.38	0.28
chr1	12063295	12063510	216	157	7	73.4	33.75	0.31
chr1	12112960	12113141	182	113	10	120.87	45	0.24
chr1	12154062	12154229	168	72	10	79.98	18.9	0.26
chr1	12158784	12158973	190	114	8	90.95	39.37	0.21
chr1	12169409	12169593	185	122	9	102.61	41.67	0.2
chr1	12206744	12206928	185	76	9	90.7	31.25	0.21
chr1	12209122	12209431	310	149	10	79.98	27.12	0.26
chr1	12336370	12336571	202	126	8	65.33	20.83	0.48
chr1	12337984	12338274	291	118	9	61.69	17.86	0.63
chr1	12353246	12353470	225	80	8	76.11	22.32	0.29
chr1	12486558	12486717	160	83	7	65.68	19.74	0.47
chr1	12501803	12501919	117	59	6	86.16	25	0.23
chr1	12510250	12510411	162	77	6	69.45	28.12	0.38
chr1	12528511	12528681	171	71	7	77.23	30	0.28
chr1	12531391	12531760	370	247	17	133.49	25	0.27
chr1	12542279	12542573	295	148	16	149.4	40.44	0.3
chr1	12542902	12543220	319	186	11	92.92	25	0.21
chr1	12549484	12549724	241	189	8	77.75	25	0.27
chr1	12551014	12551196	183	62	6	57.33	16.67	0.92
chr1	12566344	12566516	173	116	7	60.72	18.29	0.68
chr1	12566938	12567127	190	115	11	95.64	30.41	0.2
chr1	12585823	12585982	160	76	7	56.88	15	0.93
chr1	12593058	12593337	280	129	10	95.83	30	0.2
chr1	12593996	12594170	175	79	10	95.65	33.33	0.2
chr1	12594858	12595204	347	146	14	141.23	45	0.26
chr1	12595246	12595527	282	178	20	227.04	73.12	0.58
chr1	12606179	12606421	243	170	7	68.42	27.17	0.4
chr1	12612202	12612377	176	77	9	89.07	28.57	0.22
chr1	12614477	12614763	287	208	8	60.35	14.71	0.72
chr1	12620299	12620483	185	108	8	87.54	35	0.22
chr1	12625437	12625688	252	61	7	58.68	20.83	0.85
chr1	12625826	12625990	165	63	6	62.25	22.32	0.61
chr1	12630995	12631239	245	171	9	74.52	17.36	0.3
chr1	12643241	12643521	281	153	14	124.52	34.72	0.26
chr1	12650837	12651009	173	97	6	51.06	24.04	1.02
chr1	12653342	12653732	391	129	14	119.71	22.32	0.24
chr1	12653790	12654012	223	104	15	159.03	57.69	0.35
chr1	12654247	12654446	200	79	9	59.49	15	0.77
chr1	12656920	12657119	200	130	6	53.01	15.62	0.98
chr1	12657449	12657649	201	60	8	58.35	23.03	0.9
chr1	12657877	12658043	167	88	8	64.3	19.74	0.51
chr1	12665842	12666176	335	166	11	68.47	15.62	0.4
chr1	12667458	12667763	306	79	13	90.83	20.41	0.21
chr1	12675986	12676139	154	78	6	55.2	20.27	0.95
chr1	12684470	12684797	328	108	12	110.36	28.85	0.22
chr1	12689267	12689417	151	76	6	69.81	33.75	0.37
chr1	12694315	12694610	296	151	9	74.25	25	0.3
chr1	12697029	12697243	215	168	6	57.93	20	0.92
chr1	12700017	12700289	273	194	10	76.14	21.87	0.29
chr1	12703351	12703528	178	75	7	71.02	25.86	0.33
chr1	12705448	12705672	225	132	11	106.8	27.34	0.21
chr1	12713459	12713718	260	133	7	57.69	16.67	0.92
chr1	12717627	12718085	459	366	21	177.12	30.3	0.38
chr1	12718476	12718696	221	75	11	95.37	35.16	0.2
chr1	12731373	12731649	277	87	12	123.67	26.04	0.26
chr1	12735999	12736502	504	308	18	153.81	28.12	0.32
chr1	12740117	12740340	224	147	10	97.67	37.5	0.2
chr1	12742998	12743685	688	175	37	291.75	34.38	0.81
chr1	12744252	12744486	235	114	8	72.01	25	0.32
chr1	12744624	12744814	191	67	8	56.12	29.17	0.94
chr1	12752912	12753297	386	172	27	218.93	31.36	0.5
chr1	12770828	12771077	250	175	14	142.96	33.33	0.27
chr1	12780499	12780880	382	165	17	154.61	34.48	0.33
chr1	12793778	12794027	250	178	9	90.15	36.46	0.21
chr1	12802070	12802254	185	80	7	75.97	26.04	0.29
chr1	12802424	12802566	143	72	6	56.84	33.75	0.93
chr1	12815311	12815594	284	115	9	69.53	24.85	0.38
chr1	12816293	12816499	207	141	7	57.9	19.23	0.92
chr1	12828233	12828412	180	110	7	69.54	20.83	0.38
chr1	12830830	12830999	170	94	9	107.92	43.48	0.21
chr1	12837463	12837829	367	148	15	52.61	10.23	0.99
chr1	12839401	12839671	271	169	13	86.24	17.5	0.22
chr1	12840124	12840363	240	112	12	90.8	21	0.21
chr1	12843303	12843917	615	245	22	174.25	45	0.38
chr1	12844335	12844690	356	171	12	114.36	33.75	0.23
chr1	12854358	12854681	324	197	16	156.42	40.18	0.33
chr1	12867246	12867517	272	193	16	128.38	22.5	0.26
chr1	12870349	12870523	175	77	7	79.22	32.61	0.27
chr1	12871936	12872168	233	80	6	58.99	22.5	0.82
chr1	12872452	12872748	297	74	10	86.24	33.75	0.23
chr1	12881622	12881799	178	113	7	60.59	18.75	0.7
chr1	12937324	12937726	403	125	16	141.21	35.71	0.26
chr1	12945423	12945733	311	174	8	72.73	28.12	0.32
chr1	12946657	12946911	255	79	19	220.06	67.5	0.51
chr1	12947245	12947538	294	148	9	69.53	22.05	0.38
chr1	12956136	12956327	192	98	8	74.81	22.06	0.3
chr1	12985690	12985897	208	142	6	53.72	16.67	0.96
chr1	12988211	12988691	481	184	28	235.11	28.13	0.59
chr1	12994534	12994856	323	164	11	78.61	15.62	0.27
chr1	13005298	13005497	200	140	7	62.07	22.06	0.62
chr1	13005616	13005868	253	76	11	86.62	22.06	0.23
chr1	13011664	13011915	252	68	8	69.48	25	0.38
chr1	13024671	13024861	191	115	8	90.75	39.38	0.21
chr1	13028703	13028878	176	102	6	66.05	27.17	0.46
chr1	13035402	13035551	150	76	9	87.5	28.12	0.22
chr1	13044660	13044849	190	112	6	64.84	28.12	0.5
chr1	13046126	13046374	249	73	7	68.75	22.5	0.4
chr1	13046846	13047030	185	107	7	78.52	33.75	0.28
chr1	13052321	13052560	240	100	11	92.77	25	0.21
chr1	13054199	13054490	292	112	11	104.2	38.46	0.2
chr1	13058916	13059100	185	86	8	70.25	18.75	0.34
chr1	13062578	13062888	311	158	11	80.39	18.75	0.25
chr1	13063168	13063490	323	179	13	115.24	20.83	0.24
chr1	13063865	13064115	251	132	13	113.45	28.24	0.23
chr1	13064991	13065204	214	80	7	52.93	16.67	0.98
chr1	13070672	13070921	250	132	10	50.8	7.81	1.03
chr1	13076753	13076972	220	141	7	51.24	20.16	1.02
chr1	13080558	13080839	282	191	9	64.8	21.88	0.5
chr1	13081940	13082141	202	65	8	74.05	22.73	0.3
chr1	13083429	13083710	282	72	13	123	29.17	0.26
chr1	13086886	13087155	270	100	9	77.94	29.17	0.28
chr1	13092561	13092773	213	66	7	61.99	19.53	0.62
chr1	13120498	13120777	280	116	11	96.11	31.25	0.2
chr1	13121493	13121783	291	136	13	121.19	33.33	0.25
chr1	13122661	13122812	152	77	7	83.35	39.38	0.24
chr1	13125904	13126151	248	102	8	81.03	28.12	0.25
chr1	13135551	13135810	260	78	8	79.29	28.13	0.27
chr1	13150371	13150711	341	129	15	120.48	26.32	0.25
chr1	13165961	13166226	266	78	11	114.86	43.48	0.23
chr1	13179406	13179813	408	255	16	124.15	37.5	0.26
chr1	13182532	13182767	236	97	13	116.73	25	0.24
chr1	13185753	13185938	186	115	7	77.2	32.61	0.28
chr1	13186167	13186385	219	107	9	98.79	39.38	0.21
chr1	13189943	13190303	361	137	18	159	33.09	0.35
chr1	13190829	13191053	225	157	7	57.8	20.83	0.92
chr1	13199395	13199604	210	138	8	85.93	32.61	0.23
chr1	13199765	13199995	231	157	9	82.39	32.61	0.25
chr1	13200683	13200896	214	143	6	56.95	24.04	0.93
chr1	13204249	13204546	298	166	10	91.28	24.04	0.21
chr1	13209902	13210261	360	197	10	76.62	25	0.28
chr1	13214456	13214670	215	112	9	96.37	31.25	0.2
chr1	13217295	13217482	188	119	7	62.22	13.89	0.61
chr1	13222561	13222819	259	134	12	100.11	25	0.21
chr1	13223148	13223473	326	240	22	213.01	45.14	0.47
chr1	13224016	13224492	477	281	21	173.69	26.52	0.38
chr1	13226372	13226528	157	79	6	61.16	25	0.67
chr1	13227495	13227876	382	262	16	128.41	33.33	0.26
chr1	13228328	13228787	460	292	19	136.18	28.23	0.24
chr1	13234580	13234855	276	210	8	56.02	12.5	0.94
chr1	13240873	13241144	272	131	10	86.1	23.44	0.23
chr1	13244938	13245190	253	134	12	104.03	23.03	0.2
chr1	13247073	13247284	212	140	6	56.15	23.15	0.94
chr1	13247330	13247443	114	58	7	88.73	31.25	0.22
chr1	13247844	13248122	279	166	9	69.53	17.44	0.38
chr1	13249859	13250098	240	159	7	62.45	17.86	0.6
chr1	13251250	13251551	302	187	10	76.33	20.83	0.29
chr1	13253772	13253954	183	104	9	80.05	23.81	0.25
chr1	13259273	13259551	279	165	10	97.83	36.46	0.21
chr1	13265677	13265864	188	72	8	88.46	26.04	0.22
chr1	13269200	13269885	686	482	30	199.72	29.61	0.42
chr1	13270760	13270891	132	67	6	53.01	18.75	0.98
chr1	13275303	13275627	325	140	14	112.43	26.32	0.23
chr1	13276818	13276989	172	80	11	100.09	26.04	0.21
chr1	13297888	13298147	260	67	8	69.57	17.24	0.37
chr1	13300777	13301182	406	289	16	135.94	29.17	0.24
chr1	13313751	13313933	183	110	6	52.99	17.86	0.98
chr1	13330788	13331030	243	70	7	59.84	16.67	0.75
chr1	13332818	13332952	135	68	6	83.35	33.75	0.24
chr1	13367590	13367726	137	69	6	75.68	26.79	0.29
chr1	13369147	13369434	288	130	9	76.71	25.86	0.28
chr1	13371258	13371472	215	68	8	56.95	17.5	0.93
chr1	13372376	13372569	194	118	10	89.03	26.79	0.22
chr1	13380175	13380454	280	206	9	56.48	12.5	0.93
chr1	13382354	13382660	307	168	13	89.55	20	0.21
chr1	13383614	13383782	169	79	13	145.42	44.12	0.29
chr1	13385692	13386015	324	191	11	68.13	15	0.41
chr1	13386295	13386577	283	102	16	69.06	10.61	0.39
chr1	13390243	13390434	192	128	9	69.53	14.4	0.38
chr1	13392641	13392859	219	74	8	64.18	18.75	0.53
chr1	13399849	13400072	224	165	7	51.79	11.9	1.01
chr1	13403755	13404157	403	216	19	149.04	28.12	0.3
chr1	13405955	13406191	237	88	7	55.74	17.86	0.94
chr1	13408431	13408657	227	69	6	51.28	20.83	1.02
chr1	13413579	13413742	164	72	7	71.52	24.19	0.32
chr1	13414403	13414606	204	68	6	54.27	16.67	0.96
chr1	13414853	13415098	246	170	7	55.48	18.38	0.94
chr1	13418041	13418485	445	242	15	87.22	20.83	0.22
chr1	13425489	13425701	213	99	13	125.54	32.89	0.26
chr1	13450474	13450687	214	89	13	156.52	61.88	0.33
chr1	13452461	13452646	186	111	7	68.47	25	0.4
chr1	13453562	13453783	222	62	7	52.85	17.24	0.98
chr1	13458865	13459210	346	191	13	73.13	20.83	0.31
chr1	13462310	13462497	188	123	10	79.98	18.8	0.26
chr1	13474765	13475004	240	157	7	56.26	14.71	0.94
chr1	13475246	13475752	507	434	15	100.02	25	0.21
chr1	13476989	13477237	249	174	11	90.99	28.12	0.2
chr1	13482801	13483245	445	77	13	61.71	10	0.63
chr1	13486088	13486332	245	89	9	81.86	25	0.25
chr1	13488178	13488618	441	160	12	54.38	10	0.95
chr1	13489031	13489242	212	138	10	81.48	28.57	0.25
chr1	13490107	13490305	199	72	11	85.83	25.57	0.23
chr1	13495857	13496341	485	302	20	142.14	24.25	0.27
chr1	13507371	13507559	189	74	6	61.61	25	0.63
chr1	13508297	13508784	488	311	19	178.47	38.04	0.39
chr1	13512516	13512927	412	223	19	170.56	45.83	0.37
chr1	13513533	13513707	175	100	7	71.57	25.86	0.32
chr1	13513818	13514031	214	78	7	52.93	25	0.98
chr1	13516760	13517147	388	296	15	75.33	16.98	0.3
chr1	13520394	13520708	315	145	11	90.8	23.62	0.21
chr1	13521283	13521457	175	115	6	61.61	23.15	0.63
chr1	13521920	13522072	153	77	8	75.68	35.71	0.29
chr1	13524218	13524440	223	58	7	59.54	22.73	0.77
chr1	13525658	13525816	159	80	8	77.42	26.32	0.28
chr1	13528610	13528792	183	77	9	69.53	18.3	0.38
chr1	13531590	13531850	261	152	10	68.47	12.5	0.4
chr1	13546786	13547041	256	184	8	79.86	39.38	0.26
chr1	13547586	13547890	305	146	9	69.53	19.06	0.38
chr1	13549858	13550046	189	135	6	64.99	22.5	0.49
chr1	13553577	13553924	348	175	15	90.55	16.67	0.21
chr1	13558016	13558188	173	71	7	63.16	19.74	0.56
chr1	13558236	13558357	122	62	6	54.45	19.74	0.95
chr1	13559036	13559352	317	134	13	109.21	25.74	0.21
chr1	13559354	13559727	374	173	16	125.6	27.34	0.26
chr1	13559859	13560208	350	278	15	94.6	21.87	0.2
chr1	13560304	13560810	507	77	27	153.13	25	0.32
chr1	13561368	13561763	396	125	18	149.48	33.33	0.3
chr1	13566462	13566759	298	145	11	82.41	21.88	0.24
chr1	13570928	13571055	128	65	6	51.16	12.5	1.02
chr1	13573887	13574095	209	143	6	51.78	19.53	1.01
chr1	13574535	13574928	394	88	18	159.38	36.29	0.35
chr1	13577686	13578000	315	143	12	101.97	35.44	0.2
chr1	13579395	13579634	240	152	11	113.88	33.65	0.23
chr1	13581286	13581471	186	108	7	68.47	25	0.4
chr1	13582413	13582702	290	77	14	125.23	32.62	0.26
chr1	13584602	13584812	211	156	6	53.32	20.83	0.97
chr1	13584947	13585072	126	64	10	126.98	41.67	0.27
chr1	13586129	13586378	250	134	13	113.45	28.12	0.23
chr1	13586766	13587233	468	75	20	129.22	20	0.27
chr1	13602873	13603094	222	64	10	88.67	23.65	0.22
chr1	13604601	13604979	379	129	15	93.19	16.58	0.21
chr1	13612325	13613044	720	593	34	247.61	29.61	0.63
chr1	13613646	13613884	239	164	7	52.89	13.16	0.98
chr1	13615037	13615446	410	227	17	100.89	12.5	0.2
chr1	13618145	13618630	486	80	19	136.21	18.38	0.24
chr1	13619007	13619487	481	321	43	427.71	54.05	2.73
chr1	13619522	13620197	676	412	38	333.95	28.23	1.23
chr1	13622195	13622411	217	157	7	65.7	17.86	0.47
chr1	13623222	13623458	237	119	11	95.86	23.03	0.2
chr1	13630842	13631187	346	165	10	75.54	27.34	0.29
chr1	13651289	13651490	202	149	6	59.71	20	0.76
chr1	13651949	13652529	581	263	22	191.45	39.38	0.4
chr1	13657761	13658073	313	197	12	121.24	45	0.25
chr1	13675688	13676021	334	130	11	74.76	20.83	0.3
chr1	13682088	13682646	559	383	23	174	31.44	0.38
chr1	13687538	13687880	343	177	11	57.39	14.58	0.92
chr1	13690315	13690508	194	127	8	90.17	33.75	0.21
chr1	13695188	13695363	176	104	10	122.41	45	0.25
chr1	13720122	13720356	235	59	8	53.86	15	0.96
chr1	13722141	13722497	357	169	11	63.73	15	0.54
chr1	13728221	13728413	193	62	7	52.31	22.06	1
chr1	13728731	13728931	201	69	12	128.93	41.67	0.27
chr1	13736500	13736790	291	186	10	75.59	26.32	0.29
chr1	13740423	13740705	283	206	12	100.99	27.78	0.2
chr1	13750732	13750953	222	87	8	55.83	12.5	0.94
chr1	13751278	13751473	196	122	7	57.52	15.62	0.92
chr1	13753233	13753518	286	216	12	103.43	22.06	0.2
chr1	13757350	13757651	302	77	18	164.22	32.89	0.37
chr1	13769368	13769659	292	102	15	165.91	45	0.35
chr1	13798821	13799000	180	106	7	60.24	18.75	0.72
chr1	13861842	13862085	244	120	9	94.32	39.37	0.2
chr1	13876012	13876272	261	167	9	91.54	33.75	0.21
chr1	13877928	13878071	144	73	6	56.77	21.43	0.93
chr1	13884039	13884346	308	159	13	92.76	23.94	0.21
chr1	13885153	13885313	161	68	8	56.68	17.5	0.93
chr1	13888003	13888202	200	80	8	67.43	21.88	0.42
chr1	13889837	13890096	260	135	7	57.69	20.83	0.92
chr1	13890161	13890331	171	76	7	60.22	25.86	0.72
chr1	13897400	13897588	189	101	9	101.72	31.25	0.2
chr1	13958173	13958469	297	107	13	81.47	20.83	0.25
chr1	13984353	13984622	270	198	10	77.72	19.23	0.28
chr1	13988103	13988297	195	77	8	51.22	25	1.02
chr1	13991614	13991813	200	90	11	101.63	25	0.2
chr1	13994332	13994476	145	73	6	65.26	28.85	0.48
chr1	13994859	13995010	152	77	7	66.4	35	0.45
chr1	13995246	13995544	299	137	11	91.13	24.04	0.2
chr1	13996241	13996424	184	111	6	63.55	26.04	0.54
chr1	14025105	14025448	344	159	19	188.19	47.41	0.37
chr1	14028531	14028724	194	126	8	54.19	12.5	0.96
chr1	14029276	14029499	224	120	9	58.04	12.5	0.92
chr1	14054925	14055140	216	141	12	101.97	21.6	0.2
chr1	14248647	14248775	129	65	6	80.79	31.25	0.25
chr1	14248857	14249032	176	80	8	74.98	33.65	0.3
chr1	14253854	14254309	456	76	26	134.52	11.4	0.25
chr1	14260604	14260743	140	71	7	73.75	20.83	0.31
chr1	14260828	14260988	161	67	7	52.84	18.75	0.98
chr1	14264400	14264618	219	132	8	56.31	15	0.94
chr1	14264835	14265087	253	69	14	127.35	32.26	0.26
chr1	14272757	14272933	177	71	9	56.05	12.5	0.94
chr1	14297347	14297625	279	176	10	94.23	33.65	0.2
chr1	14300508	14300661	154	78	6	65.26	28.85	0.48
chr1	14307692	14307883	192	115	9	69.53	19.2	0.38
chr1	14318390	14318629	240	147	9	62.39	15	0.6
chr1	14368803	14369039	237	78	6	56.33	26.04	0.94
chr1	14372850	14373017	168	78	8	59.49	14.7	0.77
chr1	14379734	14379927	194	78	11	90.8	19.4	0.21
chr1	14382489	14382654	166	87	7	68.74	33.75	0.4
chr1	14393130	14393268	139	70	7	96.11	38.04	0.2
chr1	14393785	14394067	283	206	10	97.19	26.04	0.21
chr1	14395598	14395833	236	78	6	50.2	16.67	1.04
chr1	14396752	14396976	225	68	6	51.53	16.67	1.02
chr1	14403681	14403840	160	85	6	53.01	15.62	0.98
chr1	14424007	14424212	206	93	6	62.51	22.5	0.6
chr1	14427738	14428267	530	371	19	150.15	25	0.3
chr1	14435512	14435716	205	70	6	56.07	17.86	0.94
chr1	14442790	14443071	282	115	10	84.5	27.34	0.23
chr1	14443362	14443649	288	76	9	71.55	18.94	0.32
chr1	14443909	14444091	183	108	11	63.6	12.5	0.54
chr1	14450074	14450395	322	177	17	187.17	45	0.36
chr1	14455589	14456210	622	338	34	303.91	31.25	0.96
chr1	14469754	14469984	231	96	7	52.35	15.62	1
chr1	14481220	14481456	237	159	11	101.28	25.74	0.2
chr1	14487199	14487423	225	152	10	89.29	20.83	0.22
chr1	14498107	14498276	170	101	7	81.33	33.75	0.25
chr1	14499770	14500055	286	121	9	87.79	33.75	0.22
chr1	14523352	14523523	172	73	6	50.99	15.62	1.02
chr1	14529660	14529944	285	151	10	88.4	21.55	0.22
chr1	14530301	14530597	297	126	15	125.23	40.84	0.26
chr1	14558249	14558390	142	72	6	61.16	25	0.67
chr1	14559485	14559716	232	71	6	59.12	22.5	0.81
chr1	14560110	14560355	246	181	8	59.45	20.83	0.78
chr1	14584727	14584922	196	124	7	74.07	26.04	0.3
chr1	14587668	14587967	300	148	13	119.45	33.33	0.24
chr1	14608137	14608458	322	161	12	77.52	15	0.28
chr1	14622984	14623162	179	101	8	90.3	36.46	0.21
chr1	14623861	14624217	357	70	16	152.53	45	0.32
chr1	14625356	14625689	334	197	13	113.34	33.33	0.23
chr1	14626171	14626382	212	76	11	100.16	29.17	0.21
chr1	14637145	14637311	167	92	8	84.57	29.17	0.23
chr1	14650357	14650627	271	199	10	66.87	17.5	0.44
chr1	14658701	14658902	202	108	6	58.59	19.23	0.86
chr1	14671838	14672071	234	68	8	72.16	20.83	0.32
chr1	14676709	14677269	561	173	22	94.6	22.79	0.2
chr1	14706346	14706484	139	70	7	91.5	33.65	0.21
chr1	14710135	14710344	210	77	13	153.1	46.88	0.32
chr1	14714770	14715005	236	158	7	51.68	12.5	1.01
chr1	14716317	14716467	151	76	7	73.4	29.17	0.31
chr1	14720426	14720800	375	204	13	90.81	21.88	0.21
chr1	14721680	14722048	369	174	11	92.8	24.04	0.21
chr1	14723871	14724073	203	138	6	54.41	16.67	0.95
chr1	14724612	14724844	233	68	7	51.5	21.55	1.02
chr1	14725900	14726113	214	76	6	52.93	16.67	0.98
chr1	14726117	14726408	292	78	19	174.97	40.15	0.39
chr1	14726709	14726939	231	78	6	50.79	12.5	1.03
chr1	14727537	14727790	254	76	12	101.13	28.12	0.2
chr1	14730226	14730430	205	78	7	56.9	16.03	0.93
chr1	14734141	14734382	242	139	10	71.7	15	0.32
chr1	14736280	14736743	464	350	20	158.23	24.19	0.35
chr1	14743668	14743940	273	142	9	50.59	12.5	1.03
chr1	14749870	14750082	213	71	6	53.06	16.67	0.98
chr1	14753291	14753593	303	229	23	281.96	56.25	0.72
chr1	14753788	14753904	117	59	7	97.4	39.38	0.21
chr1	14754349	14754567	219	147	7	63.18	20.83	0.56
chr1	14760097	14760315	219	151	7	72.95	28.12	0.32
chr1	14761481	14761666	186	108	6	56.87	20.83	0.93
chr1	14762490	14762684	195	77	8	68.35	18.75	0.41
chr1	14763918	14764083	166	73	7	60.1	25	0.73
chr1	14775256	14775452	197	126	6	55.25	20.83	0.95
chr1	14775506	14775870	365	188	13	90.8	27.38	0.21
chr1	14777209	14777480	272	147	8	77.63	28.12	0.28
chr1	14777542	14777824	283	78	12	113.49	39.37	0.23
chr1	14785271	14785505	235	169	7	58.85	19.53	0.84
chr1	14794287	14794642	356	126	20	175.12	26.32	0.39
chr1	14795854	14796066	213	138	8	73.24	27.34	0.31
chr1	14798013	14798214	202	88	16	161.12	35.71	0.37
chr1	14814041	14814288	248	173	7	59.19	12.5	0.8
chr1	14814770	14815042	273	197	13	128.83	31.25	0.27
chr1	14815242	14815434	193	68	7	57.78	26.79	0.92
chr1	14823714	14824010	297	171	13	91.36	20	0.21
chr1	14826490	14826779	290	78	10	50.8	12.69	1.03
chr1	14828812	14829029	218	69	7	63.32	20.83	0.55
chr1	14830770	14831182	413	173	18	158.27	37.5	0.35
chr1	14832019	14832253	235	184	6	51.26	17.24	1.02
chr1	14839426	14839708	283	148	12	101.97	28.3	0.2
chr1	14849733	14849839	107	54	6	75.54	18.75	0.29
chr1	14850905	14851166	262	93	16	139.73	25.57	0.25
chr1	14861138	14861474	337	66	11	81.58	17.36	0.25
chr1	14861582	14861848	267	167	9	71.1	17.36	0.33
chr1	14863919	14864883	965	636	43	330.35	39.06	1.19
chr1	14865308	14865766	459	74	19	134.04	23.44	0.26
chr1	14866426	14866646	221	128	13	108.46	28.12	0.21
chr1	14867269	14867627	359	73	14	103.42	21.88	0.2
chr1	14869808	14870152	345	164	10	56.79	15	0.93
chr1	14872175	14872439	265	101	8	57.44	18.75	0.92
chr1	14875505	14875738	234	160	9	63.38	17.5	0.55
chr1	14879804	14880205	402	174	12	66.59	12.5	0.44
chr1	14885246	14885479	234	99	9	63.38	17.5	0.55
chr1	14887919	14888121	203	132	9	68.94	17.5	0.39
chr1	14888799	14889027	229	154	11	75.73	16.67	0.29
chr1	14896924	14897117	194	88	13	113.45	21.82	0.23
chr1	14897521	14897827	307	163	14	99.48	25	0.2
chr1	14909688	14909922	235	161	8	53.86	12.5	0.96
chr1	14910878	14911281	404	76	20	164.34	29.61	0.37
chr1	14911743	14912056	314	72	15	122.49	28.12	0.25
chr1	14934036	14934471	436	232	18	132.14	21.87	0.26
chr1	14938971	14939131	161	75	6	57.42	18.38	0.92
chr1	14939161	14939692	532	158	22	150.52	36.76	0.3
chr1	14954676	14954984	309	171	9	84.63	28.12	0.23
chr1	14964848	14965009	162	92	6	54.85	16.89	0.95
chr1	14969917	14970100	184	120	9	65.64	16.67	0.47
chr1	14987167	14987301	135	68	7	73.75	20.83	0.31
chr1	14987386	14987635	250	145	12	90.8	18.75	0.21
chr1	14989615	14990001	387	190	18	158.31	31.25	0.35
chr1	15002066	15002322	257	155	9	92.18	33.75	0.2
chr1	15002437	15002747	311	173	9	84.36	33.75	0.23
chr1	15003170	15003427	258	102	9	92.02	33.75	0.2
chr1	15005575	15005787	213	137	6	53.06	16.67	0.98
chr1	15011288	15011514	227	149	10	98.6	25.86	0.21
chr1	15013418	15013663	246	148	7	60.53	17.24	0.7
chr1	15032323	15032986	664	530	30	220.73	27.78	0.52
chr1	15042608	15042828	221	150	8	71.89	19.53	0.32
chr1	15046209	15046400	192	61	7	73.4	30	0.31
chr1	15047825	15048069	245	168	7	66.77	20.83	0.44
chr1	15048445	15048650	206	157	6	56.96	18.52	0.92
chr1	15050023	15050386	364	240	17	169.18	40	0.36
chr1	15050501	15050641	141	71	6	52.97	28.85	0.98
chr1	15052181	15052352	172	52	7	61.69	18.75	0.63
chr1	15058436	15058574	139	70	6	55.97	20.83	0.94
chr1	15058636	15058902	267	78	9	58.98	19.74	0.82
chr1	15060699	15060991	293	141	9	63.31	18.75	0.55
chr1	15062111	15062248	138	70	7	86.16	29.17	0.23
chr1	15092717	15092948	232	120	11	96.9	23.03	0.21
chr1	15095111	15095367	257	178	12	100.52	31.25	0.2
chr1	15109739	15109958	220	147	9	69.53	16.5	0.38
chr1	15123647	15123959	313	79	18	179.91	45.83	0.38
chr1	15124073	15124434	362	89	19	181.18	33.33	0.37
chr1	15126265	15126505	241	121	10	104.46	41.67	0.2
chr1	15128690	15128867	178	77	6	65.73	27.17	0.47
chr1	15133760	15134107	348	208	16	134	34.72	0.26
chr1	15134379	15134607	229	139	12	75.73	14.58	0.29
chr1	15140811	15141187	377	75	12	78.36	14.88	0.28
chr1	15143528	15143973	446	182	17	151.25	33.65	0.31
chr1	15160050	15160354	305	142	10	95.73	32.61	0.2
chr1	15160921	15161466	546	355	22	117.97	20.47	0.24
chr1	15184092	15184286	195	69	9	97.09	38.46	0.21
chr1	15186391	15186543	153	77	6	57.59	22.06	0.92
chr1	15200360	15200628	269	116	12	101.97	23.54	0.2
chr1	15209406	15209674	269	95	14	120.77	25	0.24
chr1	15220393	15220584	192	126	9	69.53	19.2	0.38
chr1	15227968	15228244	277	80	9	58.45	15.62	0.88
chr1	15232374	15232613	240	163	7	51.16	12.5	1.02
chr1	15233014	15233461	448	371	18	113.19	29.61	0.23
chr1	15235132	15235708	577	436	20	138.22	31.25	0.25
chr1	15241903	15242311	409	140	18	136.97	25	0.25
chr1	15244401	15244986	586	188	20	131.53	33.33	0.26
chr1	15249075	15249399	325	230	13	113.45	24.38	0.23
chr1	15250325	15250517	193	120	6	56.79	17.24	0.93
chr1	15255668	15256030	363	64	12	90.02	22.32	0.21
chr1	15257419	15257671	253	114	10	79.46	18.75	0.26
chr1	15266435	15266978	544	70	20	142.9	23.44	0.27
chr1	15267450	15267773	324	202	15	126.97	33.33	0.27
chr1	15271435	15271646	212	67	7	64.22	25	0.52
chr1	15273253	15273424	172	80	7	71.03	25	0.33
chr1	15273583	15274202	620	242	23	109.28	15.5	0.21
chr1	15275948	15276210	263	96	12	70.88	12.5	0.33
chr1	15280439	15280792	354	127	12	63.93	16.67	0.54
chr1	15280881	15281216	336	148	12	72.33	17.05	0.32
chr1	15282500	15282789	290	134	10	86.12	20.83	0.23
chr1	15282817	15283273	457	77	15	75.33	17.14	0.3
chr1	15283931	15284205	275	159	10	91.56	26.79	0.21
chr1	15284264	15284424	161	72	6	51.01	22.32	1.03
chr1	15295612	15295871	260	80	8	73.54	33.65	0.31
chr1	15296501	15296866	366	231	16	153.07	33.65	0.32
chr1	15297397	15297675	279	67	15	125.23	31.39	0.26
chr1	15299002	15299262	261	174	7	53.61	18.38	0.96
chr1	15305379	15305609	231	58	7	59.4	19.53	0.78
chr1	15308393	15308843	451	167	19	131.91	22.55	0.27
chr1	15315267	15315411	145	73	6	69.81	33.75	0.37
chr1	15317086	15317343	258	122	15	135.23	34.38	0.24
chr1	15333758	15334067	310	123	10	50.8	9.69	1.03
chr1	15346163	15346417	255	80	12	89.35	20	0.22
chr1	15398421	15398611	191	66	6	64.68	22.5	0.5
chr1	15399203	15399424	222	147	6	55.92	19.23	0.94
chr1	15399827	15399975	149	75	8	64.02	25	0.53
chr1	15401116	15401330	215	95	9	90.01	31.25	0.21
chr1	15402098	15402420	323	236	12	79.98	20.19	0.26
chr1	15403655	15404270	616	408	25	174.68	27.78	0.39
chr1	15404919	15405137	219	80	9	67.96	24.31	0.42
chr1	15405205	15405494	290	130	11	64.01	12.5	0.53
chr1	15409832	15410079	248	88	14	101.32	20.83	0.2
chr1	15411175	15411475	301	184	17	152.26	32.89	0.31
chr1	15411492	15411952	461	78	18	113.07	27.03	0.23
chr1	15412771	15412983	213	97	8	68.96	13.89	0.39
chr1	15418531	15419118	588	401	21	142.17	29.41	0.27
chr1	15421511	15421743	233	74	9	83.9	25	0.24
chr1	15428092	15428479	388	250	18	160.57	32.26	0.36
chr1	15431082	15431303	222	145	8	55.83	15	0.94
chr1	15438773	15439015	243	135	9	67.8	14.53	0.42
chr1	15447661	15447880	220	133	11	86.23	17.5	0.22
chr1	15451039	15451363	325	226	11	79.51	16.03	0.26
chr1	15453849	15454092	244	101	8	60.34	15.62	0.72
chr1	15462666	15462894	229	73	6	59.49	22.5	0.78
chr1	15463886	15464098	213	146	6	61.56	28.12	0.64
chr1	15470370	15470630	261	199	10	68.47	20	0.4
chr1	15477448	15477709	262	148	7	50.86	16.89	1.03
chr1	15486190	15486351	162	75	6	57.24	18.38	0.92
chr1	15487762	15488028	267	167	9	75.79	27.34	0.29
chr1	15490264	15490649	386	223	13	105.17	25	0.21
chr1	15491391	15491606	216	110	13	138.41	41.67	0.25
chr1	15492658	15492982	325	111	21	244.6	50.62	0.61
chr1	15493934	15494204	271	144	11	79.98	20.32	0.26
chr1	15494840	15495078	239	75	7	60.37	20.83	0.72
chr1	15506638	15506985	348	129	12	84.86	15.62	0.23
chr1	15507295	15507704	410	267	18	146.93	25	0.29
chr1	15507722	15507988	267	142	8	54.8	15.62	0.95
chr1	15508766	15509139	374	188	15	111.32	18.75	0.22
chr1	15511638	15511883	246	66	9	93.98	28.12	0.2
chr1	15514367	15514640	274	122	9	80.13	22.32	0.25
chr1	15514878	15515031	154	78	8	74.52	34.48	0.3
chr1	15515261	15515732	472	164	16	125.63	29.17	0.26
chr1	15515802	15516091	290	79	13	109.31	37.5	0.21
chr1	15520149	15520536	388	191	14	97.89	33.09	0.21
chr1	15520898	15521616	719	548	30	207.13	29.41	0.44
chr1	15523216	15523495	280	173	8	64.51	20.16	0.51
chr1	15523746	15523916	171	103	6	57.43	15.62	0.92
chr1	15525509	15525725	217	151	7	61.4	15.62	0.65
chr1	15525779	15526292	514	108	35	340.82	54.17	1.34
chr1	15529430	15529679	250	75	11	90.8	25	0.21
chr1	15531143	15531660	518	295	26	235.18	45.83	0.6
chr1	15533756	15534024	269	134	12	113.3	25	0.23
chr1	15536296	15536740	445	152	23	213.37	41.67	0.47
chr1	15544690	15545016	327	161	9	50.66	12.5	1.03
chr1	15545938	15546094	157	79	9	67.43	22.5	0.42
chr1	15551013	15551332	320	100	14	120.09	29.41	0.24
chr1	15552430	15552923	494	363	19	120.95	27.44	0.24
chr1	15559944	15560354	411	64	16	114.57	25.86	0.23
chr1	15574053	15574236	184	108	6	65.76	28.12	0.46
chr1	15575046	15575268	223	79	6	60.24	16.87	0.72
chr1	15587320	15587542	223	164	6	51.77	16.67	1.01
chr1	15587665	15587966	302	70	15	113.45	22.65	0.23
chr1	15591524	15591772	249	145	9	78.6	19.53	0.27
chr1	15592094	15592361	268	68	10	84.07	29.41	0.24
chr1	15596983	15597277	295	113	8	73.4	21.74	0.31
chr1	15600035	15600245	211	114	10	87.46	25	0.22
chr1	15615584	15615784	201	57	8	67.26	18.75	0.43
chr1	15615797	15616020	224	99	11	50.8	11.2	1.03
chr1	15624658	15624841	184	76	7	78.7	33.75	0.27
chr1	15625972	15626268	297	108	9	86.24	33.75	0.23
chr1	15632552	15632841	290	140	9	87.22	28.12	0.22
chr1	15646203	15646619	417	323	20	137.42	28.85	0.25
chr1	15647909	15648136	228	74	9	83.45	28.23	0.24
chr1	15650572	15650779	208	115	8	67.87	19.74	0.42
chr1	15654206	15654484	279	201	8	52.35	11.36	1
chr1	15657602	15657877	276	138	12	68.51	12.5	0.4
chr1	15658327	15658638	312	139	12	56.3	10.94	0.94
chr1	15660137	15660281	145	73	8	62.45	23.81	0.6
chr1	15661051	15661363	313	212	11	83.78	23.65	0.24
chr1	15676509	15677201	693	360	33	252.82	23.03	0.68
chr1	15695349	15695634	286	139	13	113.45	25.02	0.23
chr1	15697052	15697187	136	69	7	86.16	29.17	0.23
chr1	15699905	15700246	342	267	19	201	45	0.44
chr1	15700620	15700897	278	73	16	161.33	45	0.37
chr1	15701208	15701731	524	309	21	173.81	29.17	0.38
chr1	15701933	15702320	388	299	17	164.43	35	0.37
chr1	15705916	15706042	127	64	6	67.44	20.83	0.43
chr1	15711670	15711920	251	124	13	142.66	52.08	0.27
chr1	15717553	15717849	297	160	8	53.48	18.75	0.97
chr1	15720400	15720641	242	100	8	68.61	23.44	0.4
chr1	15721596	15721961	366	181	17	134.28	28.12	0.25
chr1	15754821	15755051	231	168	10	102.75	24.04	0.2
chr1	15763706	15764071	366	136	16	123.36	31.25	0.26
chr1	15764501	15764894	394	185	20	118.88	29.17	0.24
chr1	15765960	15766207	248	157	11	99.06	29.41	0.21
chr1	15771678	15771896	219	147	7	70.43	31.25	0.34
chr1	15772099	15772374	276	124	17	172.95	48.08	0.37
chr1	15774904	15775077	174	106	11	126.23	40.18	0.26
chr1	15778166	15778494	329	171	11	58.65	10.28	0.85
chr1	15789356	15789578	223	145	12	123.33	41.67	0.26
chr1	15792526	15792762	237	73	7	56.33	20.83	0.94
chr1	15792776	15793376	601	410	28	218.79	45.83	0.5
chr1	15796376	15796582	207	153	6	57.9	19.23	0.92
chr1	15797003	15797298	296	72	10	74.25	20.83	0.3
chr1	15797693	15798223	531	150	35	377.02	55	1.69
chr1	15799374	15799569	196	135	6	53.58	19.53	0.96
chr1	15801160	15801477	318	171	11	93.07	25	0.21
chr1	15801548	15801794	247	145	11	99.72	38.46	0.2
chr1	15803749	15804361	613	189	21	151.97	30.17	0.31
chr1	15810584	15810791	208	133	8	71.89	25.74	0.32
chr1	15811181	15811389	209	76	9	80.91	27.78	0.25
chr1	15811475	15811880	406	80	15	98.74	23.44	0.21
chr1	15821662	15821867	206	80	8	55.95	18.75	0.94
chr1	15822281	15822766	486	331	19	159.87	34.48	0.36
chr1	15822836	15822999	164	76	6	52.37	24.04	1
chr1	15823865	15824169	305	171	13	126.71	38.46	0.26
chr1	15825095	15825441	347	270	16	120.78	40.32	0.24
chr1	15825991	15826202	212	80	9	73.41	23.44	0.31
chr1	15831520	15831872	353	218	15	142.91	38.46	0.27
chr1	15835653	15835843	191	138	6	60.18	19.23	0.72
chr1	15836561	15836910	350	212	16	149.61	35	0.3
chr1	15837964	15838240	277	138	8	67.29	21.55	0.43
chr1	15838654	15838853	200	129	6	53.9	20.16	0.96
chr1	15843996	15844386	391	194	15	93.19	17.11	0.21
chr1	15847010	15847280	271	78	10	66.87	12.5	0.44
chr1	15849886	15850063	178	75	9	94.95	29.17	0.2
chr1	15852282	15852456	175	75	6	59.57	21.55	0.77
chr1	15861115	15861442	328	113	13	110.71	35.16	0.22
chr1	15861910	15862191	282	77	12	100.56	34.48	0.2
chr1	15862542	15862697	156	79	8	87.42	34.48	0.22
chr1	15877542	15877876	335	222	11	66.6	15	0.44
chr1	15880074	15880552	479	151	21	152.57	20.96	0.32
chr1	15890199	15890523	325	187	14	143.16	48.91	0.28
chr1	15891484	15891784	301	131	9	85.7	33.75	0.23
chr1	15893164	15893399	236	179	8	71.85	25	0.32
chr1	15920283	15920615	333	173	9	81.59	39.38	0.25
chr1	15920659	15920833	175	62	7	67.21	33.75	0.43
chr1	15922644	15923204	561	159	34	328.11	58.33	1.15
chr1	15923365	15923837	473	74	22	182.96	41.67	0.37
chr1	15925835	15926073	239	150	9	95.17	33.75	0.2
chr1	15930045	15930283	239	63	8	70.08	22.5	0.34
chr1	15996081	15996294	214	79	8	66.15	31.25	0.46
chr1	16010310	16010487	178	79	8	87.52	33.65	0.22
chr1	16012480	16012588	109	55	6	91.5	28.85	0.21
chr1	16014334	16014656	323	217	10	68.89	15.62	0.4
chr1	16018446	16018654	209	133	6	58.74	25	0.85
chr1	16018742	16019060	319	157	7	55.74	24.04	0.94
chr1	16022246	16022444	199	80	6	54.97	16.67	0.95
chr1	16024881	16025093	213	118	8	85.4	32.61	0.23
chr1	16026405	16026595	191	78	8	87.87	36.46	0.22
chr1	16028992	16029211	220	62	6	56.17	19.23	0.94
chr1	16030128	16030465	338	140	14	113.32	38.19	0.23
chr1	16030478	16030664	187	109	8	54.9	23.44	0.95
chr1	16030935	16031667	733	168	32	143.45	20.16	0.28
chr1	16033449	16033634	186	98	8	78.2	23.44	0.28
chr1	16035325	16035554	230	74	6	59.36	28.12	0.78
chr1	16104931	16105179	249	150	8	68.75	22.5	0.4
chr1	16106047	16106188	142	72	8	64.84	14.2	0.49
chr1	16106737	16106927	191	80	7	58.08	22.32	0.92
chr1	16108802	16108934	133	67	8	89.6	26.32	0.21
chr1	16116638	16116919	282	75	8	59.49	17.62	0.77
chr1	16122991	16123225	235	80	6	58.75	16.88	0.85
chr1	16128944	16129184	241	148	13	132.05	37.5	0.26
chr1	16131921	16132118	198	126	8	86.53	31.25	0.22
chr1	16135443	16135689	247	72	8	81.18	39.38	0.25
chr1	16139359	16139557	199	128	7	57.04	12.5	0.92
chr1	16145319	16145473	155	78	7	73.4	29.17	0.31
chr1	16150045	16150313	269	192	10	81.39	24.31	0.25
chr1	16162472	16162676	205	130	14	125.23	28.19	0.26
chr1	16164449	16164729	281	110	11	99.08	29.17	0.21
chr1	16187223	16187398	176	100	9	67.38	14.58	0.42
chr1	16189016	16189195	180	108	6	57.8	20.83	0.92
chr1	16200855	16201101	247	172	8	81.18	33.75	0.25
chr1	16231743	16231887	145	73	7	67.44	24.31	0.43
chr1	16234959	16235199	241	99	8	66.57	22.06	0.44
chr1	16236685	16236908	224	80	10	93.38	30.3	0.21
chr1	16263925	16264175	251	110	9	60.66	12.5	0.68
chr1	16264840	16265038	199	127	7	66.27	25	0.45
chr1	16269174	16269370	197	118	7	66.6	20.83	0.44
chr1	16270299	16270713	415	248	15	142.6	39.37	0.27
chr1	16283119	16283387	269	122	11	96.56	22.73	0.2
chr1	16285674	16286134	461	343	17	64.19	12.5	0.53
chr1	16286541	16286720	180	80	9	73.71	20	0.31
chr1	16289364	16289689	326	152	10	76.79	18.94	0.28
chr1	16294133	16294351	219	154	8	64.18	18.75	0.53
chr1	16299959	16300178	220	125	13	150.37	41.67	0.3
chr1	16302600	16302858	259	75	8	79.43	28.12	0.27
chr1	16304189	16304369	181	117	7	79.25	28.12	0.27
chr1	16306774	16307035	262	104	9	91.38	22.5	0.21
chr1	16307170	16307393	224	152	8	72.21	28.12	0.32
chr1	16320350	16320519	170	66	11	120.71	39.06	0.25
chr1	16323711	16323901	191	126	10	104.89	33.33	0.21
chr1	16333584	16333796	213	76	8	70	30	0.34
chr1	16335247	16335445	199	109	7	57.04	15.62	0.92
chr1	16338012	16338215	204	62	8	72.6	22.06	0.32
chr1	16342085	16342283	199	138	7	65.21	20.16	0.48
chr1	16347924	16348172	249	137	9	60.97	15	0.67
chr1	16349624	16349916	293	95	16	147.85	32.14	0.29
chr1	16358494	16358830	337	164	10	79.5	25	0.26
chr1	16361204	16361530	327	130	15	147.95	43.27	0.29
chr1	16374233	16374462	230	120	8	62.44	15.62	0.6
chr1	16390375	16390542	168	75	7	55.34	15	0.95
chr1	16391034	16391629	596	442	21	164.92	33.75	0.35
chr1	16399928	16400094	167	93	7	62.64	18.75	0.59
chr1	16403001	16403149	149	75	8	97.4	45	0.21
chr1	16404711	16404996	286	77	10	100.19	33.75	0.21
chr1	16431109	16431506	398	121	17	162.17	49.75	0.37
chr1	16431530	16431763	234	70	10	89.58	38.46	0.21
chr1	16433731	16433960	230	148	13	101.97	23	0.2
chr1	16437571	16437803	233	114	8	72.32	20.83	0.32
chr1	16438665	16439134	470	248	20	197.44	45	0.41
chr1	16439270	16439543	274	76	12	115.1	50.62	0.24
chr1	16445795	16446040	246	71	8	75.56	24.04	0.29
chr1	16446624	16446836	213	80	20	237.48	81.73	0.58
chr1	16446956	16447135	180	110	7	64.18	26.04	0.53
chr1	16447236	16447403	168	73	7	66.17	31.25	0.46
chr1	16454871	16455166	296	179	11	59.93	16.2	0.74
chr1	16457656	16458116	461	176	16	98.68	16.3	0.21
chr1	16458330	16458623	294	128	10	57.8	16.3	0.92
chr1	16459539	16459750	212	106	9	54.28	10.71	0.95
chr1	16462620	16462778	159	80	6	61.16	25	0.67
chr1	16463490	16463671	182	63	8	66.08	22.73	0.45
chr1	16463686	16463984	299	75	9	59.49	22.43	0.77
chr1	16464339	16464598	260	118	11	101.27	32.26	0.2
chr1	16470902	16471192	291	191	9	58.19	16.3	0.92
chr1	16471407	16471895	489	279	22	128.79	16.67	0.27
chr1	16477468	16477705	238	77	7	53.02	13.16	0.98
chr1	16478030	16478300	271	74	7	55.34	24.19	0.95
chr1	16483310	16483574	265	75	13	97.65	20	0.2
chr1	16488934	16489207	274	106	9	67.94	19.74	0.42
chr1	16502218	16502521	304	123	11	100.38	27.78	0.21
chr1	16504843	16505143	301	236	11	84.37	16.45	0.23
chr1	16506270	16506540	271	194	11	76.38	17.5	0.28
chr1	16508471	16508625	155	78	8	91.5	38.46	0.21
chr1	16508930	16509346	417	235	15	132.01	24.04	0.27
chr1	16517194	16517432	239	149	16	95.96	17.19	0.2
chr1	16520355	16520633	279	160	11	106.44	38.46	0.21
chr1	16520728	16520916	189	74	8	71.39	32.41	0.33
chr1	16521547	16521764	218	87	8	72.39	23.44	0.32
chr1	16542528	16542850	323	80	20	198.35	39.06	0.41
chr1	16543534	16543751	218	75	10	79.98	21.8	0.26
chr1	16554544	16554881	338	134	12	97.86	19.53	0.21
chr1	16557538	16557924	387	294	19	121.89	24.19	0.25
chr1	16563555	16563724	170	93	7	71.41	20.83	0.33
chr1	16564680	16565019	340	192	13	96.2	21.87	0.2
chr1	16566495	16566687	193	117	6	54.01	15.62	0.96
chr1	16567891	16568097	207	87	9	77.05	21.87	0.28
chr1	16570618	16570976	359	153	14	113.14	22.06	0.23
chr1	16573403	16573666	264	135	9	58.72	12.5	0.85
chr1	16574481	16575040	560	398	26	189.92	23.81	0.39
chr1	16579533	16579853	321	141	12	77.74	15.24	0.27
chr1	16580408	16580517	110	56	6	64.02	18.75	0.53
chr1	16581731	16582049	319	71	15	115.37	19.89	0.23
chr1	16582368	16582614	247	114	8	56.57	14.2	0.93
chr1	16583965	16584152	188	72	8	58.85	18.75	0.84
chr1	16584894	16585204	311	101	12	91.92	19.23	0.2
chr1	16592113	16592344	232	160	6	50.67	20.83	1.03
chr1	16600117	16600338	222	128	7	51.9	20.83	1.01
chr1	16600457	16600731	275	114	12	100.13	33.33	0.21
chr1	16602304	16602457	154	78	7	72.33	28.23	0.32
chr1	16606803	16607013	211	78	7	50.82	13.59	1.03
chr1	16612706	16613124	419	265	21	218.04	54.35	0.49
chr1	16617685	16617939	255	99	10	79.98	19.12	0.26
chr1	16620793	16620947	155	78	6	53.01	18.75	0.98
chr1	16622380	16622653	274	88	12	97.18	18.75	0.21
chr1	16626175	16626386	212	62	6	61.69	22.5	0.63
chr1	16626435	16627017	583	202	24	203.65	33.75	0.44
chr1	16629243	16629550	308	146	13	113.45	26.95	0.23
chr1	16640250	16640462	213	124	8	68.96	20.83	0.39
chr1	16640641	16640852	212	79	12	106.75	33.09	0.21
chr1	16642303	16642609	307	160	12	90.8	30.7	0.21
chr1	16643873	16644113	241	143	8	76.31	24.04	0.29
chr1	16648333	16648669	337	205	18	197.8	61.88	0.41
chr1	16651574	16651759	186	113	7	78.34	33.75	0.28
chr1	16656276	16656478	203	105	8	66.9	18.75	0.44
chr1	16664967	16665128	162	106	6	57.24	18.38	0.92
chr1	16673668	16673930	263	100	14	139.81	33.33	0.26
chr1	16682848	16683054	207	78	6	59.01	20	0.81
chr1	16683467	16683902	436	80	12	56.34	15.62	0.94
chr1	16687845	16688081	237	70	7	64.03	18.52	0.53
chr1	16692502	16692740	239	105	8	60.37	25	0.72
chr1	16702921	16703143	223	102	8	55.68	12.5	0.94
chr1	16706928	16707192	265	123	14	158.06	50.62	0.35
chr1	16708453	16708765	313	144	11	90.8	23.48	0.21
chr1	16709697	16710007	311	133	15	148.04	61.88	0.29
chr1	16714537	16714815	279	156	11	87.83	29.17	0.22
chr1	16715121	16715354	234	63	7	52.36	17.86	1
chr1	16717777	16717922	146	74	7	83.35	39.38	0.24
chr1	16735642	16735862	221	142	7	53.73	15.62	0.96
chr1	16736320	16736565	246	171	7	53.68	20.83	0.96
chr1	16737381	16737666	286	214	8	54.79	12.5	0.95
chr1	16740938	16741345	408	136	20	159.17	28.12	0.35
chr1	16755288	16755760	473	244	19	131.91	20.69	0.27
chr1	16756722	16757040	319	155	10	71.27	25	0.33
chr1	16757410	16757604	195	121	6	55.54	20.83	0.94
chr1	16759182	16759414	233	157	9	93.04	36.46	0.21
chr1	16761755	16762020	266	116	11	68.81	16.67	0.4
chr1	16762194	16762523	330	180	17	103.17	18.75	0.2
chr1	16769513	16769717	205	130	10	79.98	20.5	0.26
chr1	16780405	16780691	287	197	12	66.83	12.56	0.44
chr1	16883885	16884123	239	47	9	95.17	45	0.2
chr1	16907059	16907204	146	74	6	69.81	33.75	0.37
chr1	17052900	17053145	246	77	7	66.63	26.04	0.44
chr1	17062359	17062562	204	74	8	59.49	17.85	0.77
chr1	17066854	17067066	213	151	7	64.07	20.83	0.53
chr1	17139983	17140196	214	77	8	63.92	29.17	0.54
chr1	17148620	17148865	246	171	7	62.83	23.15	0.58
chr1	17173330	17173500	171	70	7	81.14	33.75	0.25
chr1	17209454	17209594	141	71	8	111.91	45	0.22
chr1	17209773	17209964	192	73	6	52.35	28.12	1
chr1	17213264	17213399	136	69	6	73.4	25	0.31
chr1	17228325	17228552	228	126	8	84.15	22.5	0.23
chr1	17332426	17332531	106	54	7	125.23	38.04	0.26
chr1	17337973	17338215	243	116	10	79.09	20.83	0.27
chr1	17338619	17338759	141	71	10	81.77	20.83	0.25
chr1	17342063	17342213	151	76	6	53.01	18.75	0.98
chr1	17346831	17347026	196	80	8	66.77	25	0.44
chr1	17350757	17350982	226	99	15	162.98	41.67	0.38
chr1	17352562	17352850	289	178	10	73.67	18.75	0.31
chr1	17355503	17355797	295	171	11	90.8	25.81	0.21
chr1	17356047	17356195	149	75	8	71.28	31.25	0.33
chr1	17357143	17357421	279	101	10	82.3	25.74	0.25
chr1	17358182	17358459	278	77	11	96.46	23.44	0.2
chr1	17362421	17362782	362	127	11	69.95	14.53	0.35
chr1	17363244	17363478	235	109	11	72.97	17.5	0.32
chr1	17421875	17422036	162	68	9	98.85	33.33	0.21
chr1	17425850	17426083	234	174	6	50.43	16.67	1.03
chr1	17430912	17431252	341	124	20	199.25	37.5	0.42
chr1	17439306	17439500	195	68	6	59.59	24.04	0.77
chr1	17443634	17443901	268	179	10	96.04	24.04	0.2
chr1	17446914	17447225	312	235	9	81.11	26.04	0.25
chr1	17452357	17452715	359	161	13	93.2	25	0.21
chr1	17463362	17463531	170	105	6	68.05	28.12	0.41
chr1	17469864	17470108	245	83	12	103.03	28.12	0.2
chr1	17478278	17478480	203	72	7	67.87	22.32	0.42
chr1	17481900	17482135	236	80	7	60.77	16.67	0.67
chr1	17486114	17486359	246	174	8	81.33	39.38	0.25
chr1	17489898	17490303	406	199	16	135.94	33.33	0.24
chr1	17502020	17502242	223	145	15	130.19	27.5	0.27
chr1	17502291	17502513	223	80	8	53.45	15.62	0.97
chr1	17505169	17505453	285	158	10	98.79	32.61	0.21
chr1	17506473	17506689	217	80	11	79.98	24.41	0.26
chr1	17510874	17511073	200	100	8	59.49	15	0.77
chr1	17511545	17511869	325	162	10	50.8	8.12	1.03
chr1	17520501	17520722	222	110	9	74.25	18.75	0.3
chr1	17520875	17521007	133	67	6	61.16	25	0.67
chr1	17521235	17521505	271	69	10	77.79	29.17	0.28
chr1	17524565	17524776	212	63	11	111.31	36.29	0.22
chr1	17525012	17525340	329	188	9	69.53	20.56	0.38
chr1	17529056	17529250	195	119	6	53.72	19.53	0.96
chr1	17533770	17533992	223	99	9	88.51	31.25	0.22
chr1	17547999	17548288	290	155	10	79.98	25.38	0.26
chr1	17553998	17554122	125	63	6	78.13	28.85	0.28
chr1	17561734	17561916	183	131	6	53.8	18.38	0.96
chr1	17565564	17565706	143	72	7	56.88	17.5	0.93
chr1	17566293	17566508	216	145	6	61.16	22.5	0.67
chr1	17570726	17570973	248	90	10	99.54	28.85	0.21
chr1	17572411	17572617	207	138	8	51.95	12.5	1.01
chr1	17584758	17585031	274	78	9	74.76	31.25	0.3
chr1	17586436	17586684	249	170	11	90.8	15.56	0.21
chr1	17587420	17587694	275	178	11	66.25	15	0.45
chr1	17612242	17612480	239	131	7	51.29	12.5	1.02
chr1	17612904	17613094	191	62	6	52.48	22.5	0.99
chr1	17614662	17615034	373	77	19	203.59	61.88	0.44
chr1	17622589	17622828	240	105	9	82.7	29.17	0.25
chr1	17630164	17630478	315	187	10	79.98	23.62	0.26
chr1	17661274	17661533	260	128	10	79.98	22.75	0.26
chr1	17670783	17670965	183	78	8	74.48	24.31	0.3
chr1	17673008	17673175	168	82	12	138.66	41.67	0.25
chr1	17676852	17677037	186	124	6	53.35	14.71	0.97
chr1	17677071	17677302	232	78	8	57.33	22.06	0.92
chr1	17699145	17699369	225	89	7	62.31	20.83	0.61
chr1	17705204	17705411	208	69	7	55.64	15.62	0.94
chr1	17705778	17706022	245	122	16	94.43	17.19	0.2
chr1	17709423	17709589	167	78	10	108.07	35.16	0.21
chr1	17719922	17720197	276	160	8	59.49	20.7	0.77
chr1	17720255	17720601	347	165	11	72.79	18.38	0.32
chr1	17729563	17729740	178	100	10	92.88	20.83	0.21
chr1	17730821	17730981	161	84	6	52.15	15.24	1
chr1	17737271	17737455	185	138	7	54.93	13.59	0.95
chr1	17739083	17739323	241	77	12	92.26	22.5	0.2
chr1	17744981	17745104	124	63	6	73.4	25	0.31
chr1	17761294	17761479	186	68	9	95.98	31.25	0.2
chr1	17764982	17765242	261	122	12	99.71	25	0.2
chr1	17784185	17784385	201	77	7	75.78	28.12	0.29
chr1	17810617	17810834	218	150	7	54.16	18.75	0.96
chr1	17878626	17878843	218	154	8	85.81	28.12	0.23
chr1	17944711	17944878	168	93	7	74.07	26.79	0.3
chr1	17954674	17954893	220	59	6	60.63	28.13	0.7
chr1	17974389	17974656	268	154	12	98.33	21.88	0.21
chr1	18026413	18026567	155	78	6	69.81	33.75	0.37
chr1	18026617	18026889	273	64	13	128.6	33.75	0.27
chr1	18046294	18046464	171	69	8	94.9	39.38	0.2
chr1	18048181	18048418	238	167	6	58.39	22.5	0.9
chr1	18054571	18054750	180	91	10	79.98	18	0.26
chr1	18085817	18085973	157	79	7	83.35	39.38	0.24
chr1	18139521	18139760	240	85	10	104.65	36.46	0.2
chr1	18147638	18147791	154	78	9	68.02	17.32	0.41
chr1	18200059	18200285	227	79	8	73.27	20.83	0.31
chr1	18204202	18204384	183	74	6	61.41	24.04	0.65
chr1	18237562	18237787	226	178	6	59.86	22.5	0.75
chr1	18250243	18250545	303	167	11	106.31	26.04	0.2
chr1	18271043	18271263	221	80	6	59.52	21.74	0.77
chr1	18272810	18273027	218	124	8	63.32	20.83	0.55
chr1	18317791	18317943	153	77	6	61.16	25	0.67
chr1	18324000	18324255	256	80	10	105.22	39.38	0.21
chr1	18334245	18334453	209	107	7	74.49	28.12	0.3
chr1	18358420	18358624	205	75	6	60.45	26.04	0.71
chr1	18362330	18362627	298	80	11	90.8	26.07	0.21
chr1	18367211	18367612	402	218	17	143.66	31.25	0.28
chr1	18369370	18369590	221	69	8	85.31	33.75	0.23
chr1	18437397	18437639	243	167	10	100.46	33.65	0.21
chr1	18454518	18454866	349	276	16	141.93	31.25	0.27
chr1	18463278	18463413	136	69	6	80.79	31.25	0.25
chr1	18493654	18493927	274	172	11	86.41	21.87	0.23
chr1	18519161	18519365	205	77	6	58.17	24.04	0.92
chr1	18528149	18528318	170	92	6	55.88	18.38	0.94
chr1	18581732	18581931	200	131	6	63.36	28.12	0.55
chr1	18631629	18631856	228	80	10	110.51	28.12	0.22
chr1	18668253	18668553	301	226	19	172.71	34.38	0.37
chr1	18683703	18684014	312	150	8	59.49	23.4	0.77
chr1	18692768	18693169	402	246	12	90.8	25.12	0.21
chr1	18701516	18701787	272	171	8	59.49	20.4	0.77
chr1	18711048	18711294	247	101	8	66.76	22.73	0.44
chr1	18751474	18751933	460	221	19	131.91	20.12	0.27
chr1	18753481	18753649	169	68	8	95.34	39.38	0.2
chr1	18753831	18754005	175	79	8	70.46	25	0.34
chr1	18764741	18765001	261	99	14	125.73	23.03	0.27
chr1	18780921	18781194	274	141	10	102.13	33.75	0.21
chr1	18807860	18807996	137	69	10	120.71	36.76	0.25
chr1	18859454	18859659	206	106	6	59.15	20	0.8
chr1	18862855	18863060	206	79	9	63.07	19.53	0.57
chr1	18865953	18866338	386	263	16	121.59	22.73	0.25
chr1	18866411	18866626	216	73	8	59.6	14.71	0.77
chr1	18882024	18882365	342	187	15	102.9	15	0.2
chr1	18948423	18948618	196	119	11	113.62	35.16	0.23
chr1	18979607	18979827	221	151	7	72.65	33.75	0.32
chr1	18993446	18993653	208	71	8	58.11	15	0.92
chr1	18994712	18994889	178	104	8	59.49	13.35	0.77
chr1	18997660	18997901	242	200	7	69.68	22.5	0.37
chr1	18999211	18999437	227	104	17	213.63	56.25	0.47
chr1	19023192	19023542	351	261	19	208.67	67.5	0.46
chr1	19027570	19027748	179	60	6	57.96	20.83	0.92
chr1	19032116	19032269	154	78	8	55.52	14.29	0.94
chr1	19037487	19037786	300	188	20	230.03	57.29	0.54
chr1	19038849	19039092	244	95	8	75.86	19.23	0.29
chr1	19046171	19046311	141	71	6	61.16	25	0.67
chr1	19089471	19089816	346	229	14	122.95	25	0.26
chr1	19091914	19092144	231	80	9	81.63	23.44	0.25
chr1	19103170	19103427	258	152	12	119.21	40.18	0.24
chr1	19104082	19104328	247	173	7	61.53	17.86	0.64
chr1	19106867	19107085	219	74	6	60.76	22.5	0.68
chr1	19109388	19109721	334	216	13	130.53	45	0.26
chr1	19139910	19140194	285	206	14	93.15	18.75	0.21
chr1	19193856	19194050	195	129	7	55.54	25	0.94
chr1	19194872	19195179	308	173	12	101.97	23.1	0.2
chr1	19228271	19228415	145	73	7	51.16	14.58	1.02
chr1	19316493	19316675	183	80	7	59.71	18.75	0.76
chr1	19327723	19328043	321	179	10	94.98	28.12	0.2
chr1	19341069	19341298	230	162	7	71.34	33.75	0.33
chr1	19402795	19402968	174	100	6	52.1	16.45	1
chr1	19454027	19454394	368	121	19	204.71	45	0.45
chr1	19462818	19463028	211	76	8	51.3	14.58	1.02
chr1	19468307	19468566	260	80	12	124.88	35	0.26
chr1	19469620	19469764	145	73	6	66.4	30	0.45
chr1	19471752	19471997	246	74	8	80.06	32.61	0.25
chr1	19472097	19472381	285	83	10	86.52	27.17	0.22
chr1	19477740	19477960	221	152	6	51.11	16.13	1.02
chr1	19478060	19478330	271	112	14	123.4	36.29	0.26
chr1	19481106	19481347	242	166	8	64.38	20.83	0.51
chr1	19490690	19490986	297	206	12	115.65	33.65	0.23
chr1	19494897	19495104	208	67	10	104.15	31.25	0.2
chr1	19504448	19504806	359	116	15	113.92	18.75	0.23
chr1	19511708	19512105	398	80	13	66.83	12.44	0.44
chr1	19518124	19518278	155	78	6	62.13	25.86	0.61
chr1	19521215	19521392	178	79	8	77.59	25.74	0.28
chr1	19525594	19525802	209	155	8	67.7	16.45	0.42
chr1	19531291	19531447	157	79	9	98	36.29	0.21
chr1	19535043	19535322	280	133	8	63.38	23.44	0.55
chr1	19539276	19539541	266	155	14	125.23	26.6	0.26
chr1	19551980	19552170	191	72	9	84.57	24.31	0.23
chr1	19560493	19560695	203	133	7	70.29	19.23	0.34
chr1	19561136	19561320	185	114	9	70.25	18.75	0.34
chr1	19574728	19575080	353	143	19	127.42	22.92	0.26
chr1	19612180	19612375	196	124	9	69.53	17.15	0.38
chr1	19613467	19613656	190	120	8	64.84	33.75	0.5
chr1	19637497	19637714	218	97	8	50.18	10.42	1.04
chr1	19669324	19669581	258	145	7	67.59	28.12	0.42
chr1	19714502	19714726	225	119	11	113.4	35.71	0.23
chr1	19743804	19743926	123	62	7	59.29	10.76	0.78
chr1	19760719	19760945	227	170	7	69.25	20.83	0.39
chr1	19762111	19762312	202	58	8	88.66	39.38	0.22
chr1	19779002	19779296	295	115	14	151.34	39.38	0.31
chr1	19836832	19837054	223	65	7	62.59	20.83	0.59
chr1	19865836	19866575	740	578	34	280.99	38.79	0.7
chr1	19866676	19866873	198	68	7	55.11	25	0.95
chr1	19907020	19907204	185	69	10	106.34	29.17	0.2
chr1	20015511	20015717	207	71	6	50.36	14.71	1.03
chr1	20065321	20065469	149	75	6	69.81	33.75	0.37
chr1	20090889	20091052	164	102	6	65.68	25	0.47
chr1	20098977	20099170	194	77	10	79.98	19.4	0.26
chr1	20100066	20100232	167	74	8	95.79	39.38	0.2
chr1	20100263	20100569	307	175	9	73.2	22.5	0.31
chr1	20100601	20100861	261	183	16	153.4	33.33	0.32
chr1	20116324	20116671	348	191	11	75.12	21.87	0.3
chr1	20135420	20135603	184	76	8	70.45	21.88	0.34
chr1	20136272	20136471	200	130	7	57.69	19.23	0.92
chr1	20141307	20141744	438	218	14	91.74	25	0.2
chr1	20174223	20174488	266	119	13	143.76	39.37	0.28
chr1	20180557	20180932	376	221	11	99.51	28.12	0.2
chr1	20180937	20181358	422	276	21	201.22	36.92	0.44
chr1	20208815	20209713	899	179	36	199.68	20	0.42
chr1	20260191	20260359	169	74	9	69.53	14.79	0.38
chr1	20271758	20271927	170	104	8	95.12	39.38	0.2
chr1	20272208	20272358	151	76	7	69.81	39.38	0.37
chr1	20278445	20278841	397	228	23	254.66	50.62	0.71
chr1	20281971	20282188	218	141	8	85.81	28.12	0.23
chr1	20289540	20289741	202	80	12	113.23	34.37	0.23
chr1	20319581	20319837	257	126	7	58.05	20.83	0.92
chr1	20342770	20342969	200	124	7	61.14	21.43	0.67
chr1	20343552	20343856	305	135	9	66.96	17.86	0.44
chr1	20345239	20345419	181	80	8	59.49	13.57	0.77
chr1	20347205	20347348	144	73	6	59.31	23.44	0.78
chr1	20350963	20351215	253	179	12	132.72	33.75	0.27
chr1	20354118	20354355	238	166	11	110.62	35.71	0.22
chr1	20355502	20355811	310	77	14	101.34	18.75	0.2
chr1	20356460	20356826	367	67	15	79.9	15	0.26
chr1	20358845	20359080	236	162	9	69.53	20.65	0.38
chr1	20360504	20360768	265	189	11	101.94	29.17	0.2
chr1	20360805	20361040	236	127	11	95.32	29.17	0.2
chr1	20363858	20364161	304	154	8	59.49	19	0.77
chr1	20364723	20365281	559	255	25	173.41	31.25	0.37
chr1	20368738	20368999	262	179	15	137.58	29.61	0.25
chr1	20369572	20369884	313	154	11	79.98	19.56	0.26
chr1	20370971	20371186	216	110	7	61.54	19.53	0.64
chr1	20372725	20372960	236	78	7	69.37	27.17	0.38
chr1	20373311	20373629	319	212	15	149.59	38.46	0.3
chr1	20375715	20376001	287	97	8	54.67	15.62	0.95
chr1	20382176	20382409	234	163	12	120.75	29.17	0.24
chr1	20384253	20384458	206	79	9	101.34	45	0.2
chr1	20405429	20405662	234	94	11	93.99	25	0.2
chr1	20422495	20422645	151	76	7	71.28	27.34	0.33
chr1	20429874	20430126	253	126	10	79.46	21.88	0.26
chr1	20432081	20432449	369	211	14	101.79	18.75	0.2
chr1	20440022	20440321	300	164	13	113.45	22.5	0.23
chr1	20443447	20443758	312	182	22	234.62	50	0.59
chr1	20445296	20445659	364	160	22	248.67	67.5	0.64
chr1	20447553	20447847	295	171	13	135.73	32.61	0.24
chr1	20460751	20460877	127	64	6	61.69	17.44	0.63
chr1	20463979	20464599	621	243	25	165.96	25.64	0.35
chr1	20489338	20489601	264	149	11	90.8	16.5	0.21
chr1	20495753	20495979	227	93	12	122.38	33.33	0.25
chr1	20499526	20499695	170	75	6	68.05	28.12	0.41
chr1	20501325	20501540	216	139	12	101.97	21.6	0.2
chr1	20504165	20504311	147	74	6	53.01	18.75	0.98
chr1	20504335	20504642	308	73	13	91.12	18.75	0.2
chr1	20504956	20505191	236	71	7	51.68	12.5	1.01
chr1	20509791	20510024	234	68	7	51.95	15.62	1.01
chr1	20523844	20524050	207	147	8	68.04	19.74	0.41
chr1	20524376	20524543	168	51	7	51.65	15.62	1.02
chr1	20530998	20531370	373	163	12	94.39	20.16	0.2
chr1	20532672	20532913	242	77	14	113.66	30	0.23
chr1	20549794	20550185	392	252	14	100.69	23.44	0.2
chr1	20552001	20552233	233	107	12	101.97	29.12	0.2
chr1	20565949	20566276	328	172	15	119.69	21.87	0.24
chr1	20570796	20571064	269	194	12	102.21	23.65	0.2
chr1	20577005	20577318	314	224	15	133.02	33.09	0.26
chr1	20577906	20578242	337	261	12	58.65	12.64	0.85
chr1	20579381	20579649	269	137	8	62.65	18.38	0.59
chr1	20582482	20582729	248	79	12	99.83	26.79	0.2
chr1	20586873	20587105	233	122	10	94.42	28.23	0.2
chr1	20596158	20596410	253	69	9	79.24	24.19	0.27
chr1	20601017	20601285	269	139	11	82.75	14.2	0.24
chr1	20603907	20604127	221	120	8	59.49	16.57	0.77
chr1	20606661	20606892	232	80	7	67.21	30	0.43
chr1	20608796	20609018	223	148	10	111.52	39.38	0.22
chr1	20614131	20614642	512	313	25	224.01	37.5	0.55
chr1	20616314	20616480	167	64	6	67.57	27.17	0.42
chr1	20616788	20616944	157	79	6	56.84	33.75	0.93
chr1	20618623	20618815	193	73	7	62.17	31.25	0.61
chr1	20618949	20619130	182	71	6	53.66	28.12	0.96
chr1	20626589	20626700	112	57	6	67.43	15	0.42
chr1	20627737	20627989	253	79	21	253.26	62.5	0.69
chr1	20636035	20636244	210	90	11	101.75	26.32	0.2
chr1	20636806	20636986	181	77	9	74.88	27.78	0.3
chr1	20640660	20640984	325	121	15	134.72	35.16	0.25
chr1	20646104	20646556	453	177	18	162.2	43.27	0.38
chr1	20650941	20651135	195	131	6	52.03	18.38	1
chr1	20668039	20668415	377	180	11	99.38	28.13	0.2
chr1	20671402	20671712	311	163	8	59.66	19.53	0.76
chr1	20672088	20672490	403	189	13	99.15	27.34	0.21
chr1	20679859	20680114	256	166	8	60.46	16.45	0.71
chr1	20697480	20697664	185	73	7	68.65	25	0.4
chr1	20697964	20698105	142	72	7	78.13	33.65	0.28
chr1	20702201	20702492	292	216	14	133.35	29.17	0.26
chr1	20704377	20704911	535	432	24	180.48	36.29	0.36
chr1	20705831	20706092	262	75	8	66.89	24.19	0.44
chr1	20711451	20711750	300	124	13	125.49	37.04	0.26
chr1	20712911	20713099	189	70	6	61.61	25	0.63
chr1	20729420	20729637	218	154	10	109.04	46.88	0.21
chr1	20729773	20730058	286	107	14	137.53	43.48	0.25
chr1	20739129	20739293	165	67	7	63.03	18.75	0.57
chr1	20743134	20743415	282	181	9	70.05	17.86	0.34
chr1	20751820	20752056	237	62	7	66.52	20	0.44
chr1	20752562	20752826	265	131	14	143.98	61.88	0.28
chr1	20791939	20792121	183	74	7	52.2	20.83	1
chr1	20800881	20801135	255	142	8	69.05	20.83	0.39
chr1	20803363	20803558	196	69	6	51.08	17.86	1.02
chr1	20810455	20810669	215	92	10	75.12	16.83	0.3
chr1	20824177	20824485	309	236	13	89.86	22.73	0.21
chr1	20826387	20826829	443	176	19	100.8	14.77	0.2
chr1	20836605	20836878	274	87	11	95.67	30.3	0.2
chr1	20846879	20847043	165	71	7	82.33	33.75	0.25
chr1	20861792	20862196	405	237	14	102.48	20.83	0.2
chr1	20868563	20868857	295	218	12	72.81	18.75	0.32
chr1	20872726	20873010	285	69	10	100.35	28.12	0.2
chr1	20879681	20879936	256	125	9	80.08	25	0.25
chr1	20881551	20881777	227	73	6	50.37	16.13	1.03
chr1	20902670	20902925	256	123	9	80.08	25	0.25
chr1	20909059	20909281	223	76	7	55.06	19.74	0.95
chr1	20912093	20912464	372	165	15	93.19	27.9	0.21
chr1	20927660	20927905	246	157	14	136.2	36.76	0.24
chr1	20971109	20971404	296	129	8	68.83	19.23	0.4
chr1	20971763	20972175	413	184	17	146.4	41.67	0.29
chr1	20976039	20976241	203	133	10	112.3	46.88	0.23
chr1	20989071	20989410	340	169	10	57.39	17.5	0.92
chr1	20989956	20990251	296	165	18	153.49	39.47	0.32
chr1	20993061	20993365	305	155	13	105.12	32.89	0.21
chr1	21004437	21004607	171	99	7	61.09	18.29	0.67
chr1	21010667	21010953	287	143	11	90.8	21.52	0.21
chr1	21011730	21011931	202	123	7	66.89	25.86	0.44
chr1	21012006	21012215	210	67	9	59.49	18.38	0.77
chr1	21013537	21014221	685	80	26	153.89	21.87	0.33
chr1	21016145	21016588	444	268	14	93.79	19.53	0.2
chr1	21016865	21017071	207	80	6	53.86	20.83	0.96
chr1	21017195	21017882	688	536	31	238.49	37.5	0.54
chr1	21022548	21022678	131	66	8	105.33	38.46	0.2
chr1	21025485	21025593	109	55	8	132.28	37.04	0.26
chr1	21027838	21028011	174	80	12	134.97	40.32	0.25
chr1	21028202	21028653	452	169	15	96.05	17.36	0.2
chr1	21029693	21029945	253	73	10	69.53	22.14	0.38
chr1	21033712	21033890	179	79	8	56.98	14.58	0.92
chr1	21034491	21034771	281	159	14	124.52	34.72	0.26
chr1	21036625	21036881	257	80	11	106.83	31.25	0.21
chr1	21038214	21038424	211	96	7	65.47	21.55	0.47
chr1	21040965	21041265	301	151	13	123.21	35.71	0.26
chr1	21055759	21055864	106	54	7	112.98	29.17	0.23
chr1	21056057	21056322	266	141	12	100.15	28.23	0.21
chr1	21058416	21058544	129	65	6	69.3	22.06	0.38
chr1	21066314	21066663	350	155	19	183.96	45.83	0.36
chr1	21074351	21074556	206	77	6	53.99	16.67	0.96
chr1	21088113	21088278	166	103	6	58.27	19.53	0.92
chr1	21091459	21091781	323	100	18	155.03	28.12	0.33
chr1	21117693	21117945	253	73	8	68.23	28.13	0.41
chr1	21126430	21126642	213	80	9	80.15	17.36	0.25
chr1	21130726	21130897	172	96	6	62.1	23.15	0.61
chr1	21132030	21132258	229	104	12	101.97	22.9	0.2
chr1	21132317	21132553	237	71	9	57.6	30.3	0.92
chr1	21133724	21133947	224	115	10	104.15	33.65	0.2
chr1	21143109	21143288	180	61	7	79.43	28.12	0.27
chr1	21159090	21159352	263	86	11	90.8	19.73	0.21
chr1	21160562	21160785	224	115	9	97.86	39.38	0.21
chr1	21161850	21162019	170	72	6	51.32	15.62	1.02
chr1	21163217	21163448	232	74	8	80.66	31.25	0.25
chr1	21166874	21167042	169	76	6	63.69	24.04	0.53
chr1	21180866	21181061	196	78	8	57.52	18.75	0.92
chr1	21190283	21190499	217	113	8	74.91	25	0.3
chr1	21205124	21205423	300	221	15	137.29	41.25	0.25
chr1	21209436	21209659	224	80	7	62.45	20.83	0.6
chr1	21226874	21227129	256	80	11	79.05	17.5	0.27
chr1	21228897	21229062	166	88	7	58.27	23.44	0.92
chr1	21232316	21232553	238	162	18	201.59	50	0.44
chr1	21243521	21243712	192	118	6	55.05	16.13	0.95
chr1	21252469	21252771	303	116	11	110.11	45	0.22
chr1	21253368	21253708	341	134	14	125.23	29.84	0.26
chr1	21254737	21255277	541	477	22	170.97	29.17	0.36
chr1	21268632	21268880	249	116	7	59.06	16.67	0.81
chr1	21269569	21269765	197	125	7	71.27	24.04	0.33
chr1	21272469	21272851	383	227	12	58.65	16.76	0.85
chr1	21276644	21276880	237	78	6	58.51	16.88	0.88
chr1	21278232	21278527	296	177	10	98.64	33.75	0.21
chr1	21281835	21282102	268	190	12	117.18	35.71	0.23
chr1	21284435	21284651	217	153	7	63.47	20.83	0.55
chr1	21292028	21292410	383	179	15	128.24	41.67	0.26
chr1	21295218	21295480	263	171	11	86.03	17.86	0.23
chr1	21296946	21297155	210	148	7	67.95	23.15	0.42
chr1	21305470	21305676	207	135	10	79.98	18.11	0.26
chr1	21306271	21306559	289	128	8	52.74	17.86	0.99
chr1	21308735	21309201	467	290	21	123.67	12.5	0.26
chr1	21320217	21320521	305	141	7	62.17	28.12	0.61
chr1	21321409	21321892	484	293	16	132.53	45	0.27
chr1	21323735	21323910	176	125	6	54.49	22.5	0.95
chr1	21328299	21328652	354	186	11	67.89	19.02	0.42
chr1	21336304	21336525	222	151	9	69.53	16.65	0.38
chr1	21340445	21340626	182	71	8	59.49	15.93	0.77
chr1	21344686	21344831	146	74	6	60.22	24.19	0.72
chr1	21361809	21362000	192	109	8	68.91	18.75	0.4
chr1	21364126	21364554	429	311	16	120.92	29.17	0.24
chr1	21370832	21371046	215	137	7	58.83	21.43	0.84
chr1	21385804	21385942	139	70	8	111.91	45	0.22
chr1	21395616	21395798	183	109	9	92.45	28.23	0.2
chr1	21420124	21420436	313	101	10	79.98	19.56	0.26
[truncated: 63,521 more rows]
