# Supplementary material for: Tet3 mediates stable glucocorticoid-induced alterations in DNA methylation and Dnmt3a/Dkk1 expression in neural progenitors
Source: Cell Death Dis. 2015 Jun 18;6(6):e1793–. doi: 10.1038/cddis.2015.159 (PMC4669838; doi:10.1038/cddis.2015.159)
Supplement: Supplementary Table 5 [file cddis2015159x10.xls]

## Sheet: Note
	Dex-P1	NSCs
	# This file is generated by MACS
	# ARGUMENTS LIST:
	# name = MACS_in_Galaxy
	# format = BED
	# ChIP-seq file = /galaxy/main_pool/pool1/files/005/462/dataset_5462989.dat
	# control file = /galaxy/main_pool/pool6/files/005/613/dataset_5613713.dat
	# effective genome size = 2.70e+09
	# tag size = 50
	# band width = 300
	# model fold = 10
	# pvalue cutoff = 1.00e-05
	# Ranges for calculating regional lambda are : peak_region,1000,5000,10000
	# unique tags in treatment: 3361152
	# total tags in treatment: 3361152
	# unique tags in control: 3400000
	# total tags in control: 3400000
	# d = 73

## Sheet: Dex-P1
chr	start	end	length	summit	tags	#NAME?	fold_enrichment	FDR(%)
chr1	559477	559588	112	57	5	89.55	55.02	0.43
chr1	602003	602208	206	137	7	94.32	44.02	0.4
chr1	660582	660787	206	67	5	64.99	33.01	0.79
chr1	2191080	2191344	265	127	6	71.99	44.02	0.55
chr1	2192083	2192209	127	64	6	73.68	66.02	0.53
chr1	2220995	2221177	183	51	5	61.95	25.98	0.85
chr1	2240167	2240328	162	93	5	71.04	44.02	0.56
chr1	2242388	2242512	125	63	5	73.68	55.02	0.53
chr1	2245385	2245582	198	132	6	80.53	33.01	0.48
chr1	2275898	2276293	396	143	13	133.54	53.89	0.55
chr1	2382461	2382691	231	87	9	116.38	59.39	0.54
chr1	2406211	2406387	177	120	5	51.74	22.17	0.85
chr1	2415223	2415453	231	69	8	73.05	18.48	0.53
chr1	2421000	2421159	160	69	6	74.71	29.17	0.49
chr1	2458541	2458801	261	145	7	55.88	17.32	0.84
chr1	2491922	2492109	188	55	5	61.28	25.98	0.85
chr1	2509998	2510207	210	140	6	71.79	43.3	0.55
chr1	2515624	2515835	212	66	5	52.79	20.79	0.85
chr1	2520345	2520581	237	66	8	75.89	36.47	0.49
chr1	2534625	2534846	222	151	6	77.17	33.01	0.49
chr1	2547949	2548164	216	67	5	52.33	27.71	0.85
chr1	2556238	2556444	207	64	12	175.54	121.04	1.13
chr1	2569600	2569779	180	43	5	68.38	33.01	0.62
chr1	2569790	2569961	172	69	6	69.53	55.02	0.58
chr1	2581550	2581712	163	93	5	55.81	24.1	0.84
chr1	2658817	2658998	182	111	8	81.8	23.09	0.46
chr1	2659451	2659656	206	65	5	53.49	20.79	0.86
chr1	2661268	2661518	251	67	7	59.17	18.48	0.82
chr1	2667294	2667597	304	143	8	77.84	27.71	0.48
chr1	2686334	2686536	203	133	5	62.7	29.69	0.86
chr1	2732904	2733119	216	64	6	77.97	44.02	0.48
chr1	2742239	2742409	171	72	6	84.86	44.02	0.46
chr1	2763463	2763648	186	69	5	61.55	25.98	0.85
chr1	2782186	2782404	219	165	6	77.57	44.02	0.49
chr1	2795418	2795576	159	96	6	79.94	43.3	0.47
chr1	2800580	2800730	151	61	5	72.83	44.02	0.54
chr1	2818011	2818234	224	158	6	51.97	18.48	0.85
chr1	2834562	2834876	315	143	11	80.33	20.79	0.47
chr1	2868381	2868600	220	64	7	52.47	18.48	0.85
chr1	2909582	2909724	143	72	6	75.89	41.57	0.49
chr1	2982953	2983167	215	145	5	52.44	20.79	0.85
chr1	2999953	3000225	273	210	9	69.98	15.13	0.56
chr1	3000895	3001206	312	160	10	121.26	53.3	0.51
chr1	3021978	3022212	235	167	7	89.89	55.02	0.4
chr1	3041198	3041398	201	72	5	62.95	39.59	0.86
chr1	3045629	3045831	203	63	6	63.55	25.19	0.85
chr1	3098549	3098741	193	125	7	67.76	27.71	0.64
chr1	3106627	3106837	211	65	5	52.9	20.79	0.85
chr1	3110799	3111024	226	59	7	50.25	12.53	0.85
chr1	3138723	3139002	280	146	9	93.46	41.57	0.4
chr1	3147245	3147434	190	94	6	68.21	27.71	0.62
chr1	3149108	3149298	191	136	5	60.89	25.98	0.85
chr1	3173322	3173727	406	91	13	138.5	44.02	0.6
chr1	3223179	3223403	225	80	9	102.53	34.64	0.46
chr1	3246934	3247262	329	210	10	91.16	30.79	0.4
chr1	3247476	3247688	213	142	6	71.38	43.3	0.55
chr1	3248341	3248485	145	76	6	82.46	43.3	0.45
chr1	3252116	3252296	181	112	5	68.24	33.01	0.62
chr1	3253993	3254202	210	151	5	64.5	33.01	0.8
chr1	3280754	3281101	348	198	13	75.94	16.88	0.49
chr1	3286650	3286860	211	79	5	61.73	29.69	0.84
chr1	3287134	3287352	219	55	6	70.57	34.64	0.55
chr1	3291476	3292041	566	400	17	166.75	59.39	0.88
chr1	3298543	3298822	280	163	8	84.77	30.79	0.45
chr1	3299328	3299755	428	244	14	114.1	29.65	0.54
chr1	3321988	3322150	163	118	5	70.89	44.02	0.56
chr1	3322908	3323153	246	121	7	84.8	49.49	0.45
chr1	3327688	3328031	344	184	15	162.77	41.57	0.83
chr1	3331519	3331704	186	71	8	81	27.71	0.47
chr1	3333283	3333556	274	131	8	81.67	27.71	0.47
chr1	3333862	3334109	248	132	8	70.47	18.48	0.55
chr1	3336197	3336398	202	160	5	53.97	20.79	0.86
chr1	3337078	3337233	156	85	5	71.19	42.64	0.56
chr1	3337895	3338077	183	65	7	97.25	42.64	0.43
chr1	3339188	3339459	272	197	9	113.96	55.02	0.53
chr1	3339755	3339927	173	68	6	69.38	44.02	0.58
chr1	3340947	3341191	245	121	6	74.28	44.02	0.49
chr1	3342061	3342294	234	71	7	90.03	66.02	0.41
chr1	3343545	3343761	217	69	5	63.68	33.01	0.86
chr1	3345477	3345672	196	48	5	66.24	44.02	0.69
chr1	3348036	3348279	244	93	6	61.01	27.71	0.85
chr1	3348468	3348748	281	139	7	83.9	44.02	0.46
chr1	3348940	3349200	261	70	9	100.81	44.02	0.46
chr1	3365655	3365897	243	175	8	86.12	41.57	0.44
chr1	3369017	3369230	214	93	6	69.48	32.6	0.58
chr1	3377221	3377495	275	118	8	85.44	38.49	0.46
chr1	3380888	3381110	223	154	6	60.86	25.19	0.84
chr1	3390861	3391037	177	63	5	50.78	21.32	0.86
chr1	3391155	3391462	308	58	12	102.15	31.98	0.46
chr1	3391932	3392144	213	125	6	60.9	18.07	0.85
chr1	3396255	3396416	162	50	5	59.43	27.71	0.83
chr1	3405804	3406025	222	68	7	63.72	34.64	0.84
chr1	3406270	3406478	209	68	8	78.35	41.57	0.47
chr1	3406497	3406883	387	249	11	61.75	13.86	0.85
chr1	3428851	3429076	226	61	8	69.77	28.87	0.56
chr1	3432437	3432589	153	88	5	58.48	25.19	0.84
chr1	3435371	3435514	144	95	5	67.62	34.64	0.64
chr1	3438106	3438313	208	141	5	64.74	33.01	0.79
chr1	3441731	3442141	411	188	14	166.9	55.02	0.89
chr1	3442217	3442680	464	137	13	131.26	55.02	0.51
chr1	3443410	3443614	205	44	5	65.11	33.01	0.78
chr1	3448850	3449139	290	150	7	50.25	16.07	0.85
chr1	3464495	3464611	117	59	5	73.1	31.49	0.53
chr1	3465654	3466054	401	264	11	82.17	28.87	0.46
chr1	3475593	3475836	244	117	8	59.89	20.29	0.83
chr1	3477828	3478066	239	68	7	81.31	34.64	0.47
chr1	3498820	3499117	298	160	11	139.97	55.02	0.62
chr1	3505427	3505641	215	62	6	64.64	27.71	0.79
chr1	3559174	3559359	186	53	5	64.89	29.69	0.78
chr1	3563206	3563396	191	72	5	66.89	44.02	0.66
chr1	3573411	3573567	157	71	6	76.85	38.49	0.49
chr1	3581677	3581884	208	150	5	50.92	18.9	0.86
chr1	3605327	3605513	187	127	5	64.76	29.69	0.79
chr1	3615351	3615582	232	62	7	86.76	29.69	0.43
chr1	3635613	3635941	329	183	9	70.5	18.48	0.55
chr1	3683210	3683453	244	113	6	61.01	20.79	0.85
chr1	3686283	3686497	215	154	6	78.11	55.02	0.48
chr1	3686816	3686985	170	53	5	55.28	33.01	0.85
chr1	3733504	3733682	179	62	6	71.44	29.17	0.55
chr1	3749970	3750194	225	159	8	63.63	20.79	0.86
chr1	3785135	3785339	205	152	6	54.45	18.48	0.86
chr1	3791342	3791524	183	117	6	82.86	55.02	0.45
chr1	3795914	3796164	251	101	10	93.07	27.71	0.4
chr1	3879404	3879596	193	71	6	67.76	27.71	0.64
chr1	3970734	3970910	177	114	10	127.56	55.43	0.47
chr1	3981222	3981577	356	203	11	129.39	53.3	0.48
chr1	4029749	4029932	184	131	6	57.5	18.48	0.83
chr1	4077291	4077569	279	127	8	89.29	34.64	0.43
chr1	4090909	4091214	306	140	7	67.81	44.02	0.64
chr1	4091252	4091584	333	201	10	91.63	44.02	0.41
chr1	4093899	4094058	160	89	5	71.36	44.02	0.55
chr1	4094690	4094901	212	41	5	52.79	20.79	0.85
chr1	4095458	4095637	180	88	5	68.38	33.01	0.62
chr1	4243734	4243924	191	54	5	64.22	39.59	0.81
chr1	4246829	4247036	208	139	5	53.25	20.79	0.85
chr1	4270554	4270735	182	68	5	52.06	23.09	0.85
chr1	4288181	4288509	329	136	9	105.98	33.01	0.49
chr1	4289146	4289329	184	51	5	65.16	29.69	0.76
chr1	4303126	4303277	152	99	5	72.66	44.02	0.54
chr1	4346850	4347093	244	118	6	74.4	44.02	0.48
chr1	4374855	4375068	214	148	7	62.04	31.49	0.86
chr1	4389333	4389511	179	122	5	65.85	39.59	0.71
chr1	4393921	4394182	262	192	8	87.24	30.79	0.43
chr1	4396224	4396631	408	218	13	102.57	33.92	0.46
chr1	4397404	4397552	149	61	7	50.25	12.39	0.85
chr1	4402971	4403168	198	128	5	65.98	33.01	0.69
chr1	4403185	4403436	252	183	9	102.13	55.02	0.46
chr1	4406479	4406671	193	83	5	55.09	20.79	0.85
chr1	4408074	4408252	179	68	5	54.2	44.02	0.86
chr1	4413745	4413960	216	152	5	63.8	33.01	0.84
chr1	4414495	4414683	189	143	6	68.37	27.71	0.62
chr1	4415051	4415306	256	134	6	73	44.02	0.53
chr1	4427948	4428104	157	88	6	84.26	49.49	0.46
chr1	4430233	4430371	139	70	5	63.3	36.47	0.86
chr1	4437241	4437512	272	88	8	98.04	42.64	0.44
chr1	4438648	4439155	508	359	17	137	34.64	0.58
chr1	4456979	4457162	184	125	7	73.89	26.65	0.5
chr1	4458468	4458630	163	106	8	55.28	11.88	0.85
chr1	4474636	4474871	236	80	6	68.4	34.64	0.61
chr1	4528942	4529107	166	102	6	85.74	55.02	0.45
chr1	4560338	4560515	178	133	5	59.71	23.09	0.83
chr1	4582394	4582591	198	147	5	54.46	20.79	0.86
chr1	4596721	4596918	198	139	5	57.06	30.79	0.83
chr1	4638728	4638855	128	65	5	57.48	28.87	0.83
chr1	4648410	4648627	218	68	6	77.7	44.02	0.49
chr1	4668903	4669113	211	143	5	64.38	33.01	0.81
chr1	4685940	4686142	203	51	5	56.45	30.79	0.84
chr1	4694571	4694738	168	107	5	58.53	20.79	0.84
chr1	4714591	4714766	176	60	5	52.88	23.09	0.85
chr1	4908536	4908849	314	114	13	168.1	55.02	0.93
chr1	4950334	4950526	193	135	5	52.75	25.19	0.85
chr1	4950840	4951071	232	59	8	76.59	36.47	0.49
chr1	4984598	4984832	235	149	6	74.57	42.64	0.49
chr1	5001178	5001596	419	255	13	151.09	44.02	0.7
chr1	5033944	5034152	209	71	6	78.94	44.02	0.48
chr1	5101243	5101505	263	90	9	96.05	27.71	0.42
chr1	5132169	5132314	146	77	6	89.55	55.02	0.43
chr1	5149729	5149918	190	62	6	81.75	44.02	0.47
chr1	5154773	5154971	199	131	5	65.85	33.01	0.71
chr1	5160513	5160737	225	120	9	111.87	51.96	0.52
chr1	5218787	5218975	189	125	6	76.76	46.19	0.48
chr1	5351391	5351589	199	133	8	86.77	34.64	0.43
chr1	5352021	5352271	251	131	8	78.18	28.87	0.47
chr1	5419688	5419828	141	71	5	72.87	53.3	0.54
chr1	5575073	5575287	215	155	5	63.91	33.01	0.83
chr1	5615104	5615328	225	70	6	51.85	13.86	0.85
chr1	5655551	5655864	314	131	11	137.32	77.03	0.59
chr1	5661393	5661555	163	117	5	66.47	27.71	0.68
chr1	5686253	5686469	217	162	5	52.21	20.79	0.85
chr1	5694692	5694887	196	71	6	58.7	25.66	0.84
chr1	5705290	5705662	373	159	12	118.1	34.64	0.52
chr1	5780851	5781052	202	147	5	65.48	33.01	0.74
chr1	5785331	5785790	460	154	12	118.15	33.01	0.52
chr1	5861764	5861984	221	156	7	88.39	39.59	0.44
chr1	5875976	5876139	164	122	5	70.73	44.02	0.55
chr1	5881202	5881417	216	70	7	92.73	55.02	0.41
chr1	5933439	5933709	271	186	9	99.17	38.49	0.45
chr1	5941207	5941378	172	120	5	53.44	23.09	0.85
chr1	6002402	6002542	141	71	7	97.87	60.62	0.44
chr1	6042012	6042225	214	150	8	81.07	53.89	0.48
chr1	6102475	6102698	224	104	6	63.46	27.71	0.86
chr1	6110055	6110261	207	68	5	64.86	44.02	0.79
chr1	6114496	6114781	286	114	14	160.6	55.43	0.87
chr1	6151645	6151823	179	68	5	56.95	20.79	0.83
chr1	6161179	6161475	297	139	10	113.97	34.64	0.53
chr1	6170534	6170712	179	68	5	65.85	29.69	0.71
chr1	6211711	6211894	184	113	5	67.83	33.01	0.64
chr1	6366577	6366715	139	70	5	73.68	55.02	0.53
chr1	6457914	6458104	191	56	5	66.89	33.01	0.66
chr1	6475132	6475395	264	128	8	59.89	14.63	0.83
chr1	6519398	6519605	208	161	5	58.76	25.98	0.83
chr1	6558634	6558838	205	106	7	94.49	55.02	0.4
chr1	6594272	6594470	199	49	5	54.34	20.79	0.86
chr1	6699384	6699599	216	70	7	54.81	17.32	0.85
chr1	6705219	6705402	184	120	5	67.83	44.02	0.64
chr1	6726470	6726807	338	114	14	179.27	77.03	1.25
chr1	6909148	6909356	209	45	5	58.64	25.98	0.84
chr1	7040807	7041014	208	155	5	53.25	20.79	0.85
chr1	7091629	7091813	185	72	7	50.25	12.82	0.85
chr1	7146996	7147222	227	160	10	116.07	34.64	0.55
chr1	7163558	7163882	325	125	9	106.49	44.02	0.48
chr1	7163885	7164077	193	70	7	81.29	55.02	0.48
chr1	7177433	7177638	206	153	5	64.99	33.01	0.79
chr1	7178540	7178750	211	151	6	77.73	42.64	0.49
chr1	7185353	7185567	215	65	5	63.91	33.01	0.83
chr1	7193149	7193356	208	70	7	94	66.02	0.4
chr1	7193981	7194187	207	61	5	64.86	44.02	0.79
chr1	7218231	7218425	195	141	5	57.44	30.79	0.83
chr1	7233849	7234042	194	125	5	63.83	39.59	0.83
chr1	7238663	7238887	225	68	6	73.67	39.59	0.53
chr1	7244078	7244335	258	112	9	116.19	77.03	0.54
chr1	7248902	7249085	184	119	6	82.7	44.02	0.45
chr1	7271243	7271408	166	101	5	67.75	39.59	0.64
chr1	7274911	7275227	317	133	9	88.36	34.64	0.44
chr1	7291819	7292005	187	143	5	57.14	21.88	0.84
chr1	7292206	7292358	153	54	5	51.21	32.6	0.86
chr1	7321310	7321587	278	146	7	80.72	49.49	0.47
chr1	7347301	7347615	315	174	8	93.72	33.01	0.4
chr1	7347980	7348178	199	49	5	51.99	33.01	0.85
chr1	7367051	7367256	206	154	5	56.08	23.09	0.84
chr1	7370143	7370287	145	63	5	51.99	18.48	0.85
chr1	7372440	7372655	216	59	6	67.55	30.79	0.65
chr1	7390385	7390574	190	90	5	55.48	20.79	0.85
chr1	7394407	7394811	405	240	13	146.87	49.49	0.74
chr1	7397558	7397756	199	154	5	65.05	31.98	0.78
chr1	7401017	7401197	181	113	5	56.68	27.71	0.83
chr1	7415485	7415739	255	94	7	87.15	33.01	0.43
chr1	7431026	7431205	180	68	5	68.38	33.01	0.62
chr1	7467267	7467449	183	63	7	60.08	17.32	0.84
chr1	7470615	7470866	252	141	7	50.25	13.97	0.85
chr1	7472662	7472866	205	45	5	59.12	25.98	0.82
chr1	7477406	7477680	275	176	9	94.2	34.64	0.4
chr1	7477762	7477897	136	69	6	62.02	41.57	0.85
chr1	7481011	7481347	337	195	10	98.05	34.64	0.44
chr1	7483646	7483855	210	67	6	53.02	27.71	0.85
chr1	7483859	7484381	523	355	18	147.27	41.57	0.75
chr1	7484407	7484966	560	358	19	162.43	46.19	0.82
chr1	7485343	7485472	130	66	5	62.02	34.64	0.85
chr1	7496698	7496904	207	52	5	64.86	33.01	0.79
chr1	7509781	7510013	233	70	6	75.75	44.02	0.48
chr1	7523562	7523735	174	126	5	57.65	27.71	0.84
chr1	7530746	7530962	217	89	6	77.84	33.01	0.49
chr1	7549176	7549392	217	71	6	61.64	18.9	0.84
chr1	7559042	7559252	211	72	7	89.95	39.59	0.41
chr1	7560115	7560322	208	113	6	53.25	20.79	0.85
chr1	7568907	7569112	206	57	5	53.49	20.79	0.86
chr1	7596118	7596336	219	104	7	86.38	36.95	0.43
chr1	7598487	7598762	276	187	7	76.53	34.64	0.49
chr1	7601648	7601858	211	57	5	61.73	29.69	0.84
chr1	7617554	7617817	264	131	7	67.54	25.19	0.65
chr1	7638094	7638338	245	72	6	71.19	39.59	0.56
chr1	7645803	7645982	180	56	5	56.82	27.71	0.83
chr1	7655464	7655775	312	157	9	72.61	23.09	0.54
chr1	7659791	7660059	269	139	6	70.63	42.64	0.55
chr1	7675886	7676074	189	133	5	67.15	33.01	0.65
chr1	7700315	7700518	204	141	6	66.16	27.71	0.69
chr1	7701154	7701342	189	143	6	67.15	44.02	0.65
chr1	7710179	7710387	209	67	5	53.13	20.79	0.85
chr1	7722388	7722729	342	238	11	97.04	26.65	0.42
chr1	7723171	7723446	276	127	7	60.71	21.32	0.84
chr1	7736826	7737339	514	70	18	177.59	51.96	1.2
chr1	7751433	7751595	163	59	6	66.19	22.17	0.69
chr1	7752460	7752667	208	154	7	72.49	28.87	0.54
chr1	7789120	7789329	210	44	5	61.85	29.69	0.85
chr1	7808937	7809132	196	68	6	80.83	44.02	0.47
chr1	7875153	7875322	170	109	5	69.83	44.02	0.57
chr1	7877785	7878026	242	89	6	67.67	34.64	0.64
chr1	7900345	7900582	238	126	9	100.19	41.57	0.45
chr1	7901286	7901469	184	116	5	61.82	34.64	0.85
chr1	7912528	7912749	222	120	6	77.17	44.02	0.49
chr1	7913779	7914109	331	178	11	134.66	55.02	0.56
chr1	7916577	7916792	216	64	5	61.15	29.69	0.85
chr1	7917720	7918056	337	165	13	163.92	55.02	0.88
chr1	7919655	7920015	361	85	13	159.86	55.02	0.85
chr1	7957654	7957795	142	72	5	63.3	36.47	0.86
chr1	7964440	7964635	196	58	5	66.24	33.01	0.69
chr1	7965543	7965708	166	71	6	85.74	55.02	0.45
chr1	7966807	7967007	201	72	5	54.09	27.71	0.86
chr1	7967575	7967769	195	142	5	54.84	27.71	0.85
chr1	7984756	7985025	270	114	10	80.48	22.45	0.47
chr1	7985352	7985553	202	132	5	51.64	18.9	0.85
chr1	7986728	7986982	255	194	8	84.33	41.57	0.46
chr1	7988275	7988561	287	175	8	50.25	19.88	0.85
chr1	7989620	7989801	182	115	5	65.44	29.69	0.74
chr1	7997592	7997843	252	129	8	84.77	34.64	0.45
chr1	8000283	8000608	326	175	12	125.33	48.5	0.44
chr1	8000667	8000803	137	69	6	70.99	59.39	0.56
chr1	8002305	8002499	195	147	5	60.37	34.64	0.85
chr1	8003761	8004590	830	128	24	202.4	34.64	1.39
chr1	8006216	8006430	215	161	6	64.64	20.79	0.79
chr1	8015369	8015580	212	65	5	63.47	31.98	0.86
chr1	8018073	8018228	156	69	5	58	25.19	0.84
chr1	8020444	8020680	237	72	7	50.25	13.14	0.85
chr1	8023500	8023633	134	68	5	72.87	53.3	0.54
chr1	8025858	8026197	340	192	12	142.4	59.39	0.64
chr1	8027389	8027707	319	196	8	86.7	46.19	0.43
chr1	8039621	8039749	129	65	6	51.99	27.71	0.85
chr1	8051612	8051882	271	158	11	144.78	77.03	0.69
chr1	8058831	8058966	136	69	6	89.55	66.02	0.43
chr1	8063958	8064125	168	61	5	58.53	27.71	0.84
chr1	8064515	8064727	213	167	5	52.67	20.79	0.85
chr1	8065398	8065713	316	143	10	100.96	27.71	0.46
chr1	8076348	8076680	333	158	9	70.02	23.09	0.57
chr1	8082948	8083158	211	164	5	50.57	18.9	0.86
chr1	8090222	8090407	186	124	5	56	27.71	0.84
chr1	8092304	8092439	136	69	5	73.68	55.02	0.53
chr1	8092461	8092677	217	38	5	50.19	33.01	0.85
chr1	8112862	8113073	212	144	5	61.61	29.69	0.85
chr1	8115685	8115892	208	138	6	72.07	34.64	0.55
chr1	8119902	8120170	269	114	7	85.36	55.02	0.46
chr1	8120254	8120513	260	83	9	115.86	66.02	0.55
chr1	8164692	8164840	149	66	5	64.15	30.79	0.81
chr1	8164866	8165232	367	138	10	74.8	23.09	0.49
chr1	8165922	8166170	249	67	10	111.82	34.64	0.51
chr1	8192605	8192768	164	68	5	70.73	33.01	0.55
chr1	8198074	8198285	212	171	5	63.47	31.98	0.86
chr1	8200821	8201030	210	142	7	85.63	43.3	0.46
chr1	8218302	8218507	206	154	5	53.49	20.79	0.86
chr1	8259728	8259918	191	70	6	74.56	43.3	0.48
chr1	8265582	8265858	277	105	8	77.75	25.19	0.49
chr1	8267957	8268142	186	69	5	56	27.71	0.84
chr1	8268533	8268663	131	66	5	67.62	43.3	0.64
chr1	8276731	8277033	303	190	11	115.9	34.64	0.55
chr1	8281189	8281496	308	136	9	108.74	55.02	0.49
chr1	8295053	8295238	186	131	5	64.89	29.69	0.78
chr1	8297095	8297455	361	202	10	114.55	42.64	0.54
chr1	8297478	8297698	221	56	8	83.92	43.3	0.46
chr1	8297769	8297975	207	141	6	72.21	34.64	0.54
chr1	8329947	8330254	308	238	9	108.74	44.02	0.49
chr1	8337955	8338131	177	109	5	68.81	44.02	0.6
chr1	8338214	8338362	149	63	5	58.05	44.02	0.84
chr1	8371396	8371769	374	191	14	157.77	55.02	0.8
chr1	8442724	8442931	208	68	6	72.07	34.64	0.55
chr1	8443511	8443706	196	68	6	75.69	36.95	0.48
chr1	8462502	8462835	334	227	12	134.2	66.02	0.56
chr1	8463438	8463643	206	59	5	64.99	33.01	0.79
chr1	8467065	8467248	184	64	6	82.7	44.02	0.45
chr1	8467905	8468144	240	72	9	103.98	55.02	0.46
chr1	8469549	8469749	201	72	5	65.6	33.01	0.73
chr1	8469810	8470027	218	70	8	92.41	66.02	0.41
chr1	8510738	8511033	296	195	9	93.28	36.47	0.4
chr1	8511063	8511314	252	56	8	73.86	36.47	0.5
chr1	8511460	8511638	179	71	5	56.95	27.71	0.83
chr1	8515359	8515565	207	103	7	62.99	25.19	0.86
chr1	8517080	8517761	682	347	20	145.47	27.71	0.71
chr1	8522358	8522742	385	41	11	87.82	18.9	0.44
chr1	8531003	8531586	584	513	18	146.93	38.49	0.74
chr1	8542946	8543137	192	90	6	81.44	44.02	0.47
chr1	8546346	8546605	260	133	9	89.01	34.64	0.44
chr1	8564463	8564800	338	236	10	69.43	18.48	0.58
chr1	8566548	8566697	150	67	5	60.13	26.39	0.84
chr1	8584155	8584364	210	64	6	65.32	20.79	0.75
chr1	8592319	8592495	177	114	5	52.74	23.09	0.85
chr1	8593021	8593428	408	234	14	99.48	31.98	0.45
chr1	8595444	8595740	297	148	7	66.81	27.71	0.66
chr1	8609069	8609283	215	112	5	56.44	24.45	0.84
chr1	8611736	8611941	206	142	5	59	25.98	0.83
chr1	8622610	8622902	293	136	10	104.39	34.64	0.47
chr1	8648433	8648595	163	93	7	50.25	13.55	0.85
chr1	8649718	8650047	330	141	12	67.39	11.43	0.65
chr1	8656237	8656392	156	90	5	60.37	27.71	0.85
chr1	8657799	8658024	226	67	6	63.21	27.71	0.86
chr1	8658493	8658700	208	138	7	94	55.02	0.4
chr1	8661307	8661590	284	167	8	93.63	49.49	0.4
chr1	8662148	8662335	188	117	5	62.89	27.71	0.86
chr1	8665412	8665629	218	94	7	76.96	27.71	0.49
chr1	8667720	8668098	379	113	17	205.42	55.43	1.49
chr1	8676115	8676513	399	264	11	116.52	36.95	0.54
chr1	8676598	8676813	216	69	5	57.83	34.64	0.84
chr1	8679206	8679337	132	67	6	75.89	41.57	0.49
chr1	8683652	8683809	158	85	5	71.68	33.01	0.55
chr1	8684233	8684446	214	111	6	78.25	33.01	0.47
chr1	8686625	8686826	202	112	6	79.94	44.02	0.47
chr1	8686834	8687110	277	69	9	59.89	23.03	0.83
chr1	8708361	8708686	326	181	8	92.43	44.02	0.41
chr1	8719665	8719868	204	72	7	84.57	32.6	0.46
chr1	8738267	8738403	137	69	5	69.25	46.19	0.59
chr1	8740648	8740851	204	71	6	79.65	55.02	0.48
chr1	8771120	8771328	209	51	7	92.76	42.64	0.4
chr1	8794535	8794720	186	66	6	57.2	18.48	0.84
chr1	8795412	8795596	185	121	8	113.89	66.02	0.53
chr1	8806010	8806245	236	90	7	81.73	34.64	0.47
chr1	8819844	8820100	257	70	8	59.89	17.81	0.83
chr1	8821640	8822025	386	255	10	70.99	29.17	0.56
chr1	8961514	8961697	184	137	5	56.27	20.79	0.84
chr1	8964188	8964394	207	122	5	54.63	21.88	0.86
chr1	8966854	8967050	197	72	5	54.59	27.71	0.85
chr1	8972312	8972601	290	132	7	71.03	30.79	0.56
chr1	9002278	9002510	233	175	6	62.33	20.79	0.86
chr1	9009984	9010289	306	132	8	94.81	44.02	0.41
chr1	9010366	9010550	185	55	6	67.69	55.02	0.65
chr1	9011785	9012059	275	186	10	128.58	55.02	0.46
chr1	9012318	9012518	201	68	5	65.6	44.02	0.73
chr1	9014383	9014690	308	178	8	94.56	44.02	0.4
chr1	9014710	9014901	192	128	5	52.73	33.01	0.85
chr1	9014927	9015138	212	70	6	64.27	55.02	0.81
chr1	9020522	9020710	189	65	6	68.37	27.71	0.62
chr1	9047630	9047808	179	66	5	52.46	17.32	0.85
chr1	9048763	9049154	392	242	16	142.04	40.42	0.64
chr1	9065339	9065493	155	54	6	74.14	34.64	0.49
chr1	9091153	9091364	212	62	5	61.61	39.59	0.85
chr1	9099014	9099258	245	115	7	88.49	44.02	0.44
chr1	9099877	9100017	141	71	5	58.47	55.02	0.84
chr1	9142217	9142563	347	72	13	111.82	23.09	0.51
chr1	9203715	9203919	205	68	5	62.45	39.59	0.86
chr1	9305217	9305422	206	100	5	57.5	24.45	0.83
chr1	9347322	9347564	243	70	7	80.76	25.98	0.47
chr1	9352401	9352617	217	147	7	92.57	44.02	0.41
chr1	9353995	9354279	285	67	10	76.23	23.09	0.49
chr1	9380549	9380802	254	133	6	59.86	27.71	0.83
chr1	9404327	9404526	200	63	5	65.73	33.01	0.72
chr1	9493101	9493411	311	179	7	65.32	27.71	0.75
chr1	9512582	9512796	215	100	5	53.7	21.88	0.86
chr1	9513666	9513949	284	127	8	93.63	49.49	0.4
chr1	9578851	9579035	185	71	5	61.68	34.64	0.84
chr1	9626930	9627052	123	62	5	73.68	55.02	0.53
chr1	9637528	9637641	114	58	5	86.41	49.49	0.43
chr1	10531825	10532055	231	113	7	82.44	25.98	0.45
chr1	10662541	10662748	208	162	5	63.95	31.98	0.82
chr1	10931139	10931352	214	60	5	64.03	33.01	0.83
chr1	11475495	11475741	247	146	11	81.28	13.86	0.48
chr1	11927778	11928040	263	155	9	67.98	17.32	0.63
chr1	12112924	12113123	200	52	5	59.74	34.64	0.83
chr1	12154047	12154268	222	60	7	74.07	49.49	0.49
chr1	12158851	12159000	150	68	6	88.75	55.02	0.44
chr1	12169051	12169228	178	132	5	62.65	25.98	0.86
chr1	12169402	12169589	188	70	5	61.28	25.98	0.85
chr1	12209137	12209306	170	112	5	62.28	24.45	0.86
chr1	12250533	12250729	197	50	5	50.12	23.09	0.85
chr1	12286005	12286183	179	101	7	90.99	43.3	0.39
chr1	12353241	12353456	216	100	5	50	18.9	0.85
chr1	12502851	12503152	302	156	7	61.76	30.12	0.85
chr1	12508415	12508591	177	135	5	57.23	20.79	0.83
chr1	12532852	12533014	163	105	5	61.9	30.79	0.85
chr1	12566931	12567078	148	100	5	73.33	44.02	0.53
chr1	12594110	12594383	274	204	8	56.68	13.86	0.83
chr1	12627149	12627315	167	101	5	64.24	34.64	0.81
chr1	12627338	12627445	108	55	5	67.62	43.3	0.64
chr1	12653351	12653565	215	167	7	79.11	29.17	0.48
chr1	12665762	12666173	412	259	15	126.62	34.64	0.45
chr1	12684477	12684817	341	189	9	69.09	13.86	0.59
chr1	12694506	12694763	258	70	7	80.91	46.19	0.47
chr1	12701908	12702108	201	58	5	54.09	27.71	0.86
chr1	12703291	12703498	208	161	5	58.76	25.98	0.83
chr1	12704154	12704405	252	91	7	59.05	18.48	0.83
chr1	12705418	12705628	211	46	6	52.9	20.79	0.85
chr1	12713462	12713771	310	115	10	83.68	18.48	0.46
chr1	12718334	12718697	364	170	12	102.15	31.49	0.46
chr1	12733195	12733519	325	168	8	75.39	27.71	0.48
chr1	12733942	12734138	197	58	5	54.59	27.71	0.85
chr1	12736143	12736388	246	59	7	72.97	27.71	0.54
chr1	12736701	12736933	233	163	8	72.74	23.09	0.54
chr1	12739610	12739802	193	67	6	66.62	44.02	0.68
chr1	12740034	12740413	380	54	11	99.97	44.02	0.45
chr1	12742530	12742728	199	54	5	65.85	33.01	0.71
chr1	12742983	12743548	566	210	21	231.93	66.02	2.05
chr1	12744584	12744806	223	115	9	122.35	77.03	0.51
chr1	12753012	12753204	193	131	5	66.62	44.02	0.68
chr1	12753286	12753537	252	61	7	73.46	44.02	0.53
chr1	12768023	12768228	206	68	7	94.32	44.02	0.4
chr1	12770910	12771115	206	67	7	94.32	44.02	0.4
chr1	12786579	12786782	204	133	5	53.73	20.79	0.86
chr1	12828172	12828464	293	127	9	106.4	59.39	0.48
chr1	12830819	12830998	180	55	5	68.38	33.01	0.62
chr1	12837515	12837724	210	72	5	61.85	39.59	0.85
chr1	12839402	12839565	164	99	6	86.1	55.02	0.45
chr1	12839679	12839821	143	72	5	58.47	55.02	0.84
chr1	12840094	12840292	199	43	5	51.99	33.01	0.85
chr1	12843323	12843510	188	120	5	67.29	33.01	0.65
chr1	12844545	12844841	297	141	7	78.53	39.59	0.48
chr1	12858770	12859002	233	63	6	62.33	27.71	0.86
chr1	12867283	12867534	252	141	7	72.18	20.79	0.54
chr1	12870181	12870505	325	131	10	95.39	25.19	0.41
chr1	12872007	12872212	206	129	6	63.13	18.9	0.86
chr1	12875000	12875263	264	104	7	78	25.98	0.47
chr1	12937456	12937762	307	145	7	62.66	25.19	0.86
chr1	12946670	12946847	178	69	5	68.66	44.02	0.61
chr1	12947338	12947531	194	134	5	66.49	33.01	0.68
chr1	12988409	12988561	153	98	8	114.46	55.43	0.55
chr1	12989028	12989166	139	70	5	54.8	46.19	0.85
chr1	12994625	12994937	313	180	10	101.4	34.64	0.46
chr1	13011683	13011883	201	142	5	59.61	25.98	0.83
chr1	13046742	13046991	250	96	7	86.74	31.98	0.43
chr1	13059097	13059282	186	53	5	66.75	42.64	0.67
chr1	13062687	13062841	155	93	5	50.53	18.48	0.86
chr1	13063212	13063515	304	141	8	63.16	23.09	0.86
chr1	13063560	13063761	202	53	7	79.94	66.02	0.47
chr1	13063952	13064123	172	125	5	63.5	25.98	0.86
chr1	13069377	13069592	216	97	6	77.97	44.02	0.48
chr1	13070164	13070344	181	129	5	53.96	33.01	0.86
chr1	13070701	13070976	276	122	10	123.51	39.59	0.49
chr1	13076767	13076925	159	107	5	55.38	17.32	0.85
chr1	13081341	13081556	216	76	6	70.97	25.98	0.55
chr1	13081863	13082072	210	149	6	73.67	36.95	0.53
chr1	13083523	13083760	238	49	8	103.09	53.3	0.47
chr1	13123569	13123785	217	71	6	77.84	55.02	0.49
chr1	13150377	13150645	269	174	7	81.82	39.59	0.46
chr1	13182680	13182896	217	63	5	61.03	39.59	0.85
chr1	13182972	13183163	192	57	6	64.09	49.49	0.82
chr1	13185624	13185929	306	149	7	59.19	32.6	0.82
chr1	13186167	13186464	298	155	6	55.34	27.71	0.85
chr1	13199394	13199618	225	50	6	76.78	44.02	0.49
chr1	13216571	13217019	449	48	13	123.59	36.95	0.49
chr1	13223121	13223455	335	109	13	97.66	24.25	0.43
chr1	13238567	13238847	281	120	6	67.21	29.69	0.65
chr1	13239318	13239501	184	67	5	51.41	39.59	0.86
chr1	13247011	13247190	180	78	6	80.22	29.69	0.47
chr1	13249845	13250090	246	70	9	98.82	27.71	0.45
chr1	13251227	13251596	370	181	11	129.05	55.02	0.47
chr1	13253748	13254017	270	146	8	99.53	55.02	0.45
chr1	13269174	13269462	289	211	9	69.98	16.02	0.56
chr1	13269531	13269807	277	146	9	85.17	30.79	0.46
chr1	13297900	13298086	187	60	6	57.05	18.48	0.83
chr1	13324322	13324507	186	61	7	82.23	27.71	0.45
chr1	13326131	13326390	260	172	8	94.36	46.19	0.4
chr1	13382489	13382673	185	60	5	67.69	44.02	0.65
chr1	13391383	13391588	206	160	5	53.49	20.79	0.86
chr1	13394076	13394285	210	150	5	53.02	20.79	0.85
chr1	13395869	13396036	168	76	5	70.12	33.01	0.57
chr1	13403638	13404056	419	138	11	98.3	34.64	0.44
chr1	13413567	13413768	202	142	5	65.48	33.01	0.74
chr1	13414435	13414735	301	133	8	95.43	44.02	0.41
chr1	13414816	13415006	191	60	8	81.6	66.02	0.47
chr1	13417617	13417825	209	105	6	71.93	34.64	0.55
chr1	13418142	13418316	175	74	6	70.6	27.71	0.55
chr1	13425483	13425755	273	113	8	95.11	59.39	0.41
chr1	13427739	13428035	297	144	7	78.53	39.59	0.48
chr1	13429299	13429515	217	72	5	63.68	33.01	0.86
chr1	13454420	13454690	271	63	8	67.27	18.48	0.65
chr1	13462593	13462797	205	146	5	54.87	29.17	0.85
chr1	13470657	13470966	310	190	9	89.27	34.64	0.43
chr1	13482912	13483124	213	68	6	78.38	44.02	0.47
chr1	13484920	13485076	157	86	7	87.39	66.02	0.43
chr1	13489144	13489280	137	69	5	73.68	55.02	0.53
chr1	13490015	13490215	201	58	6	64.8	31.98	0.79
chr1	13501809	13502023	215	68	6	78.11	33.01	0.48
chr1	13502029	13502213	185	52	5	53.51	33.01	0.86
chr1	13507295	13507573	279	183	8	98.29	55.02	0.44
chr1	13508254	13508629	376	54	14	114.1	26.05	0.54
chr1	13512718	13512854	137	69	5	64.66	38.49	0.79
chr1	13515498	13515673	176	119	6	67.67	25.19	0.64
chr1	13522417	13522598	182	60	5	56.54	20.79	0.83
chr1	13529268	13529725	458	139	14	139.69	39.59	0.61
chr1	13531686	13531861	176	57	7	84.07	34.64	0.46
chr1	13532234	13532432	199	108	5	65.85	33.01	0.71
chr1	13547109	13547377	269	161	8	99.67	55.02	0.45
chr1	13553094	13553430	337	160	9	104.98	44.02	0.48
chr1	13553621	13553797	177	62	5	54.43	44.02	0.86
chr1	13558032	13558133	102	52	5	106	55.02	0.49
chr1	13558200	13558413	214	72	6	64.03	44.02	0.83
chr1	13559190	13559669	480	368	17	185.98	66.02	1.17
chr1	13560010	13560234	225	155	7	91.35	55.02	0.4
chr1	13560302	13560605	304	60	11	119.04	49.49	0.51
chr1	13561441	13561847	407	173	18	229.04	77.03	1.92
chr1	13566450	13566662	213	167	6	67.95	23.09	0.63
chr1	13578094	13578311	218	148	6	77.7	44.02	0.49
chr1	13582362	13582624	263	116	7	86.11	44.02	0.44
chr1	13586177	13586355	179	65	5	62.51	34.64	0.86
chr1	13600012	13600182	171	115	5	69.68	44.02	0.57
chr1	13604526	13604774	249	125	7	87.94	44.02	0.43
chr1	13611713	13611908	196	69	5	63.58	39.59	0.85
chr1	13612343	13612474	132	67	5	73.68	55.02	0.53
chr1	13612660	13612873	214	159	5	64.03	33.01	0.83
chr1	13615318	13615507	190	67	5	55.48	20.79	0.85
chr1	13618213	13618444	232	104	7	90.32	55.02	0.4
chr1	13618981	13619240	260	65	9	115.86	66.02	0.55
chr1	13619603	13619830	228	68	6	76.39	44.02	0.49
chr1	13622245	13622423	179	140	5	65.85	29.69	0.71
chr1	13623244	13623620	377	109	10	81.29	20.79	0.47
chr1	13630694	13631128	435	252	13	85.45	17.32	0.46
chr1	13652192	13652334	143	72	9	130.16	77.95	0.49
chr1	13687607	13687788	182	113	5	65.44	39.59	0.74
chr1	13730582	13730773	192	121	6	65.16	31.49	0.76
chr1	13733206	13733408	203	107	5	51.51	18.9	0.85
chr1	13740479	13740700	222	70	8	89.49	27.71	0.43
chr1	13750751	13750955	205	152	5	53.61	20.79	0.86
chr1	13751436	13751600	165	112	6	60.6	23.09	0.84
chr1	13757360	13757543	184	84	6	69.14	27.71	0.59
chr1	13767332	13767500	169	99	5	69.97	44.02	0.56
chr1	13769209	13769413	205	162	5	56.2	23.09	0.84
chr1	13779489	13779641	153	82	5	58.48	25.19	0.84
chr1	13884135	13884327	193	69	5	55.09	27.71	0.85
chr1	13889882	13890064	183	123	5	61.95	25.98	0.85
chr1	13988095	13988518	424	203	18	188.86	41.57	1.15
chr1	13994258	13994462	205	118	6	74.38	36.95	0.48
chr1	13995280	13995526	247	133	8	85.52	34.64	0.46
chr1	14013217	14013415	199	70	5	59.86	25.98	0.83
chr1	14025135	14025385	251	126	6	63.22	30.79	0.86
chr1	14031898	14032195	298	188	10	124.86	66.02	0.44
chr1	14054802	14055225	424	168	16	194.85	66.02	1.26
chr1	14056765	14057041	277	66	11	138.3	59.39	0.62
chr1	14248692	14248900	209	101	5	64.62	33.01	0.8
chr1	14253935	14254165	231	108	7	52.71	13.86	0.85
chr1	14319544	14319728	185	60	5	65.03	39.59	0.77
chr1	14396698	14396968	271	203	8	95.39	39.59	0.41
chr1	14401623	14401903	281	72	7	83.9	44.02	0.46
chr1	14413516	14413757	242	144	6	73.71	42.64	0.5
chr1	14425260	14425544	285	174	10	122.02	49.49	0.51
chr1	14428016	14428244	229	71	8	105.76	66.02	0.49
chr1	14435387	14435670	284	201	11	142.41	55.02	0.64
chr1	14442791	14443090	300	189	10	108.12	38.49	0.49
chr1	14443362	14443508	147	57	5	53.31	34.64	0.85
chr1	14444042	14444233	192	148	5	57.83	23.09	0.84
chr1	14455670	14455909	240	71	7	83.32	36.95	0.45
chr1	14456022	14456224	203	60	6	53.85	27.71	0.86
chr1	14487135	14487483	349	158	10	84.76	26.65	0.45
chr1	14529742	14529926	185	122	5	57.41	29.17	0.83
chr1	14558232	14558390	159	66	5	68.84	39.59	0.6
chr1	14582066	14582651	586	515	17	127.7	34.64	0.47
chr1	14587654	14588135	482	181	14	105.87	28.87	0.49
chr1	14623953	14624185	233	130	7	50.25	16.14	0.85
chr1	14626133	14626332	200	138	5	54.22	20.79	0.86
chr1	14676690	14676891	202	104	6	66.44	20.79	0.68
chr1	14712701	14712881	181	111	5	56.68	20.79	0.83
chr1	14714219	14714438	220	99	6	59.98	18.07	0.84
chr1	14720273	14720486	214	144	5	55.14	23.09	0.85
chr1	14721789	14721933	145	78	6	86.41	49.49	0.43
chr1	14724662	14724830	169	59	6	85.21	44.02	0.46
chr1	14726129	14726339	211	142	5	64.38	44.02	0.81
chr1	14726750	14726905	156	54	5	72	44.02	0.55
chr1	14730300	14730516	217	156	5	63.68	33.01	0.86
chr1	14734173	14734332	160	99	7	73.78	27.71	0.5
chr1	14735275	14735478	204	153	5	65.23	44.02	0.76
chr1	14743684	14743904	221	105	7	76.5	27.71	0.49
chr1	14744897	14745094	198	47	5	57.06	23.09	0.83
chr1	14749892	14750243	352	183	10	103.44	40.76	0.47
chr1	14753307	14753461	155	67	5	69.48	39.59	0.58
chr1	14753474	14753646	173	55	5	52.7	39.59	0.85
chr1	14777466	14777637	172	101	5	63.5	34.64	0.86
chr1	14785327	14785528	202	134	7	68.41	24.74	0.61
chr1	14794407	14794705	299	151	8	63.75	18.48	0.84
chr1	14814904	14815100	197	129	5	61.72	36.95	0.84
chr1	14824439	14824601	163	108	5	66.47	36.95	0.68
chr1	14828721	14829009	289	194	10	80.48	20.02	0.47
chr1	14830825	14831165	341	99	10	118.63	44.02	0.52
chr1	14850627	14851209	583	462	21	168.48	37.79	0.94
chr1	14851794	14851989	196	60	7	80.48	27.71	0.48
chr1	14852912	14853081	170	54	5	60.85	23.09	0.84
chr1	14861481	14861839	359	253	11	51.26	12.44	0.86
chr1	14863884	14864217	334	184	11	91.35	32.4	0.4
chr1	14864294	14864462	169	69	5	50.41	34.64	0.86
chr1	14865531	14865766	236	72	8	50.25	16.35	0.85
chr1	14866497	14866695	199	64	8	87.43	60.62	0.43
chr1	14869757	14870142	386	205	12	116.27	41.57	0.54
chr1	14875575	14875777	203	89	6	58.78	21.32	0.83
chr1	14879985	14880270	286	137	8	59.57	26.65	0.83
chr1	14903382	14903574	193	64	5	59.12	32.6	0.82
chr1	14909766	14909944	179	121	5	67.72	42.64	0.64
chr1	14910653	14911195	543	353	18	169.68	59.39	0.97
chr1	14925927	14926154	228	85	8	96.87	43.3	0.42
chr1	14934268	14934559	292	92	14	159.3	69.28	0.84
chr1	14935911	14936162	252	128	7	77.54	40.76	0.49
chr1	14938949	14939176	228	157	7	50.25	15.8	0.85
chr1	14939465	14939689	225	156	10	126.78	69.28	0.46
chr1	14939801	14940042	242	146	8	80.89	43.3	0.47
chr1	14954685	14955023	339	178	10	79.74	18.48	0.47
chr1	14969935	14970161	227	71	7	62.39	23.09	0.86
chr1	14987082	14987312	231	142	6	62.58	20.79	0.86
chr1	14994001	14994211	211	63	7	64.75	23.09	0.78
chr1	15002092	15002307	216	67	6	77.97	44.02	0.48
chr1	15002592	15002807	216	68	10	123.7	77.03	0.49
chr1	15032346	15032626	281	146	10	80.48	15.58	0.47
chr1	15032662	15032865	204	70	8	79.16	34.64	0.48
chr1	15042694	15042925	232	72	7	61.69	18.48	0.84
chr1	15047783	15048065	283	118	8	55.55	17.32	0.85
chr1	15048930	15049157	228	113	8	92.44	38.49	0.41
chr1	15050161	15050371	211	62	5	60.01	36.95	0.84
chr1	15051674	15051878	205	70	7	90.92	49.49	0.39
chr1	15052206	15052316	111	56	6	89.55	66.02	0.43
chr1	15066046	15066297	252	104	7	87.54	55.02	0.43
chr1	15092701	15092883	183	68	7	84.48	43.76	0.47
chr1	15123640	15123942	303	172	8	95.18	44.02	0.41
chr1	15124082	15124397	316	64	12	122.15	55.02	0.51
chr1	15125520	15125737	218	46	7	74.6	39.59	0.49
chr1	15128717	15128891	175	68	5	57.51	27.71	0.83
chr1	15132164	15132299	136	69	5	56.25	49.49	0.84
chr1	15143631	15143824	194	128	6	66.2	26.39	0.69
chr1	15151283	15151495	213	61	5	58.17	25.98	0.84
chr1	15154511	15154740	230	133	6	59.98	25.19	0.84
chr1	15160139	15160443	305	156	11	129.97	55.43	0.49
chr1	15160673	15160883	211	44	8	92.44	42.64	0.41
chr1	15161027	15161321	295	99	11	123.85	42.64	0.5
chr1	15183978	15184319	342	188	9	68.97	23.09	0.59
chr1	15187628	15187774	147	76	5	61.85	27.71	0.85
chr1	15200413	15200622	210	65	5	58.53	25.98	0.84
chr1	15209362	15209577	216	127	7	89.16	39.59	0.43
chr1	15212831	15212960	130	66	5	51.99	23.09	0.85
chr1	15219901	15220268	368	61	11	113.66	53.3	0.53
chr1	15235525	15235739	215	49	5	63.91	33.01	0.83
chr1	15241911	15242147	237	167	7	89.6	66.02	0.4
chr1	15244372	15244728	357	242	12	145.52	66.02	0.71
chr1	15250416	15250618	203	66	5	65.35	44.02	0.76
chr1	15267493	15267873	381	222	11	104.58	27.71	0.47
chr1	15271421	15271567	147	67	5	51.82	18.48	0.85
chr1	15273247	15273423	177	64	5	66.14	39.59	0.69
chr1	15273726	15274024	299	238	10	123.23	53.3	0.49
chr1	15276018	15276288	271	51	9	96.93	29.17	0.42
chr1	15281894	15282104	211	148	5	52.9	27.71	0.85
chr1	15285326	15285521	196	51	5	66.24	33.01	0.69
chr1	15297380	15297655	276	128	12	140.07	53.89	0.62
chr1	15298115	15298310	196	111	8	80.48	41.57	0.48
chr1	15308371	15308796	426	297	17	192.23	85.27	1.29
chr1	15313262	15313474	213	71	5	61.5	29.69	0.84
chr1	15315337	15315492	156	50	5	50.37	18.48	0.86
chr1	15317096	15317276	181	110	5	62.23	34.64	0.86
chr1	15327730	15327829	100	51	5	106	55.02	0.49
chr1	15328465	15328561	97	49	6	140.37	66.02	0.63
chr1	15328851	15328973	123	62	7	106	77.03	0.49
chr1	15333918	15334209	292	148	9	110.98	66.02	0.5
chr1	15337265	15337598	334	170	8	59.82	23.09	0.83
chr1	15343094	15343368	275	183	8	98.83	66.02	0.45
chr1	15344593	15344765	173	108	5	69.38	33.01	0.58
chr1	15401027	15401269	243	114	8	103.51	55.02	0.47
chr1	15403667	15403863	197	86	6	80.68	33.01	0.47
chr1	15409821	15410094	274	119	7	56.39	18.48	0.84
chr1	15411227	15411543	317	121	10	98.61	26.39	0.45
chr1	15411572	15411665	94	48	5	64.11	23.09	0.82
chr1	15411754	15411909	156	56	6	59.15	26.39	0.82
chr1	15418673	15418886	214	50	6	53.25	13.86	0.85
chr1	15431185	15431379	195	52	5	61.98	27.71	0.85
chr1	15436264	15436423	160	45	5	62.37	23.09	0.86
chr1	15450949	15451410	462	106	15	106.21	23.09	0.47
chr1	15461188	15461493	306	162	7	54.59	27.71	0.86
chr1	15462697	15463003	307	157	9	98.88	43.3	0.45
chr1	15470723	15470922	200	138	6	69.78	30.79	0.56
chr1	15486083	15486409	327	234	10	87.09	27.71	0.43
chr1	15492633	15492904	272	158	12	154.62	59.39	0.74
chr1	15507738	15507954	217	149	8	107.81	55.02	0.48
chr1	15514371	15514619	249	135	6	57.72	18.9	0.84
chr1	15515456	15515726	271	90	7	56.74	18.48	0.83
chr1	15515755	15516030	276	139	12	98.84	34.64	0.45
chr1	15522208	15522393	186	122	5	53.66	18.9	0.86
chr1	15525433	15525833	401	270	16	146.27	44.09	0.72
chr1	15525849	15526261	413	64	16	125.93	34.34	0.45
chr1	15529389	15529661	273	192	9	103.77	51.96	0.48
chr1	15533790	15533979	190	63	8	95.33	41.57	0.41
chr1	15537789	15538042	254	93	8	100.63	53.3	0.45
chr1	15538073	15538265	193	55	6	62.24	46.19	0.86
chr1	15545910	15546138	229	72	6	62.83	27.71	0.86
chr1	15551023	15551246	224	164	8	89.16	41.57	0.43
chr1	15552696	15552858	163	112	6	52.81	13.86	0.85
chr1	15559844	15560075	232	140	6	68.89	34.64	0.6
chr1	15578968	15579246	279	182	8	98.29	44.02	0.44
chr1	15592008	15592200	193	64	6	81.29	44.02	0.48
chr1	15615546	15615807	262	123	10	130.83	55.02	0.5
chr1	15615821	15615973	153	57	6	72.49	55.02	0.54
chr1	15646194	15646532	339	169	9	81.74	25.19	0.47
chr1	15647880	15648188	309	141	7	65.53	27.71	0.74
chr1	15651139	15651568	430	156	12	110.53	27.71	0.49
chr1	15658382	15658619	238	134	7	51.78	13.86	0.85
chr1	15676714	15676988	275	63	12	159.84	55.02	0.85
chr1	15677025	15677194	170	53	5	55.28	44.02	0.85
chr1	15700011	15700211	201	54	5	65.6	33.01	0.73
chr1	15700611	15700893	283	160	8	97.75	44.02	0.43
chr1	15701083	15701316	234	144	7	90.03	55.02	0.41
chr1	15701360	15701937	578	162	19	172.76	55.02	1.05
chr1	15701961	15702249	289	223	10	54.82	17.32	0.85
chr1	15703921	15704408	488	249	16	170.32	55.02	0.99
chr1	15705569	15705801	233	65	6	75.75	33.01	0.48
chr1	15705829	15706051	223	157	7	77.04	55.02	0.49
chr1	15720490	15720690	201	46	6	66.58	27.71	0.68
chr1	15752397	15752625	229	70	8	88.33	27.71	0.43
chr1	15764486	15764776	291	135	6	69.27	44.02	0.59
chr1	15765949	15766295	347	169	10	80.48	24.04	0.48
chr1	15774892	15775126	235	109	7	62.09	27.71	0.86
chr1	15778271	15778548	278	104	9	103.01	34.64	0.47
chr1	15789359	15789628	270	72	9	112.93	53.3	0.52
chr1	15793032	15793219	188	60	7	97.41	44.02	0.43
chr1	15797698	15797833	136	69	5	70.99	49.49	0.56
chr1	15797875	15798170	296	152	10	105.97	39.59	0.49
chr1	15798213	15798408	196	71	9	96.01	77.03	0.41
chr1	15801180	15801387	208	148	5	64.74	44.02	0.79
chr1	15809781	15810019	239	145	8	73.92	27.71	0.5
chr1	15810539	15810734	196	127	6	73.8	34.64	0.49
chr1	15811139	15811318	180	117	8	90.8	43.3	0.4
chr1	15822585	15822925	341	77	13	125.56	34.64	0.45
chr1	15828054	15828218	165	83	7	93.73	43.3	0.4
chr1	15831496	15831767	272	177	10	120.99	46.19	0.51
chr1	15835594	15835956	363	197	10	86.57	23.09	0.43
chr1	15837996	15838362	367	236	11	76.28	18.48	0.49
chr1	15849961	15850171	211	147	6	62.44	25.19	0.86
chr1	15852269	15852556	288	68	10	109.98	38.49	0.48
chr1	15862505	15862719	215	154	5	63.12	31.98	0.86
chr1	15871805	15872064	260	147	7	78.51	34.64	0.47
chr1	15880108	15880439	332	147	10	98.73	34.64	0.45
chr1	15891504	15891757	254	96	8	97.83	49.49	0.44
chr1	15893226	15893454	229	157	7	50.25	15.87	0.85
chr1	15922632	15923150	519	229	22	247.25	69.28	2.62
chr1	15923576	15923776	201	58	5	54.09	20.79	0.86
chr1	15925775	15926135	361	239	11	92.18	43.3	0.41
chr1	15946688	15946872	185	119	5	56.14	20.79	0.84
chr1	15996124	15996265	142	72	5	73.68	55.02	0.53
chr1	16010308	16010465	158	106	5	70.87	42.64	0.56
chr1	16014513	16014713	201	149	5	56.69	30.79	0.83
chr1	16018503	16018741	239	100	7	83.46	36.95	0.45
chr1	16022202	16022442	241	69	7	87.97	31.98	0.43
chr1	16032191	16032313	123	62	5	73.68	55.02	0.53
chr1	16032800	16032983	184	142	5	53.62	33.01	0.86
chr1	16106002	16106199	198	132	5	65.98	44.02	0.69
chr1	16108794	16109002	209	65	7	78.35	34.64	0.47
chr1	16116619	16116769	151	92	7	75.69	27.71	0.48
chr1	16152476	16152678	203	68	7	94.82	44.02	0.41
chr1	16162437	16162651	215	124	7	78.11	44.02	0.48
chr1	16187210	16187414	205	149	6	66.01	34.64	0.69
chr1	16188708	16189029	322	112	11	115.43	36.47	0.55
chr1	16204393	16204584	192	50	5	60.75	25.98	0.84
chr1	16227910	16228085	176	59	5	56.16	26.39	0.84
chr1	16230180	16230344	165	120	5	58.97	27.71	0.84
chr1	16234967	16235130	164	102	5	59.12	27.71	0.82
chr1	16248412	16248722	311	127	13	147.62	53.89	0.69
chr1	16269228	16269399	172	85	6	71.1	27.71	0.56
chr1	16270431	16270639	209	70	7	68.5	38.49	0.61
chr1	16285934	16286176	243	62	6	67.55	34.64	0.65
chr1	16294228	16294400	173	68	5	53.3	17.32	0.85
chr1	16302643	16302860	218	57	8	107.63	66.02	0.48
chr1	16304137	16304403	267	201	11	128.48	63.96	0.48
chr1	16306680	16306966	287	219	11	118.6	34.64	0.53
chr1	16335287	16335469	183	72	5	59.02	30.79	0.83
chr1	16343516	16343688	173	112	5	66.71	39.59	0.67
chr1	16349608	16349895	288	195	9	110.22	53.3	0.49
chr1	16361268	16361484	217	150	7	63.84	18.48	0.83
chr1	16391430	16391634	205	148	5	57.62	24.45	0.84
chr1	16431211	16431492	282	108	8	77.1	31.49	0.49
chr1	16433749	16433938	190	124	6	65.46	25.19	0.74
chr1	16439306	16439515	210	150	5	53.02	20.79	0.85
chr1	16446605	16446929	325	143	11	107.71	25.19	0.48
chr1	16454926	16455195	270	129	11	121.65	55.43	0.52
chr1	16456849	16457062	214	155	5	59.66	27.71	0.83
chr1	16458367	16458524	158	71	5	70.87	42.64	0.56
chr1	16459500	16459823	324	141	9	102.2	49.49	0.46
chr1	16464205	16464507	303	215	9	90.21	27.71	0.41
chr1	16470687	16470879	193	129	5	60.63	34.64	0.84
chr1	16470978	16471146	169	105	7	78.15	43.3	0.47
chr1	16477383	16477712	330	210	11	102.69	23.09	0.47
chr1	16508376	16508557	182	70	6	83.02	44.02	0.45
chr1	16508988	16509180	193	83	5	66.62	33.01	0.68
chr1	16517141	16517413	273	169	10	107.61	41.57	0.48
chr1	16520373	16520689	317	148	9	84.46	25.19	0.46
chr1	16542567	16542764	198	138	5	57.06	23.09	0.83
chr1	16543518	16543684	167	72	7	63.01	17.32	0.86
chr1	16554497	16554925	429	130	13	101.04	23.09	0.46
chr1	16557627	16557937	311	242	11	91.35	25.86	0.4
chr1	16563482	16563706	225	166	7	91.35	44.02	0.4
chr1	16563743	16563889	147	72	5	58.33	44.02	0.83
chr1	16567902	16568108	207	54	5	64.86	44.02	0.79
chr1	16570646	16570860	215	72	5	63.91	44.02	0.83
chr1	16573394	16573610	217	149	5	52.21	20.79	0.85
chr1	16573816	16574036	221	119	6	74.2	39.59	0.49
chr1	16574569	16574907	339	150	10	114.03	49.49	0.53
chr1	16579689	16579832	144	73	5	67.62	34.64	0.64
chr1	16582350	16582603	254	136	9	97.49	34.64	0.43
chr1	16589338	16589548	211	70	5	64.38	44.02	0.81
chr1	16606705	16606900	196	138	5	66.24	33.01	0.69
chr1	16612986	16613195	210	140	5	61.85	29.69	0.85
chr1	16616723	16616955	233	149	7	82.16	34.64	0.46
chr1	16622312	16622508	197	55	5	54.59	20.79	0.85
chr1	16640285	16640511	227	63	9	111.5	51.96	0.51
chr1	16643887	16644047	161	42	5	71.2	33.01	0.56
chr1	16647479	16647762	284	141	6	69.05	42.64	0.59
chr1	16648331	16648603	273	130	11	139.04	59.39	0.6
chr1	16673655	16673880	226	130	7	50.25	12.53	0.85
chr1	16682803	16682948	146	55	5	51.99	18.48	0.85
chr1	16682961	16683323	363	60	12	51.26	12.58	0.86
chr1	16683669	16683861	193	59	6	55.09	27.71	0.85
chr1	16687908	16688144	237	67	7	74.2	27.71	0.49
chr1	16692401	16692692	292	168	8	87.59	43.3	0.43
chr1	16706958	16707104	147	76	5	73.51	44.02	0.53
chr1	16708488	16708806	319	156	10	107.27	55.02	0.49
chr1	16713421	16713759	339	232	11	97.79	34.64	0.43
chr1	16714564	16714811	248	135	7	87.01	31.98	0.43
chr1	16730368	16730599	232	171	8	87.85	41.57	0.44
chr1	16732480	16732691	212	62	5	50.46	18.9	0.86
chr1	16741058	16741369	312	206	12	147.09	59.39	0.74
chr1	16755303	16755570	268	165	8	82.49	34.64	0.45
chr1	16757568	16757867	300	106	8	59.89	16.63	0.83
chr1	16762198	16762414	217	177	5	53.47	21.88	0.85
chr1	16769472	16769789	318	163	9	88.23	34.64	0.43
chr1	16777260	16777482	223	102	7	81.6	32.6	0.47
chr1	16947794	16947940	147	62	5	73.51	44.02	0.53
chr1	17132199	17132404	206	58	6	65.87	20.79	0.69
chr1	17151092	17151297	206	145	5	53.49	27.71	0.86
chr1	17173226	17173525	300	193	7	50.25	16.63	0.85
chr1	17213180	17213373	194	94	5	60.5	25.98	0.85
chr1	17296646	17296830	185	132	5	67.69	33.01	0.65
chr1	17321702	17321944	243	93	7	88.76	55.02	0.44
chr1	17342028	17342232	205	68	8	77.42	23.09	0.49
chr1	17350744	17350944	201	114	6	66.58	20.79	0.68
chr1	17352508	17352687	180	47	5	68.38	33.01	0.62
chr1	17362425	17362621	197	107	5	61.72	27.71	0.84
chr1	17362651	17362843	193	49	7	76.14	36.95	0.49
chr1	17409168	17409379	212	104	5	64.27	33.01	0.81
chr1	17421260	17421522	263	149	7	70.78	27.71	0.55
chr1	17422100	17422327	228	103	10	137.3	55.02	0.59
chr1	17422882	17423010	129	65	5	58.47	55.02	0.84
chr1	17430823	17431171	349	150	16	150.41	33.85	0.72
chr1	17436901	17437106	206	54	5	53.49	27.71	0.86
chr1	17443595	17443832	238	168	6	64.75	23.09	0.78
chr1	17446875	17447146	272	71	8	59.89	15.08	0.83
chr1	17452468	17452676	209	150	5	53.13	20.79	0.85
chr1	17468085	17468279	195	65	5	60.37	34.64	0.85
chr1	17469869	17470047	179	57	5	56.95	20.79	0.83
chr1	17481871	17482068	198	132	10	143.9	55.02	0.68
chr1	17486214	17486481	268	71	9	110.13	39.59	0.49
chr1	17489910	17490343	434	172	13	122.18	27.71	0.51
chr1	17501390	17501714	325	149	9	94.02	40.76	0.4
chr1	17510835	17511103	269	187	9	114.43	66.02	0.55
chr1	17511566	17511698	133	67	6	70.99	59.39	0.56
chr1	17521283	17521483	201	133	6	65.18	26.39	0.76
chr1	17523510	17523791	282	131	9	69.98	19.54	0.56
chr1	17524529	17524753	225	156	6	51.85	23.09	0.85
chr1	17574343	17574559	217	69	8	98.73	51.96	0.45
chr1	17580987	17581160	174	70	5	68.43	42.64	0.61
chr1	17584627	17584737	111	56	5	75.89	34.64	0.49
chr1	17584804	17584940	137	69	5	56.25	49.49	0.84
chr1	17586425	17586819	395	150	13	138.27	53.3	0.61
chr1	17590719	17591041	323	178	9	69.98	22.38	0.56
chr1	17673031	17673185	155	65	6	74.14	34.64	0.49
chr1	17684432	17684587	156	96	9	117.9	55.43	0.53
chr1	17705215	17705328	114	58	6	95.82	48.91	0.42
chr1	17705752	17706011	260	69	9	87.53	53.89	0.43
chr1	17764952	17765158	207	104	7	79.23	44.02	0.48
chr1	17878579	17878799	221	164	7	50.25	12.25	0.85
chr1	17896014	17896254	241	113	6	74.76	33.01	0.49
chr1	17944745	17944985	241	100	7	60.47	18.48	0.85
chr1	17974390	17974602	213	149	8	65.59	13.86	0.73
chr1	18026738	18026955	218	71	7	92.41	66.02	0.41
chr1	18054953	18055169	217	72	5	63.68	33.01	0.86
chr1	18138635	18138968	334	215	10	90.54	30.79	0.4
chr1	18220473	18220681	209	143	5	53.13	27.71	0.85
chr1	18242251	18242445	195	48	5	60.37	25.98	0.85
chr1	18250362	18250561	200	64	5	51.88	18.9	0.85
chr1	18362337	18362576	240	174	9	69.98	19.95	0.56
chr1	18367139	18367419	281	138	6	59.99	30.79	0.84
chr1	18437439	18437700	262	124	10	130.83	77.03	0.5
chr1	18437768	18438142	375	231	12	114.26	44.02	0.55
chr1	18454381	18454619	239	136	6	61.6	27.71	0.85
chr1	18581682	18581988	307	179	7	80.95	44.02	0.47
chr1	18668351	18668555	205	64	6	60.78	17.32	0.84
chr1	18692949	18693178	230	89	6	75.2	42.64	0.48
chr1	18702567	18702761	195	125	5	61.98	36.95	0.85
chr1	18728536	18728744	209	64	5	57.14	24.45	0.84
chr1	18751706	18751954	249	79	9	117.69	55.02	0.53
chr1	18765245	18765496	252	120	7	87.54	55.02	0.43
chr1	18775791	18776109	319	121	10	97.29	43.3	0.43
chr1	18778396	18778709	314	164	9	81.32	28.87	0.47
chr1	18830308	18830490	183	126	5	61.95	34.64	0.85
chr1	18866089	18866408	320	142	8	59.89	17.74	0.83
chr1	18881495	18881687	193	70	7	76.14	46.19	0.49
chr1	18882008	18882271	264	160	7	74.11	38.49	0.49
chr1	18994698	18994894	197	67	5	63.45	39.59	0.86
chr1	18997606	18997814	209	148	5	64.62	33.01	0.8
chr1	18999238	18999441	204	139	5	65.23	44.02	0.76
chr1	19018163	19018373	211	95	5	64.38	33.01	0.81
chr1	19037451	19037712	262	195	8	68.48	23.09	0.61
chr1	19042069	19042231	163	49	5	56.16	44.02	0.84
chr1	19091967	19092153	187	117	7	75.18	51.96	0.48
chr1	19107034	19107189	156	86	6	73.95	34.64	0.49
chr1	19119407	19119550	144	73	6	71.81	30.12	0.55
chr1	19193951	19194166	216	60	5	63.8	44.02	0.84
chr1	19326830	19327099	270	125	8	95.53	39.59	0.41
chr1	19327756	19328073	318	64	12	91.35	26.44	0.4
chr1	19453993	19454257	265	146	6	51.27	21.32	0.86
chr1	19471777	19472043	267	168	9	69.98	18.5	0.56
chr1	19472128	19472347	220	155	11	99	23.09	0.45
chr1	19504486	19504733	248	66	7	50.5	17.32	0.86
chr1	19534929	19535247	319	202	11	91.35	22.1	0.4
chr1	19539298	19539446	149	72	6	72.51	31.49	0.54
chr1	19543712	19543912	201	142	5	54.09	27.71	0.86
chr1	19553700	19553960	261	115	6	62.1	30.79	0.86
chr1	19637994	19638185	192	69	5	60.75	25.98	0.84
chr1	19644315	19644586	272	116	7	52.68	16.3	0.85
chr1	19719053	19719265	213	72	6	63.51	32.99	0.86
chr1	19778966	19779269	304	183	8	95.05	44.02	0.41
chr1	19836877	19837043	167	66	5	50.39	19.8	0.86
chr1	19850161	19850322	162	100	5	59.43	27.71	0.83
chr1	19865828	19866518	691	401	25	234.6	46.19	2.13
chr1	19866902	19867120	219	179	7	64.11	27.71	0.82
chr1	19963683	19963920	238	165	7	51.78	13.86	0.85
chr1	19984478	19984711	234	104	6	62.21	27.71	0.86
chr1	20064881	20065025	145	75	5	73.68	44.02	0.53
chr1	20065317	20065493	177	70	6	68.81	55.02	0.6
chr1	20079725	20079926	202	68	5	65.48	33.01	0.74
chr1	20098965	20099240	276	113	7	56.16	18.48	0.84
chr1	20100075	20100272	198	137	5	61.6	36.95	0.85
chr1	20100496	20100700	205	153	6	74.38	36.95	0.48
chr1	20116343	20116560	218	160	6	70.7	25.98	0.55
chr1	20136623	20136854	232	130	6	59.73	25.19	0.83
chr1	20141343	20141542	200	121	6	66.73	20.79	0.67
chr1	20141550	20141648	99	50	5	62.02	34.64	0.85
chr1	20174138	20174919	782	346	25	244.78	55.02	2.53
chr1	20181057	20181267	211	149	6	65.18	27.71	0.76
chr1	20208788	20209049	262	161	6	65.37	25.98	0.74
chr1	20209057	20209373	317	60	13	138.94	43.3	0.6
chr1	20209386	20209820	435	242	16	134.48	27.71	0.56
chr1	20216693	20216905	213	101	5	52.67	20.79	0.85
chr1	20219196	20219616	421	148	14	125.93	29.17	0.45
chr1	20223577	20223887	311	163	8	59.89	21.55	0.84
chr1	20278477	20278741	265	159	10	108.97	41.57	0.49
chr1	20282050	20282209	160	56	5	66.94	36.95	0.66
chr1	20342744	20343030	287	144	7	73.24	32.6	0.53
chr1	20343718	20343984	267	63	9	78.85	18.48	0.48
chr1	20350915	20351145	231	160	9	120.86	55.02	0.5
chr1	20354128	20354332	205	142	6	66.01	27.71	0.69
chr1	20355157	20355785	629	469	20	175.87	61.01	1.13
chr1	20356647	20356773	127	64	5	62.02	34.64	0.85
chr1	20360366	20360768	403	204	15	168.14	77.03	0.93
chr1	20360838	20361117	280	114	10	112.74	55.02	0.52
chr1	20362178	20362453	276	174	7	84.5	44.02	0.47
chr1	20363851	20364255	405	235	15	182.85	55.02	1.18
chr1	20364458	20364659	202	57	5	65.48	33.01	0.74
chr1	20365011	20365120	110	56	5	73.68	55.02	0.53
chr1	20370999	20371269	271	93	11	91.35	22.53	0.4
chr1	20373235	20373567	333	133	11	132.75	63.96	0.53
chr1	20382220	20382415	196	72	8	96.01	55.02	0.41
chr1	20404674	20404886	213	148	5	52.67	20.79	0.85
chr1	20411369	20411602	234	121	7	84.17	46.19	0.46
chr1	20438693	20438902	210	69	5	53.02	27.71	0.85
chr1	20439904	20440168	265	129	8	59.89	18.36	0.83
chr1	20443442	20443672	231	111	7	66.45	21.32	0.68
chr1	20463695	20463953	259	191	8	101.1	66.02	0.46
chr1	20464138	20464740	603	71	21	211.88	66.02	1.73
chr1	20503943	20504214	272	140	7	65.13	24.1	0.76
chr1	20504292	20504547	256	147	8	67.1	30.12	0.65
chr1	20516996	20517155	160	99	5	59.74	27.71	0.83
chr1	20523842	20524184	343	88	10	79.23	18.48	0.48
chr1	20524351	20524636	286	147	11	121.86	49.49	0.52
chr1	20531012	20531229	218	112	7	78.65	29.17	0.48
chr1	20566007	20566299	293	169	9	69.98	20.3	0.56
chr1	20576996	20577390	395	257	16	150.41	32.84	0.71
chr1	20577811	20578015	205	144	5	56.2	23.09	0.84
chr1	20579508	20579714	207	110	5	53.37	20.79	0.85
chr1	20582148	20582349	202	139	5	56.57	23.09	0.84
chr1	20582440	20582825	386	166	14	135.02	38.49	0.57
chr1	20586706	20586979	274	121	6	60.71	30.79	0.84
chr1	20589145	20589267	123	62	5	51.99	23.09	0.85
chr1	20596178	20596315	138	70	5	67.62	43.3	0.64
chr1	20603861	20604035	175	106	5	69.09	44.02	0.59
chr1	20614422	20614639	218	52	7	76.96	34.64	0.49
chr1	20627057	20627406	350	169	10	65.97	17.32	0.69
chr1	20627704	20627917	214	145	8	77.57	34.64	0.49
chr1	20636064	20636325	262	93	8	83.33	34.64	0.45
chr1	20636816	20637066	251	72	11	143.3	69.28	0.66
chr1	20646109	20646379	271	125	8	99.39	44.02	0.45
chr1	20650533	20650820	288	233	10	83.73	38.49	0.46
chr1	20672311	20672512	202	131	6	54.87	18.48	0.85
chr1	20697531	20697775	245	94	7	73.1	27.71	0.53
chr1	20704439	20704861	423	285	18	163.02	46.89	0.84
chr1	20712879	20713077	199	66	6	69.93	38.49	0.56
chr1	20729632	20730029	398	162	14	150.08	48.91	0.71
chr1	20743185	20743403	219	151	10	99.21	27.71	0.45
chr1	20752534	20752859	326	196	10	120.71	44.02	0.5
chr1	20810409	20810618	210	112	6	65.32	20.79	0.75
chr1	20821583	20821833	251	135	8	84.92	27.71	0.46
chr1	20824110	20824479	370	236	11	106.87	36.95	0.49
chr1	20836482	20836906	425	122	13	111.15	27.71	0.5
chr1	20862160	20862439	280	174	7	80.48	39.59	0.48
chr1	20902556	20902795	240	62	8	94.94	34.64	0.4
chr1	20912174	20912339	166	99	5	54.31	23.09	0.86
chr1	20951714	20951909	196	129	5	66.24	44.02	0.69
chr1	20951945	20952121	177	114	5	54.43	33.01	0.86
chr1	20971769	20971960	192	114	6	65.16	18.9	0.76
chr1	20971982	20972211	230	136	10	110.95	43.3	0.5
chr1	20976215	20976432	218	131	6	64.24	20.79	0.81
chr1	20977945	20978144	200	57	5	54.22	20.79	0.86
chr1	20989160	20989330	171	101	9	114.03	48.5	0.53
chr1	20993119	20993343	225	111	8	79.26	31.98	0.48
chr1	21010739	21010953	215	101	9	123.9	66.02	0.5
chr1	21011763	21011986	224	121	7	50.25	15.52	0.85
chr1	21013510	21013858	349	139	14	177.24	66.02	1.19
chr1	21013862	21014102	241	62	7	74.76	44.02	0.49
chr1	21016660	21016906	247	117	7	88.21	44.02	0.43
chr1	21017639	21017878	240	70	7	50.25	16.63	0.85
chr1	21018431	21018634	204	140	6	64.43	42.64	0.8
chr1	21027875	21028072	198	135	6	67.02	27.71	0.66
chr1	21028285	21028455	171	65	6	60.71	38.49	0.84
chr1	21034522	21034788	267	161	9	107.4	64.67	0.49
chr1	21036028	21036238	211	61	6	61.73	39.59	0.84
chr1	21040376	21040556	181	70	6	80.06	29.69	0.47
chr1	21041498	21041781	284	99	12	133.56	46.19	0.55
chr1	21056131	21056395	265	158	6	71.99	44.02	0.55
chr1	21057990	21058198	209	49	5	64.62	33.01	0.8
chr1	21093219	21093423	205	152	5	53.61	20.79	0.86
chr1	21098871	21099173	303	170	9	109.43	44.02	0.48
chr1	21117217	21117488	272	144	7	50.25	15.08	0.85
chr1	21126311	21126589	279	149	7	78.31	46.19	0.47
chr1	21130686	21130868	183	71	5	67.16	31.98	0.65
chr1	21143069	21143192	124	63	5	59.64	31.49	0.83
chr1	21182873	21183213	341	284	12	133.16	55.02	0.54
chr1	21205124	21205371	248	159	9	98.48	27.71	0.45
chr1	21206071	21206215	145	67	5	62.02	27.71	0.85
chr1	21227719	21227876	158	99	5	60.05	20.79	0.84
chr1	21251594	21251760	167	105	5	64.24	34.64	0.81
chr1	21252431	21252765	335	71	10	86.1	34.64	0.45
chr1	21254827	21255236	410	61	11	89.26	27.71	0.43
chr1	21256507	21256712	206	123	7	78.83	27.71	0.48
chr1	21269566	21269714	149	65	5	67.11	34.64	0.65
chr1	21272599	21272862	264	94	9	115.22	77.03	0.54
chr1	21296818	21296987	170	126	5	58.23	20.79	0.84
chr1	21305468	21305649	182	117	5	65.44	29.69	0.74
chr1	21306247	21306445	199	129	8	111.11	55.02	0.5
chr1	21308754	21309016	263	95	7	86.11	44.02	0.44
chr1	21328211	21328526	316	89	10	80.48	17.52	0.47
chr1	21335450	21335698	249	181	7	72.57	27.71	0.54
chr1	21364384	21364507	124	63	5	73.68	55.02	0.53
chr1	21446251	21446497	247	67	7	72.84	27.71	0.54
chr1	21459724	21460091	368	206	12	109.12	28.87	0.48
chr1	21499278	21499457	180	124	5	56.82	20.79	0.83
chr1	21516789	21517043	255	68	7	50.25	14.13	0.85
chr1	21527757	21527954	198	129	5	54.46	27.71	0.86
chr1	21568960	21569157	198	147	5	65.18	31.98	0.76
chr1	21581461	21581661	201	114	7	66.58	27.71	0.68
chr1	21592402	21592580	179	135	5	64.12	27.71	0.82
chr1	21600668	21601068	401	70	12	92.94	18.48	0.4
chr1	21601087	21601309	223	51	8	70.21	23.09	0.57
chr1	21616702	21616903	202	67	5	61.1	27.71	0.85
chr1	21652039	21652334	296	148	7	53.95	18.48	0.86
chr1	21660173	21660494	322	187	8	71.46	34.64	0.55
chr1	21673254	21673400	147	92	5	73.51	44.02	0.53
chr1	21673459	21673609	151	45	5	57.77	33.01	0.84
chr1	21703403	21703783	381	70	11	88.28	25.19	0.43
chr1	21727185	21727424	240	114	6	73.95	42.64	0.49
chr1	21732422	21732792	371	203	10	51.26	10.28	0.86
chr1	21739722	21740045	324	152	8	81.48	32.6	0.47
chr1	21742013	21742236	224	109	6	60.73	25.19	0.84
chr1	21749201	21749447	247	150	10	117.03	38.49	0.53
chr1	21751031	21751241	211	143	5	52.9	20.79	0.85
chr1	21759810	21759950	141	71	5	51.99	23.09	0.85
chr1	21763763	21763924	162	66	5	65.01	34.64	0.77
chr1	21786737	21786944	208	47	5	62.09	29.69	0.86
chr1	21799757	21800229	473	310	16	187.03	44.02	1.11
chr1	21800338	21800517	180	47	7	83.35	44.02	0.45
chr1	21801841	21802014	174	117	5	69.24	33.01	0.59
chr1	21828573	21828817	245	100	7	88.49	55.02	0.44
chr1	21902455	21902605	151	61	5	51.17	18.48	0.86
chr1	21984823	21985258	436	71	13	67.39	12.08	0.65
chr1	22008065	22008280	216	150	5	52.33	20.79	0.85
chr1	22008859	22009147	289	104	9	84.69	28.87	0.45
chr1	22019167	22019413	247	110	6	67.08	34.64	0.65
chr1	22019424	22019650	227	160	9	97.03	43.3	0.42
chr1	22025617	22025924	308	156	9	108.74	44.02	0.49
chr1	22028340	22028755	416	253	12	124.22	43.3	0.49
chr1	22033006	22033201	196	133	6	50.25	23.09	0.85
chr1	22091200	22091512	313	176	9	69.98	17.35	0.56
chr1	22204063	22204327	265	150	10	128.82	63.96	0.47
chr1	22204364	22204481	118	60	5	57.8	53.3	0.84
chr1	22212739	22212961	223	124	6	77.04	44.02	0.49
chr1	22223033	22223213	181	118	6	57.97	23.09	0.84
chr1	22235400	22235574	175	113	6	81.05	39.59	0.47
chr1	22238088	22238341	254	67	7	50.25	14.08	0.85
chr1	22252858	22253321	464	138	19	174.26	44.09	1.08
chr1	22260471	22260659	189	64	5	55.61	20.79	0.84
chr1	22262720	22262861	142	72	6	89.55	66.02	0.43
chr1	22286696	22286900	205	140	5	53.61	27.71	0.86
chr1	22337031	22337198	168	107	5	58.53	27.71	0.84
chr1	22347694	22347915	222	151	9	83.71	34.64	0.46
chr1	22348829	22348984	156	71	5	58	25.19	0.84
chr1	22378068	22378441	374	297	15	157.77	66.02	0.8
chr1	22395349	22395796	448	95	14	133.22	34.64	0.54
chr1	22468518	22468745	228	163	8	96.87	43.3	0.42
chr1	22471443	22471653	211	166	5	52.9	20.79	0.85
chr1	22474707	22474940	234	62	6	75.63	33.01	0.48
chr1	22475429	22475766	338	166	10	119.04	55.02	0.51
chr1	22514752	22514945	194	136	5	66.49	33.01	0.68
chr1	22532595	22532810	216	61	6	74.87	39.59	0.48
chr1	22555014	22555224	211	62	8	81.63	26.65	0.47
chr1	22582227	22582431	205	71	6	70.73	32.6	0.55
chr1	22590115	22590261	147	71	5	51.82	18.48	0.85
chr1	22611014	22611185	172	123	5	69.53	44.02	0.58
chr1	22660130	22660353	224	175	6	69.91	25.98	0.56
chr1	22706581	22706785	205	70	5	56.2	30.79	0.84
chr1	22791762	22791889	128	65	5	62.02	34.64	0.85
chr1	22844118	22844315	198	136	5	54.46	20.79	0.86
chr1	22847244	22847401	158	47	5	53.15	27.71	0.86
chr1	22854406	22854617	212	44	5	58.29	25.98	0.84
chr1	22857561	22857712	152	82	6	74.71	34.64	0.49
chr1	22861279	22861457	179	129	5	65.85	29.69	0.71
chr1	22862380	22862736	357	61	15	156.89	57.06	0.79
chr1	22941373	22941612	240	69	7	73.78	27.71	0.5
chr1	22956998	22957354	357	175	11	118.85	43.3	0.52
chr1	23063556	23063790	235	68	9	110.04	51.96	0.49
chr1	23105572	23105777	206	70	6	54.32	23.09	0.86
chr1	23109299	23109612	314	113	8	76.65	27.71	0.49
chr1	23133981	23134164	184	124	6	72.21	30.79	0.54
chr1	23136349	23136505	157	68	5	50.22	18.48	0.85
chr1	23147007	23147151	145	75	6	89.55	55.02	0.43
chr1	23159476	23159664	189	125	5	55.61	27.71	0.84
chr1	23162967	23163142	176	123	5	57.37	20.79	0.83
chr1	23163598	23163904	307	139	10	115.41	46.19	0.55
chr1	23177308	23177493	186	70	5	56	27.71	0.84
chr1	23283626	23283945	320	145	11	93.32	27.71	0.4
chr1	23317926	23318099	174	64	6	84.35	44.02	0.46
chr1	23327540	23327758	219	67	6	70.57	34.64	0.55
chr1	23330378	23330513	136	69	5	73.68	55.02	0.53
chr1	23355407	23355901	495	154	13	67.88	13.86	0.63
chr1	23356179	23356350	172	67	9	113.78	41.57	0.53
chr1	23373541	23373816	276	120	9	98.41	30.79	0.44
chr1	23409961	23410207	247	106	9	98.65	48.5	0.45
chr1	23425065	23425321	257	141	7	86.88	44.02	0.43
chr1	23431750	23432070	321	158	9	92.17	46.19	0.41
chr1	23444622	23444829	208	147	5	50.92	18.9	0.86
chr1	23468378	23468568	191	134	5	66.89	33.01	0.66
chr1	23468600	23468823	224	111	8	91.5	55.02	0.4
chr1	23480884	23481095	212	72	5	51.59	19.8	0.85
chr1	23487863	23488107	245	177	6	60.89	27.71	0.85
chr1	23509437	23509654	218	101	7	92.41	44.02	0.41
chr1	23517191	23517365	175	126	5	51.06	15.99	0.86
chr1	23522925	23523462	538	217	18	189.75	42.64	1.2
chr1	23524413	23524611	199	70	5	54.34	20.79	0.86
chr1	23561183	23561414	232	89	6	75.88	33.01	0.49
chr1	23581625	23581793	169	56	5	69.97	44.02	0.56
chr1	23638300	23638498	199	160	6	66.87	27.71	0.66
chr1	23672228	23672445	218	148	6	61.51	18.9	0.84
chr1	23680917	23681147	231	165	7	75.04	34.64	0.48
chr1	23722920	23723115	196	129	5	57.32	30.79	0.84
chr1	23748984	23749175	192	133	5	55.22	20.79	0.85
chr1	23776068	23776306	239	173	6	61.6	34.64	0.85
chr1	23777014	23777209	196	103	6	80.83	44.02	0.47
chr1	23778762	23778984	223	152	6	77.04	33.01	0.49
chr1	23781138	23781290	153	111	6	81.07	34.64	0.48
chr1	23781380	23781536	157	71	5	54.72	39.59	0.85
chr1	23782358	23782566	209	67	8	97.86	32.6	0.44
chr1	23807186	23807347	162	98	5	58.22	26.39	0.83
chr1	23831575	23831786	212	163	5	52.79	20.79	0.85
chr1	23849085	23849378	294	139	7	65.56	26.39	0.73
chr1	23861122	23861321	200	154	5	54.22	20.79	0.86
chr1	23871479	23871702	224	108	6	69.91	25.98	0.56
chr1	23888814	23889019	206	97	7	71.47	27.71	0.55
chr1	23915480	23915662	183	54	5	56.41	20.79	0.83
chr1	23941558	23941772	215	138	5	52.44	20.79	0.85
chr1	23941781	23942172	392	69	18	193.4	48.91	1.33
chr1	23980890	23981070	181	55	6	76.13	34.64	0.49
chr1	23985300	23985506	207	148	5	58.88	25.98	0.84
chr1	23992060	23992395	336	267	10	85.98	34.64	0.45
chr1	23993562	23993685	124	63	5	51.99	23.09	0.85
chr1	24001714	24001910	197	128	5	57.19	23.09	0.84
chr1	24028161	24028327	167	107	5	58.67	27.71	0.84
chr1	24083943	24084325	383	218	12	95.43	28.87	0.41
chr1	24097629	24097832	204	140	6	67.64	21.88	0.64
chr1	24185793	24185975	183	107	6	82.86	44.02	0.45
chr1	24733598	24733805	208	154	6	79.08	44.02	0.48
chr1	24822743	24822946	204	141	5	59.25	34.64	0.82
chr1	25019202	25019498	297	118	8	95.93	44.02	0.41
chr1	25453737	25453921	185	139	5	67.69	44.02	0.65
chr1	25654189	25654556	368	258	10	101.31	44.02	0.47
chr1	25957618	25957832	215	44	8	108.16	55.02	0.49
chr1	26051518	26051733	216	86	6	77.97	33.01	0.48
chr1	26585882	26586078	197	68	5	66.11	33.01	0.69
chr1	26635157	26635373	217	71	8	107.81	66.02	0.48
chr1	26668907	26669170	264	153	8	99.17	42.64	0.45
chr1	26691350	26691663	314	137	8	89.87	49.49	0.4
chr1	26706911	26707089	179	70	5	62.51	34.64	0.86
chr1	26710231	26710426	196	137	5	66.24	33.01	0.69
chr1	26724531	26724709	179	93	6	73.01	30.79	0.53
chr1	26726674	26726900	227	67	7	75.62	34.64	0.49
chr1	26785811	26785925	115	58	5	75.89	34.64	0.49
chr1	26807927	26808219	293	115	8	75.69	25.19	0.48
chr1	26828901	26829041	141	71	5	73.68	55.02	0.53
chr1	26926888	26927085	198	148	5	52.12	25.19	0.85
chr1	26987986	26988110	125	63	5	51.99	23.09	0.85
chr1	26990849	26991035	187	49	11	162.07	106.59	0.91
chr1	26996079	26996319	241	100	7	73.65	27.71	0.53
chr1	27011765	27011966	202	42	5	59.49	25.98	0.83
chr1	27061083	27061408	326	154	8	92.43	44.02	0.41
chr1	27410029	27410208	180	55	5	60.85	32.6	0.84
chr1	27513201	27513814	614	367	23	222.77	34.64	1.94
chr1	27533942	27534120	179	45	5	60.99	24.45	0.85
chr1	27579096	27579365	270	137	8	67.4	18.48	0.65
chr1	27599596	27599790	195	72	9	91.66	32.33	0.4
chr1	27641379	27641594	216	136	11	132.85	55.43	0.53
chr1	27663126	27663314	189	66	5	55.61	20.79	0.84
chr1	27699668	27699939	272	114	9	103.92	51.96	0.46
chr1	27713165	27713401	237	65	8	86.05	69.28	0.45
chr1	27727066	27727333	268	50	11	127.3	38.49	0.46
chr1	27746683	27746933	251	80	7	87.68	44.02	0.43
chr1	27767212	27767407	196	70	6	80.83	44.02	0.47
chr1	27792933	27793172	240	108	8	83.04	25.19	0.45
chr1	27814675	27814868	194	62	6	52.49	12.23	0.85
chr1	27850938	27851141	204	49	6	66.16	27.71	0.69
chr1	27942015	27942161	147	80	5	73.51	44.02	0.53
chr1	28416017	28416428	412	347	17	177.44	48.5	1.19
chr1	28429411	28429654	244	137	6	64.03	30.79	0.82
chr1	29295629	29295823	195	98	6	67.46	27.71	0.65
chr1	29419624	29419838	215	149	7	84.84	43.3	0.46
chr1	29435831	29436045	215	122	8	59.89	14.9	0.83
chr1	29502960	29503165	206	88	6	79.37	44.02	0.48
chr1	29569875	29570088	214	156	5	64.03	33.01	0.83
chr1	29627526	29627748	223	72	6	77.04	44.02	0.49
chr1	29642595	29642783	189	65	7	81.91	66.02	0.47
chr1	29687842	29687994	153	71	5	69.81	39.59	0.57
chr1	29688562	29688742	181	63	5	56.68	20.79	0.83
chr1	29733619	29733876	258	72	8	101.24	44.02	0.46
chr1	29737089	29737217	129	65	5	62.02	34.64	0.85
chr1	29749427	29749687	261	125	7	71.5	42.64	0.55
chr1	29755671	29755815	145	80	9	135.85	79.18	0.59
chr1	29756409	29756579	171	52	5	58.09	20.79	0.84
chr1	29757467	29757705	239	130	6	61.6	27.71	0.85
chr1	29760702	29760887	186	67	5	51.19	39.59	0.86
chr1	29782987	29783236	250	104	6	63.33	30.79	0.86
chr1	29783529	29783783	255	190	8	90.39	32.6	0.41
chr1	29786382	29786544	163	49	7	86.64	41.57	0.43
chr1	29798959	29799183	225	169	6	55.86	21.32	0.84
chr1	29804685	29804939	255	166	8	84.33	27.71	0.46
chr1	29811775	29812003	229	71	6	62.83	27.71	0.86
chr1	29902358	29902583	226	63	7	91.2	44.02	0.4
chr1	29902637	29902779	143	72	6	73.68	66.02	0.53
chr1	29911272	29911524	253	149	8	79.42	51.96	0.48
chr1	29912505	29912698	194	138	5	57.57	30.79	0.84
chr1	29940689	29940845	157	64	5	65.79	25.98	0.71
chr1	29958328	29958503	176	66	7	96.06	59.39	0.42
chr1	29979773	29980061	289	130	7	56.88	19.8	0.83
chr1	30027036	30027236	201	64	5	54.09	20.79	0.86
chr1	30054438	30054686	249	183	7	79.95	43.3	0.47
chr1	30061095	30061384	290	99	9	70.54	20.38	0.55
chr1	30077645	30077940	296	100	10	82.87	21.65	0.45
chr1	30123145	30123467	323	143	8	64.75	25.66	0.79
chr1	30158768	30159055	288	148	12	102.57	35.92	0.46
chr1	30197400	30197619	220	163	6	63.98	34.64	0.83
chr1	30211919	30212275	357	50	10	67.28	13.86	0.65
chr1	30261500	30261793	294	170	7	67.14	27.71	0.65
chr1	30277278	30277557	280	162	7	72.18	30.79	0.54
chr1	30279884	30280029	146	69	5	51.99	18.48	0.85
chr1	30292210	30292577	368	275	10	68.8	19.8	0.6
chr1	30299411	30299577	167	50	6	66.67	23.09	0.67
chr1	30300005	30300200	196	67	7	77.32	25.19	0.49
chr1	30305438	30305617	180	57	5	59.43	30.79	0.83
chr1	30374863	30375074	212	129	5	61.61	29.69	0.85
chr1	30401145	30401346	202	149	5	50.55	18.07	0.86
chr1	30403185	30403395	211	52	6	55.58	24.74	0.85
chr1	30421508	30421719	212	59	6	62.31	25.19	0.86
chr1	30425967	30426172	206	152	5	51.16	18.9	0.86
chr1	30445930	30446094	165	113	5	70.58	44.02	0.55
chr1	30447471	30447878	408	259	13	138.24	55.02	0.61
chr1	30449541	30449753	213	150	5	52.67	20.79	0.85
chr1	30454936	30455225	290	103	10	51.26	12.06	0.86
chr1	30455814	30456019	206	144	7	50.25	14.27	0.85
chr1	30456957	30457147	191	91	8	99.11	46.19	0.45
chr1	30464339	30464542	204	55	6	66.16	27.71	0.69
chr1	30521659	30521845	187	71	6	53.52	20.38	0.86
chr1	30525823	30526016	194	85	6	58.99	20.53	0.83
chr1	30573176	30573470	295	120	9	83.85	28.87	0.46
chr1	30573818	30574075	258	66	7	68.29	31.49	0.62
chr1	30574569	30574812	244	153	7	50.25	13.52	0.85
chr1	30576948	30577132	185	126	5	56.14	20.79	0.84
chr1	30581112	30581315	204	149	5	59.25	34.64	0.82
chr1	30582517	30582731	215	134	8	104.14	49.49	0.47
chr1	30583594	30583806	213	114	7	77.72	27.71	0.49
chr1	30587249	30587472	224	175	8	102.58	49.49	0.47
chr1	30590582	30590779	198	158	5	65.98	33.01	0.69
chr1	30593170	30593443	274	163	6	57.71	20.79	0.84
chr1	30599292	30599488	197	69	5	66.11	33.01	0.69
chr1	30633729	30634057	329	174	9	69.98	18.24	0.56
chr1	30635044	30635302	259	146	7	72.96	21.88	0.54
chr1	30915185	30915521	337	162	10	119.18	44.02	0.51
chr1	31297436	31297694	259	64	9	116.03	66.02	0.54
chr1	31447259	31447477	219	55	8	107.46	55.02	0.49
chr1	31500305	31500511	207	44	5	64.86	44.02	0.79
chr1	31502903	31503116	214	56	5	64.03	33.01	0.83
chr1	31559830	31559991	162	69	6	61.13	23.09	0.85
chr1	31807863	31808151	289	88	8	96.96	44.02	0.42
chr1	31933507	31933716	210	161	5	64.5	44.02	0.8
chr1	31991104	31991317	214	165	5	64.03	33.01	0.83
chr1	31991409	31991497	89	45	6	122.95	66.02	0.52
chr1	31991969	31992279	311	128	8	80.52	44.02	0.48
chr1	32036955	32037221	267	134	7	70.28	27.71	0.56
chr1	32040743	32041002	260	141	7	86.49	55.02	0.43
chr1	32041980	32042173	194	93	6	67.61	27.71	0.64
chr1	32043764	32043957	194	51	7	81.14	55.02	0.48
chr1	32044830	32045118	289	167	13	173.02	77.03	1.05
chr1	32045891	32046498	608	443	21	225.62	88.03	1.81
chr1	32698317	32698695	379	204	10	100.08	44.02	0.45
chr1	32699754	32699966	213	61	6	78.38	44.02	0.47
chr1	32700045	32700312	268	134	9	99.81	55.02	0.45
chr1	32700946	32701215	270	144	7	85.23	44.02	0.45
chr1	32714234	32714443	210	64	8	109.06	66.02	0.48
chr1	32714453	32714618	166	72	6	70.43	55.02	0.55
chr1	32716787	32716948	162	106	6	86.46	55.02	0.43
chr1	32717831	32718026	196	135	5	66.24	44.02	0.69
chr1	32718073	32718276	204	49	5	51.47	44.02	0.85
chr1	33121405	33121576	172	130	5	57.94	20.79	0.84
chr1	33122095	33122300	206	69	15	210.86	132.05	1.69
chr1	33135181	33135344	164	84	5	70.73	33.01	0.55
chr1	33136445	33136647	203	140	6	79.8	33.01	0.47
chr1	33137024	33137235	212	170	5	64.27	33.01	0.81
chr1	33141936	33142162	227	119	6	76.52	44.02	0.49
chr1	33147976	33148308	333	182	9	105.47	44.02	0.48
chr1	33151159	33151776	618	182	22	238.76	77.03	2.26
chr1	33151780	33152225	446	60	16	161.75	44.02	0.91
chr1	33152298	33152507	210	144	7	78.8	44.02	0.48
chr1	33152530	33152715	186	72	8	97.78	66.02	0.43
chr1	33153291	33153390	100	51	5	73.68	55.02	0.53
chr1	33153959	33154274	316	173	8	93.6	44.02	0.4
chr1	33156448	33156640	193	59	5	66.62	44.02	0.68
chr1	33246957	33247128	172	111	5	69.53	33.01	0.58
chr1	33247500	33247760	261	72	8	100.81	55.02	0.46
chr1	33248003	33248441	439	192	15	177.42	66.02	1.19
chr1	33556911	33557108	198	144	7	95.66	44.02	0.41
chr1	33557484	33557765	282	221	11	142.76	55.02	0.65
chr1	33557814	33558006	193	124	6	66.62	44.02	0.68
chr1	33577422	33577635	214	146	6	78.25	33.01	0.47
chr1	33581130	33581303	174	51	5	69.24	44.02	0.59
chr1	33598811	33599126	316	167	9	107.67	33.01	0.48
chr1	33609134	33609479	346	196	10	80.48	23.97	0.47
chr1	33609525	33609713	189	63	7	81.91	55.02	0.47
chr1	33758908	33759052	145	74	5	70.99	39.59	0.56
chr1	33841635	33841877	243	68	7	88.76	33.01	0.44
chr1	33842774	33842904	131	66	5	73.68	55.02	0.53
chr1	33842940	33843136	197	128	6	66.11	44.02	0.69
chr1	33843603	33844051	449	380	17	190.75	77.03	1.24
chr1	33846695	33846964	270	167	9	69.98	14.97	0.56
chr1	33847111	33847351	241	87	6	74.76	44.02	0.49
chr1	33848460	33848632	173	108	5	69.38	33.01	0.58
chr1	33848634	33848847	214	70	7	78.25	55.02	0.47
chr1	33849718	33850083	366	63	14	174.23	55.02	1.08
chr1	33850107	33850439	333	56	11	119.73	44.02	0.51
chr1	33850743	33850862	120	61	5	58.47	55.02	0.84
chr1	33851710	33851870	161	53	5	71.2	33.01	0.56
chr1	33852589	33852781	193	65	6	81.29	55.02	0.48
chr1	33891827	33891978	152	85	5	72.66	44.02	0.54
chr1	33892134	33892433	300	131	7	81.71	44.02	0.47
chr1	33892785	33893025	241	171	7	89.04	44.02	0.44
chr1	34257623	34257821	199	148	8	90.02	31.49	0.41
chr1	34433494	34433732	239	114	7	77.4	30.79	0.49
chr1	34480846	34481133	288	133	7	54.81	18.48	0.85
chr1	34491254	34491401	148	97	5	61.68	27.71	0.84
chr1	34555121	34555346	226	72	7	62.53	18.48	0.86
chr1	34594494	34594817	324	169	7	60.93	25.19	0.85
chr1	34641322	34641635	314	151	8	59.89	17.4	0.83
chr1	34673231	34673613	383	200	14	171.36	66.02	1.01
chr1	34676701	34677061	361	101	12	124.97	39.59	0.44
chr1	34677183	34677374	192	129	5	66.76	33.01	0.67
chr1	34785850	34786040	191	62	6	78.48	39.59	0.47
chr1	34814386	34814551	166	97	6	72.14	34.64	0.55
chr1	34814772	34814938	167	110	5	54.98	31.98	0.85
chr1	34820091	34820323	233	143	6	62.33	20.79	0.86
chr1	34820502	34820754	253	145	8	72.05	27.71	0.54
chr1	34830519	34830718	200	133	5	56.82	23.09	0.83
chr1	34885631	34885771	141	71	6	70.57	34.64	0.55
chr1	34918176	34918421	246	67	6	73.23	31.98	0.53
chr1	34926219	34926422	204	146	5	53.73	20.79	0.86
chr1	34934753	34934941	189	141	5	55.61	27.71	0.84
chr1	34987056	34987266	211	95	5	63.59	31.98	0.86
chr1	35035732	35036070	339	203	12	148.35	55.02	0.71
chr1	35042996	35043233	238	138	7	79.43	32.6	0.48
chr1	35061572	35061835	264	102	9	107.87	55.43	0.49
chr1	35063146	35063399	254	190	7	86.21	42.64	0.44
chr1	35063572	35063872	301	123	9	105.27	39.59	0.48
chr1	35064140	35064346	207	141	6	65.73	27.71	0.71
chr1	35067850	35068046	197	66	7	94.76	63.96	0.41
chr1	35078013	35078228	216	52	6	77.04	42.64	0.49
chr1	35078231	35078404	174	60	5	54.79	33.01	0.85
chr1	35078544	35078759	216	80	6	77.04	31.98	0.49
chr1	35150373	35150549	177	68	5	68.81	33.01	0.6
chr1	35277127	35277255	129	65	6	75.89	41.57	0.49
chr1	35318402	35318521	120	61	5	89.55	55.02	0.43
chr1	35418304	35418541	238	69	8	90.83	30.79	0.4
chr1	35444888	35445103	216	64	5	52.33	20.79	0.85
chr1	35455290	35455438	149	58	6	88.95	55.02	0.44
chr1	35529639	35529875	237	68	7	86.05	49.49	0.45
chr1	35600057	35600355	299	163	7	50.14	23.09	0.85
chr1	35692342	35692550	209	154	5	61.97	29.69	0.85
chr1	35825666	35825921	256	176	7	71.66	27.71	0.55
chr1	35842323	35842538	216	122	8	98.91	34.64	0.45
chr1	35872422	35872634	213	89	7	74.57	31.49	0.49
chr1	35909317	35909519	203	113	9	97.53	33.26	0.43
chr1	35916331	35916554	224	81	6	63.46	20.79	0.86
chr1	35940991	35941229	239	70	7	50.25	16.56	0.85
chr1	35950880	35951146	267	189	9	99.79	30.79	0.45
chr1	35980800	35981079	280	173	8	98.15	44.02	0.44
chr1	35984274	35984575	302	149	10	124.24	55.02	0.49
chr1	35990054	35990267	214	152	6	64.78	20.79	0.79
chr1	36008878	36009295	418	174	15	178.58	63.96	1.23
chr1	36011419	36011662	244	139	6	73.47	42.64	0.53
chr1	36016330	36016530	201	70	6	55.01	13.86	0.85
chr1	36024476	36024669	194	140	5	66.49	33.01	0.68
chr1	36043607	36043845	239	109	9	104.41	30.79	0.47
chr1	36076869	36077043	175	70	6	84.18	55.02	0.46
chr1	36093778	36093964	187	70	5	67.42	44.02	0.65
chr1	36094099	36094212	114	58	6	89.55	66.02	0.43
chr1	36110919	36111206	288	120	6	59.29	30.79	0.82
chr1	36211365	36211597	233	166	6	72.65	49.49	0.54
chr1	36238815	36239004	190	124	6	80.81	53.3	0.47
chr1	36261984	36262246	263	97	7	74.24	23.09	0.49
chr1	36287639	36287832	194	55	6	60.07	21.32	0.84
chr1	36287835	36288320	486	59	18	139.72	28.87	0.62
chr1	36306532	36306793	262	71	8	96.66	39.59	0.42
chr1	36337596	36337779	184	55	6	82.7	44.02	0.45
chr1	36356046	36356242	197	70	6	67.16	34.64	0.65
chr1	36372558	36372692	135	68	5	51.99	23.09	0.85
chr1	36467572	36467791	220	131	7	77.43	44.02	0.49
chr1	36509890	36510065	176	121	6	84.01	55.02	0.46
chr1	36513531	36513663	133	67	5	69.25	46.19	0.59
chr1	36521300	36521513	214	108	9	87.84	32.33	0.44
chr1	36705095	36705235	141	71	5	62.02	34.64	0.85
chr1	36708844	36709057	214	144	7	78.25	44.02	0.47
chr1	36762246	36762413	168	70	5	70.12	44.02	0.57
chr1	37006977	37007190	214	61	5	52.56	20.79	0.85
chr1	37143165	37143721	557	387	20	233.35	55.02	2.09
chr1	37171094	37171384	291	144	7	67.47	34.64	0.65
chr1	37208621	37208910	290	158	7	71.03	38.49	0.56
chr1	37437175	37437300	126	64	5	69.25	46.19	0.59
chr1	37481385	37481553	169	61	6	71.62	34.64	0.55
chr1	37568597	37568953	357	171	9	90.15	40.76	0.41
chr1	37737486	37737684	199	46	5	65.85	33.01	0.71
chr1	37766690	37766902	213	110	6	78.38	44.02	0.47
chr1	37777653	37777849	197	66	7	95.83	55.02	0.42
chr1	37800196	37800308	113	57	5	82.46	43.3	0.45
chr1	37801120	37801316	197	71	6	54.59	20.79	0.85
chr1	37815456	37815751	296	150	8	59.89	20.51	0.83
chr1	37823186	37823406	221	67	6	63.85	34.64	0.83
chr1	37823807	37824159	353	61	11	67.72	13.86	0.64
chr1	37857092	37857352	261	190	9	69.98	18.08	0.56
chr1	37867073	37867277	205	143	5	51.28	18.9	0.86
chr1	37881473	37881652	180	112	7	95.3	59.39	0.41
chr1	37900073	37900246	174	50	5	66.57	29.69	0.68
chr1	37934958	37935151	194	149	5	56.23	21.88	0.84
chr1	37985069	37985254	186	123	5	64.89	39.59	0.78
chr1	38002999	38003194	196	56	5	60.24	25.98	0.84
chr1	38004957	38005253	297	164	10	105.83	49.49	0.49
chr1	38008841	38009085	245	119	6	60.89	20.79	0.85
chr1	38089279	38089586	308	165	6	62.58	36.95	0.86
chr1	38091337	38091586	250	126	7	72.44	34.64	0.54
chr1	38112123	38112274	152	100	5	51.01	18.48	0.86
chr1	38181992	38182102	111	56	5	64.11	23.09	0.82
chr1	38182499	38182732	234	83	6	66.89	24.45	0.66
chr1	38189027	38189241	215	153	5	52.44	27.71	0.85
chr1	38189405	38189751	347	69	11	102.43	42.64	0.46
chr1	38191989	38192252	264	135	8	59.89	18.29	0.83
chr1	38193483	38193723	241	174	7	81.03	34.64	0.47
chr1	38201176	38201613	438	131	17	185.04	40.76	1.24
chr1	38208311	38208523	213	148	6	75.28	39.59	0.48
chr1	38223633	38223822	190	136	6	62.95	23.09	0.86
chr1	38223922	38224242	321	70	10	72.36	25.19	0.54
chr1	38236031	38236218	188	56	7	89.34	51.96	0.43
chr1	38252909	38253210	302	84	11	133.94	39.59	0.55
chr1	38259348	38259559	212	151	6	75.41	39.59	0.48
chr1	38276910	38277082	173	55	5	57.8	20.79	0.84
chr1	38311181	38311381	201	68	7	50.09	13.86	0.85
chr1	38395628	38395783	156	89	6	84.45	49.49	0.46
chr1	38398020	38398241	222	66	8	85.94	31.49	0.45
chr1	38398297	38398531	235	72	8	68.5	28.87	0.61
chr1	38404963	38405216	254	76	9	89.97	34.64	0.41
chr1	38439272	38439450	179	51	5	56.95	20.79	0.83
chr1	38441899	38442071	173	67	5	57.8	27.71	0.84
chr1	38446700	38446958	259	153	7	71.28	27.71	0.55
chr1	38485413	38485676	264	175	10	125.56	49.49	0.45
chr1	38499108	38499597	490	152	15	133.64	30.79	0.55
chr1	38504007	38504181	175	71	9	113.05	41.57	0.53
chr1	38529733	38529921	189	135	5	56.88	21.88	0.83
chr1	38583079	38583364	286	137	7	68.04	27.71	0.63
chr1	38604599	38604813	215	72	6	53.12	13.86	0.85
chr1	38673116	38673260	145	65	5	62.02	27.71	0.85
chr1	38713339	38713514	176	56	5	62.93	25.98	0.86
chr1	38714418	38714552	135	68	5	73.68	55.02	0.53
chr1	38756352	38756603	252	123	6	60.09	20.79	0.84
chr1	38809152	38809345	194	143	5	66.49	33.01	0.68
chr1	38851510	38851754	245	177	7	64.55	21.32	0.79
chr1	38949354	38949583	230	67	7	73.58	32.99	0.53
chr1	38950032	38950344	313	100	10	89.6	26.65	0.4
chr1	39131282	39131573	292	221	10	125.8	55.02	0.45
chr1	39131864	39132045	182	127	7	83.02	44.02	0.45
chr1	39154129	39154320	192	65	5	57.83	30.79	0.84
chr1	39155985	39156143	159	95	10	149.21	89.08	0.69
chr1	39207504	39207667	164	121	5	70.73	33.01	0.55
chr1	39212269	39212403	135	68	5	62.02	34.64	0.85
chr1	39245524	39245739	216	148	5	61.15	39.59	0.85
chr1	39282888	39283289	402	244	14	139.36	55.43	0.61
chr1	39335238	39335565	328	132	10	97.08	32.99	0.42
chr1	39342900	39343101	202	106	6	65.03	19.8	0.78
chr1	39378014	39378300	287	96	9	110.37	42.64	0.49
chr1	39456791	39456992	202	69	5	56.57	30.79	0.84
chr1	39457175	39457379	205	64	6	53.61	34.64	0.86
chr1	39461244	39461452	209	57	5	63.82	31.98	0.83
chr1	39461714	39461910	197	64	5	63.45	39.59	0.86
chr1	39516057	39516378	322	115	10	82	18.48	0.46
chr1	39553965	39554150	186	61	5	67.56	33.01	0.65
chr1	39586022	39586227	206	70	8	90.75	49.49	0.4
chr1	39611663	39611859	197	126	7	89.94	46.19	0.41
chr1	39624574	39624810	237	79	9	83.68	27.71	0.46
chr1	39638429	39638634	206	139	5	56.08	30.79	0.84
chr1	39645379	39645548	170	72	7	97.24	39.59	0.43
chr1	39655189	39655406	218	149	6	56.75	26.65	0.83
chr1	39692137	39692371	235	164	6	54.64	15.99	0.86
chr1	39818271	39818543	273	127	6	55.12	18.9	0.85
chr1	39829660	39829948	289	185	8	59.89	16.02	0.83
chr1	39835221	39835482	262	144	6	58.98	27.71	0.83
chr1	39843961	39844076	116	59	6	75.89	41.57	0.49
chr1	39853703	39853883	181	117	5	50.24	21.32	0.85
chr1	39862287	39862468	182	128	5	56.54	27.71	0.83
chr1	39881128	39881432	305	145	6	57.66	30.79	0.84
chr1	39893470	39893677	208	69	5	53.25	27.71	0.85
chr1	39906752	39906982	231	66	8	82.81	30.12	0.45
chr1	39917418	39917604	187	118	6	68.67	34.64	0.6
chr1	39923022	39923236	215	68	5	55.03	23.09	0.85
chr1	39923485	39923683	199	63	7	50.25	16.55	0.85
chr1	39927678	39927939	262	192	8	83.33	41.57	0.45
chr1	39928119	39928436	318	140	15	178.93	57.06	1.24
chr1	39939952	39940276	325	155	7	63.89	34.64	0.83
chr1	39966342	39966489	148	87	5	61.68	27.71	0.84
chr1	39996781	39996984	204	89	5	53.73	20.79	0.86
chr1	40037032	40037226	195	106	8	111.88	66.02	0.52
chr1	40045977	40046123	147	71	5	67.45	34.64	0.65
chr1	40050287	40050550	264	136	7	70.65	27.71	0.55
chr1	40051896	40052026	131	66	6	71.81	36.15	0.55
chr1	40063542	40063750	209	45	5	64.62	33.01	0.8
chr1	40123420	40123684	265	92	9	107.71	46.19	0.48
chr1	40131905	40132151	247	69	8	102.89	44.02	0.47
chr1	40137606	40137787	182	125	6	68.05	19.8	0.63
chr1	40150460	40150627	168	72	6	80.22	46.19	0.47
chr1	40236304	40236522	219	154	6	74.46	39.59	0.48
chr1	40257921	40258134	214	157	5	52.56	20.79	0.85
chr1	40294044	40294257	214	59	6	53.25	23.09	0.85
chr1	40297505	40297708	204	124	7	94.65	44.02	0.41
chr1	40302001	40302240	240	177	8	103.98	55.02	0.46
chr1	40306439	40306666	228	76	6	62.95	27.71	0.86
chr1	40316212	40316450	239	182	7	60.74	18.48	0.84
chr1	40316732	40317038	307	173	10	80.48	25.52	0.47
chr1	40321839	40322143	305	154	7	80.1	42.64	0.47
chr1	40322152	40322347	196	61	6	65.44	42.64	0.74
chr1	40322584	40322875	292	224	10	124.33	53.3	0.47
chr1	40329951	40330148	198	69	6	64.27	18.9	0.81
chr1	40330350	40330645	296	107	11	80.48	24.61	0.47
chr1	40352565	40352799	235	115	6	54.64	15.99	0.86
chr1	40370259	40370628	370	170	12	141.83	53.3	0.63
chr1	40375924	40376203	280	150	7	55.7	23.09	0.84
chr1	40382541	40382800	260	195	10	120.1	43.3	0.52
chr1	40382846	40383015	170	68	8	92.73	60.62	0.41
chr1	40385417	40385605	189	121	5	55.61	20.79	0.84
chr1	40399725	40400071	347	147	9	93.81	34.64	0.4
chr1	40463065	40463256	192	68	5	52.88	25.19	0.85
chr1	40470535	40470768	234	115	6	50.75	13.86	0.86
chr1	40490708	40490888	181	72	5	57.95	29.17	0.84
chr1	40526268	40526438	171	102	7	92.53	51.96	0.41
chr1	40527545	40527796	252	103	7	79.55	34.64	0.48
chr1	40528793	40529007	215	131	5	63.12	31.98	0.86
chr1	40534381	40534613	233	174	8	98.48	46.19	0.45
chr1	40540461	40540618	158	88	6	82.03	46.19	0.46
chr1	40621640	40621890	251	150	8	95.68	36.95	0.42
chr1	40627010	40627272	263	141	7	67.67	31.49	0.64
chr1	40635298	40635513	216	58	5	63.8	33.01	0.84
chr1	40654846	40655172	327	170	9	106.24	55.02	0.47
chr1	40655176	40655412	237	180	7	75.25	44.02	0.48
chr1	40665423	40665787	365	184	13	92.93	17.32	0.4
chr1	40780268	40780510	243	156	8	86.12	27.71	0.44
chr1	40799612	40799980	369	207	14	102.47	20.79	0.46
chr1	40808791	40809036	246	92	6	74.16	33.01	0.49
chr1	40809864	40810070	207	144	5	64.86	33.01	0.79
chr1	40812190	40812444	255	68	7	87.15	44.02	0.43
chr1	40814068	40814369	302	219	12	102.57	25.11	0.46
chr1	40816169	40816460	292	107	9	69.98	24.28	0.56
chr1	40817455	40817772	318	175	9	60.59	17.32	0.84
chr1	40831029	40831218	190	120	5	58.09	30.79	0.84
chr1	40832063	40832227	165	80	5	64.55	25.98	0.79
chr1	40845879	40846007	129	65	5	53.68	24.74	0.86
chr1	40847054	40847399	346	161	12	75.93	17.32	0.49
chr1	40861530	40861764	235	62	6	75.5	33.01	0.49
chr1	40864863	40865051	189	121	5	66.35	42.64	0.68
chr1	40912357	40912514	158	99	5	50.06	18.48	0.85
chr1	40921152	40921268	117	59	5	55.91	17.32	0.84
chr1	40946721	40946928	208	65	5	52.06	26.39	0.85
chr1	40951225	40951475	251	86	6	56.24	18.07	0.84
chr1	40971894	40972130	237	169	8	89.6	66.02	0.4
chr1	40973949	40974156	208	70	5	53.25	20.79	0.85
chr1	40991420	40991569	150	88	6	55.15	17.32	0.85
chr1	40998427	40998722	296	64	12	95.51	22.35	0.41
chr1	41007123	41007408	286	174	10	74.62	17.32	0.49
chr1	41007971	41008163	193	129	8	98.71	46.19	0.45
chr1	41008254	41008349	96	49	5	78.99	38.49	0.48
chr1	41010501	41010707	207	141	5	62.21	29.69	0.86
chr1	41023467	41023648	182	72	6	75.97	34.64	0.49
chr1	41023951	41024254	304	126	9	94.41	30.79	0.4
chr1	41027903	41028166	264	116	8	86.96	30.79	0.43
chr1	41050174	41050521	348	218	10	84.89	21.32	0.46
chr1	41054674	41054853	180	53	5	54.46	25.19	0.86
chr1	41068010	41068207	198	69	6	57.38	24.74	0.83
chr1	41071771	41072063	293	166	9	100.82	43.3	0.46
chr1	41074188	41074425	238	117	8	97.68	46.19	0.43
chr1	41094543	41094812	270	133	10	80.48	22.45	0.47
chr1	41099297	41099630	334	179	9	69.98	27.77	0.56
chr1	41121471	41121774	304	182	12	117.11	38.8	0.52
chr1	41124163	41124385	223	163	7	62.96	18.48	0.86
chr1	41137438	41137700	263	113	7	62.26	21.32	0.86
chr1	41151425	41151612	188	124	5	61.28	34.64	0.85
chr1	41152431	41152579	149	82	5	65.58	32.6	0.73
chr1	41161235	41161518	284	136	9	87.14	30.12	0.43
chr1	41162332	41162546	215	52	6	59.42	17.32	0.83
chr1	41172889	41173141	253	189	6	59.98	20.79	0.84
chr1	41178725	41178846	122	62	5	64.66	38.49	0.79
chr1	41182280	41182502	223	75	6	63.59	27.71	0.86
chr1	41187069	41187325	257	113	7	71.53	27.71	0.55
chr1	41192449	41192794	346	270	11	88.7	28.87	0.44
chr1	41196794	41197062	269	112	8	82.35	27.71	0.45
chr1	41197832	41198020	189	119	7	81.69	34.64	0.47
chr1	41199755	41199968	214	151	5	58.06	34.64	0.84
chr1	41204762	41205133	372	200	10	114.63	44.02	0.54
chr1	41205273	41205478	206	56	6	53.49	34.64	0.86
chr1	41213705	41214010	306	153	11	95.49	23.09	0.41
chr1	41255605	41255883	279	208	11	99.98	27.71	0.45
chr1	41280465	41280707	243	124	6	55.95	23.09	0.84
chr1	41296723	41296966	244	132	6	74.4	44.02	0.48
chr1	41321329	41321602	274	101	10	112.27	46.19	0.52
chr1	41386091	41386300	210	64	5	50.69	18.9	0.86
chr1	41416637	41416875	239	102	8	50.25	13.25	0.85
chr1	41433290	41433483	194	49	5	52.62	18.9	0.85
chr1	41443616	41443810	195	125	5	54.84	20.79	0.85
chr1	41480195	41480406	212	142	5	55.38	23.09	0.85
chr1	41487962	41488150	189	121	5	61.15	34.64	0.85
chr1	41498752	41498960	209	72	7	90.27	39.59	0.4
chr1	41521782	41521990	209	69	5	55.73	23.09	0.84
chr1	41526037	41526290	254	142	8	84.48	34.64	0.46
chr1	41526512	41526838	327	144	9	75.16	27.71	0.48
chr1	41543376	41543591	216	140	5	52.33	20.79	0.85
chr1	41551350	41551608	259	105	7	86.62	44.02	0.43
chr1	41558279	41558449	171	116	5	69.68	33.01	0.57
chr1	41564528	41564834	307	239	10	94.01	38.49	0.4
chr1	41567153	41567592	440	68	15	134.26	43.3	0.56
chr1	41586592	41586827	236	117	6	66.64	24.45	0.67
chr1	41606887	41607052	166	55	6	64.53	26.65	0.79
chr1	41680216	41680408	193	63	5	63.96	29.69	0.83
chr1	41687324	41687509	186	133	6	67.42	26.39	0.65
chr1	41806014	41806177	164	98	7	72.97	23.09	0.54
chr1	41877399	41877613	215	116	7	92.88	55.02	0.4
chr1	41936177	41936386	210	52	6	78.8	33.01	0.48
chr1	41968930	41969189	260	91	13	179.3	88.03	1.25
chr1	42028078	42028356	279	213	10	123.01	49.49	0.5
chr1	42060235	42060433	199	72	14	193.88	73.36	1.23
chr1	42065912	42066012	101	51	5	106	55.02	0.49
chr1	42090255	42090445	191	69	5	60.89	25.98	0.85
chr1	42093604	42093812	209	144	6	78.94	44.02	0.48
chr1	42114031	42114269	239	80	6	71.91	29.69	0.55
chr1	42134374	42134552	179	58	5	54.6	18.9	0.85
chr1	42149925	42150144	220	68	6	61.25	31.49	0.85
chr1	42163038	42163211	174	56	5	54.2	24.1	0.86
chr1	42172497	42172829	333	68	11	102.24	28.87	0.46
chr1	42181018	42181240	223	69	6	77.04	44.02	0.49
chr1	42196734	42196982	249	183	8	72.57	34.64	0.54
chr1	42217458	42217637	180	120	5	56.82	20.79	0.83
chr1	42228939	42229102	164	106	5	57.91	26.39	0.84
chr1	42245839	42246011	173	112	6	63.36	43.3	0.86
chr1	42258333	42258484	152	70	6	62.95	23.09	0.86
chr1	42269793	42270093	301	174	9	74.04	27.71	0.49
chr1	42282893	42283202	310	173	8	77.12	41.57	0.49
chr1	42285962	42286133	172	61	7	84.84	34.64	0.46
chr1	42286342	42286553	212	65	5	52.79	20.79	0.85
chr1	42295389	42295576	188	62	7	50.25	13.03	0.85
chr1	42302067	42302404	338	146	9	64.52	24.45	0.79
chr1	42310493	42310701	209	139	5	50.8	18.9	0.86
chr1	42317694	42318034	341	168	8	75.51	36.47	0.49
chr1	42331883	42332140	258	67	9	86.05	31.98	0.45
chr1	42336988	42337232	245	55	7	73.1	27.71	0.53
chr1	42341007	42341252	246	69	7	72.97	27.71	0.54
chr1	42354454	42354660	207	67	6	54.18	18.48	0.86
chr1	42370420	42370614	195	129	6	59.92	21.32	0.84
chr1	42377750	42377893	144	53	5	73.68	44.02	0.53
chr1	42378434	42378623	190	129	5	67.02	33.01	0.66
chr1	42379196	42379495	300	139	9	109.85	55.02	0.48
chr1	42474814	42475015	202	56	5	53.97	20.79	0.86
chr1	42506054	42506333	280	146	7	84.02	44.02	0.46
chr1	42706728	42707078	351	230	10	80.48	19.46	0.47
chr1	42724299	42724484	186	145	6	81.44	42.64	0.47
chr1	42726721	42726839	119	60	5	56.25	49.49	0.84
chr1	42737418	42737704	287	155	11	129.78	60.62	0.48
chr1	42742376	42742577	202	62	8	79.48	34.64	0.48
chr1	42756335	42756509	175	104	5	66.42	29.69	0.68
chr1	42756529	42756732	204	58	6	62.58	39.59	0.86
chr1	42756812	42757039	228	148	8	87.35	39.59	0.43
chr1	42767405	42767619	215	57	7	84.84	34.64	0.46
chr1	42777785	42778158	374	307	13	112.88	37.79	0.52
chr1	42781886	42782035	150	81	6	71.02	30.12	0.56
chr1	42784618	42784844	227	165	7	69.63	23.09	0.57
chr1	42799483	42799646	164	55	5	66.32	27.71	0.68
chr1	42812813	42813181	369	136	10	82.16	20.79	0.46
chr1	42818739	42819002	264	70	10	109.15	41.57	0.48
chr1	42846561	42846754	194	126	6	81.14	44.02	0.48
chr1	42852260	42852463	204	67	5	51.47	33.01	0.85
chr1	42860382	42860588	207	71	6	68.78	38.49	0.6
chr1	42870308	42870453	146	80	6	71.81	30.12	0.55
chr1	42879259	42879459	201	56	6	63.84	18.9	0.83
chr1	42884136	42884698	563	310	20	166.59	41.57	0.88
chr1	42906975	42907149	175	117	5	60.13	23.09	0.84
chr1	42928798	42928994	197	132	5	55.85	29.17	0.84
chr1	42929233	42929398	166	69	7	73.64	43.76	0.53
chr1	42933062	42933239	178	108	5	57.09	27.71	0.83
chr1	42934508	42934684	177	124	7	85.6	43.76	0.46
chr1	42935063	42935263	201	53	7	66.58	27.71	0.68
chr1	42935462	42935676	215	94	8	94.65	38.49	0.41
chr1	42935697	42935912	216	69	8	78.96	43.76	0.48
chr1	42936096	42936285	190	145	5	54.28	19.8	0.86
chr1	42940642	42940819	178	108	7	70.28	23.09	0.56
chr1	42943776	42944020	245	145	7	67.14	23.09	0.65
chr1	42947682	42947962	281	114	7	82.83	31.98	0.45
chr1	42947964	42948170	207	158	5	51.17	33.01	0.86
chr1	42948408	42948637	230	177	6	76.13	33.01	0.49
chr1	42951029	42951329	301	166	7	50.25	16.68	0.85
chr1	42953091	42953304	214	64	8	93.04	55.02	0.4
chr1	42961032	42961211	180	112	7	98.89	55.02	0.45
chr1	42961252	42961392	141	71	5	58.47	55.02	0.84
chr1	42961423	42961858	436	255	16	163.18	66.02	0.85
chr1	42965376	42965548	173	109	5	69.38	44.02	0.58
chr1	42966035	42966218	184	55	6	82.7	44.02	0.45
chr1	42969831	42970134	304	143	7	69.48	30.79	0.58
chr1	42973176	42973433	258	119	7	50.25	10.73	0.85
chr1	42976783	42976998	216	135	6	64.51	20.79	0.79
chr1	42977547	42977716	170	70	5	65.42	36.95	0.74
chr1	42978511	42978674	164	98	6	82.97	39.59	0.45
chr1	42981941	42982234	294	162	11	140.65	55.02	0.63
chr1	42984014	42984224	211	63	5	52.9	20.79	0.85
chr1	42986739	42987005	267	199	8	90.94	51.96	0.39
chr1	42988007	42988191	185	144	5	63.3	27.71	0.86
chr1	42989756	42989911	156	95	6	80.5	43.3	0.48
chr1	42990617	42990823	207	146	6	68.78	23.09	0.6
chr1	42993067	42993299	233	173	7	84.31	36.95	0.46
chr1	42995541	42995737	197	126	6	67.16	34.64	0.65
chr1	43008380	43008537	158	90	5	65.63	25.98	0.72
chr1	43013831	43014019	189	134	5	67.15	44.02	0.65
chr1	43032978	43033164	187	71	6	75.18	34.64	0.48
chr1	43041431	43041639	209	60	5	64.62	44.02	0.8
chr1	43055241	43055452	212	43	5	56.79	24.45	0.83
chr1	43062484	43062682	199	69	5	65.85	44.02	0.71
chr1	43062695	43062851	157	68	7	87.39	55.02	0.43
chr1	43072680	43072827	148	77	5	62.96	29.17	0.86
chr1	43116672	43116841	170	69	5	58.23	27.71	0.84
chr1	43118370	43118507	138	70	6	67.62	51.96	0.64
chr1	43124019	43124266	248	106	7	88.08	44.02	0.43
chr1	43164168	43164364	197	135	7	77.15	31.49	0.49
chr1	43171653	43171820	168	100	5	70.12	44.02	0.57
chr1	43203231	43203334	104	53	5	106	55.02	0.49
chr1	43203724	43203849	126	64	5	73.68	55.02	0.53
chr1	43207210	43207420	211	62	5	52.9	20.79	0.85
chr1	43218381	43218630	250	171	7	79.81	34.64	0.47
chr1	43233232	43233485	254	60	8	95.23	46.19	0.41
chr1	43250023	43250355	333	182	13	137.48	48.5	0.59
chr1	43277714	43278024	311	203	9	101.03	46.19	0.46
chr1	43295320	43295587	268	64	10	124.87	79.18	0.44
chr1	43319793	43320016	224	67	6	63.46	27.71	0.86
chr1	43322120	43322380	261	144	8	59.89	18.08	0.83
chr1	43338803	43339129	327	54	10	99.42	34.64	0.45
chr1	43339233	43339446	214	58	6	55.14	23.09	0.85
chr1	43345672	43345837	166	87	5	58.82	20.79	0.83
chr1	43346953	43347149	197	60	6	73.65	43.3	0.53
chr1	43348560	43348704	145	77	7	90.34	41.57	0.4
chr1	43349028	43349214	187	126	5	55.87	20.79	0.84
chr1	43369083	43369235	153	60	6	71.74	25.19	0.55
chr1	43370769	43370923	155	68	5	53.55	36.95	0.86
chr1	43371577	43371792	216	147	5	61.15	39.59	0.85
chr1	43374279	43374487	209	150	6	78.94	33.01	0.48
chr1	43383821	43384024	204	135	5	57.74	32.6	0.84
chr1	43403024	43403242	219	153	7	92.26	55.02	0.41
chr1	43424093	43424236	144	82	5	59.64	25.19	0.83
chr1	43442028	43442328	301	130	9	74.04	13.86	0.49
chr1	43552344	43552677	334	158	11	134.2	55.02	0.56
chr1	43559150	43559355	206	136	6	60.64	23.09	0.84
chr1	43560543	43560778	236	66	7	52.04	13.86	0.85
chr1	43565786	43565996	211	68	6	62.44	18.9	0.86
chr1	43589588	43589790	203	137	7	66	23.09	0.69
chr1	43610480	43610713	234	169	7	50.25	12.97	0.85
chr1	43626753	43627063	311	59	9	78.47	21.32	0.47
chr1	43638293	43638482	190	64	5	66.22	42.64	0.69
chr1	43650893	43651155	263	72	8	83.19	34.64	0.45
chr1	43653325	43653561	237	166	6	66.52	32.6	0.68
chr1	43663520	43663864	345	186	16	173.09	46.19	1.06
chr1	43691535	43691810	276	159	7	50.25	19.12	0.85
chr1	43711368	43711637	270	103	9	94.96	41.57	0.4
chr1	43714301	43714599	299	154	6	55.24	27.71	0.85
chr1	43739209	43739583	375	239	12	96.41	23.09	0.42
chr1	43742344	43742484	141	71	5	62.02	34.64	0.85
chr1	43744249	43744548	300	156	7	81.71	44.02	0.47
chr1	43754969	43755242	274	126	9	109.2	49.49	0.48
chr1	43794247	43794478	232	104	7	61.69	18.48	0.84
chr1	43833422	43833606	185	71	5	56.14	27.71	0.84
chr1	43842869	43843077	209	67	5	53.13	27.71	0.85
chr1	43857759	43857975	217	147	7	92.57	66.02	0.41
chr1	43888236	43888435	200	61	8	59.89	13.86	0.83
chr1	43907405	43907596	192	138	5	52.88	18.9	0.85
chr1	43918536	43918771	236	61	9	98.51	32.99	0.45
chr1	43973208	43973587	380	255	12	95.73	23.09	0.42
chr1	44003436	44003629	194	140	5	54.97	20.79	0.85
chr1	44013293	44013472	180	120	6	80.22	49.49	0.47
chr1	44026921	44027115	195	140	5	52.5	25.19	0.85
chr1	44043396	44043679	284	222	10	73.65	28.87	0.53
chr1	44054971	44055188	218	66	6	74.6	29.69	0.49
chr1	44059792	44060052	261	151	8	100.81	44.02	0.46
chr1	44061289	44061547	259	101	11	123.73	48.5	0.49
chr1	44110843	44111041	199	72	6	77.27	39.59	0.49
chr1	44111755	44111983	229	72	8	88.33	27.71	0.43
chr1	44134538	44134733	196	70	7	80.48	34.64	0.48
chr1	44162110	44162356	247	96	8	102.89	55.02	0.47
chr1	44203083	44203339	257	70	7	54.46	16.3	0.86
chr1	44213148	44213368	221	153	6	70.3	25.98	0.56
chr1	44238222	44238431	210	71	8	97.68	32.6	0.43
chr1	44255611	44256065	455	65	16	175.02	55.02	1.11
chr1	44272345	44272512	168	104	5	52.06	21.32	0.85
chr1	44358456	44358658	203	138	5	64.56	31.98	0.79
chr1	44421203	44421519	317	172	8	80.18	30.79	0.47
chr1	44511049	44511219	171	106	7	55.14	13.86	0.85
chr1	44532582	44532889	308	175	8	77.36	27.71	0.49
chr1	44580352	44580620	269	132	6	58.23	27.71	0.84
chr1	44643893	44644241	349	190	10	101.24	46.19	0.46
chr1	44692401	44692566	166	55	7	82.61	59.39	0.45
chr1	44736078	44736456	379	144	10	69.98	15.76	0.56
chr1	44747490	44747777	288	107	9	92.3	27.71	0.41
chr1	44778602	44778829	228	162	7	72.33	25.19	0.54
chr1	44784448	44784648	201	107	5	54.09	20.79	0.86
chr1	44804101	44804378	278	98	10	128.08	66.02	0.48
chr1	44831557	44831844	288	124	7	83.08	33.01	0.45
chr1	44832195	44832385	191	66	5	66.89	44.02	0.66
chr1	44838978	44839383	406	176	11	119.09	39.59	0.51
chr1	44869232	44869488	257	197	8	101.39	44.02	0.46
chr1	44890383	44890593	211	162	5	52.9	20.79	0.85
chr1	45018124	45018301	178	107	5	68.66	33.01	0.61
chr1	45022849	45023114	266	197	9	100.09	44.02	0.45
chr1	45071231	45071458	228	60	6	65.99	23.09	0.69
chr1	45105310	45105537	228	134	9	64.84	13.86	0.79
chr1	45112460	45112720	261	68	8	66.3	17.32	0.68
chr1	45129483	45129743	261	152	6	71.5	42.64	0.55
chr1	45249367	45249568	202	138	6	71.15	32.6	0.56
chr1	45284885	45285091	207	49	5	52.17	19.8	0.85
chr1	45303643	45303856	214	160	5	61.38	39.59	0.85
chr1	45309969	45310205	237	91	10	135.5	66.02	0.58
chr1	45312844	45313225	382	64	13	116.83	34.64	0.52
chr1	45313255	45313432	178	127	6	62.65	34.64	0.86
chr1	45319829	45320033	205	158	5	60.73	36.95	0.84
chr1	45357902	45358118	217	152	5	61.03	39.59	0.85
chr1	45358331	45358474	144	70	5	53.45	34.64	0.85
chr1	45361921	45362453	533	145	17	157.31	40.76	0.79
chr1	45364045	45364315	271	158	13	141.06	46.19	0.64
chr1	45454393	45454624	232	70	7	90.32	44.02	0.4
chr1	45456806	45457010	205	65	6	79.51	44.02	0.48
chr1	45484736	45484841	106	54	5	75.89	34.64	0.49
chr1	45489737	45489886	150	79	5	58.97	25.19	0.84
chr1	45493245	45493524	280	172	9	105.41	46.19	0.48
chr1	45494456	45494829	374	63	12	109.53	39.59	0.49
chr1	45568408	45568600	193	97	6	67.76	27.71	0.64
chr1	45590327	45590653	327	205	10	80.48	18.12	0.47
chr1	45590781	45590888	108	55	5	89.55	55.02	0.43
chr1	45630728	45631001	274	121	7	69.44	27.71	0.58
chr1	45769458	45769612	155	88	9	101.16	32.33	0.46
chr1	45787405	45787613	209	58	6	78.94	44.02	0.48
chr1	45899270	45899499	230	59	6	62.7	27.71	0.86
chr1	45914013	45914223	211	157	6	59.95	17.32	0.84
chr1	45921155	45921420	266	124	8	67.94	18.48	0.63
chr1	45926044	45926260	217	154	5	52.21	20.79	0.85
chr1	45932432	45932683	252	185	9	93.87	31.49	0.4
chr1	45949371	45949534	164	71	6	62.75	24.74	0.86
chr1	46035932	46036107	176	55	5	55.02	25.19	0.85
chr1	46049352	46049605	254	147	8	101.84	55.02	0.46
chr1	46049653	46049862	210	116	10	124.89	55.02	0.44
chr1	46116524	46116890	367	242	12	106.42	41.57	0.48
chr1	46189491	46189672	182	77	6	72.53	23.09	0.54
chr1	46189836	46190011	176	72	6	75.18	40.76	0.48
chr1	46279379	46279610	232	65	7	90.32	44.02	0.4
chr1	46330345	46330536	192	121	6	70.97	30.79	0.55
chr1	46344303	46344557	255	103	6	73.11	44.02	0.53
chr1	46352155	46352446	292	142	8	87.59	43.3	0.43
chr1	46382226	46382541	316	124	12	117.22	40.42	0.52
chr1	46384487	46384726	240	64	9	83.17	23.09	0.45
chr1	46389905	46390159	255	69	9	97.33	34.64	0.43
chr1	46393280	46393538	259	101	6	56.61	18.9	0.84
chr1	46421381	46421659	279	122	8	81	34.64	0.47
chr1	46421774	46421976	203	134	6	53.85	20.79	0.86
chr1	46425435	46426080	646	477	20	186.21	34.64	1.18
chr1	46426868	46427085	218	67	8	96.27	40.76	0.42
chr1	46449279	46449472	194	147	5	66.49	33.01	0.68
chr1	46458139	46458314	176	61	5	52.88	23.09	0.85
chr1	46499025	46499263	239	108	10	80.32	19.8	0.47
chr1	46499948	46500420	473	216	50	196.47	12.45	1.18
chr1	46518968	46519188	221	139	6	77.3	33.01	0.49
chr1	46527571	46527761	191	120	6	68.06	27.71	0.63
chr1	46541181	46541391	211	148	5	58.41	25.98	0.84
chr1	46542568	46542716	149	93	5	61.51	27.71	0.84
chr1	46545044	46545359	316	184	8	59.89	17.52	0.83
chr1	46553297	46553490	194	142	5	52.62	18.9	0.85
chr1	46553651	46553795	145	97	5	58.54	24.1	0.84
chr1	46555802	46555987	186	66	6	64.79	24.1	0.79
chr1	46560130	46560340	211	140	8	76.36	27.71	0.49
chr1	46564664	46565046	383	60	10	76.81	18.9	0.48
chr1	46577254	46577453	200	58	7	81.52	36.47	0.47
chr1	46580767	46580891	125	63	5	59.64	31.49	0.83
chr1	46596225	46596385	161	65	5	53.1	21.32	0.85
chr1	46669895	46670096	202	100	5	52.77	19.8	0.85
[truncated: 63,521 more rows]
