# Supplementary material for: Tet3 mediates stable glucocorticoid-induced alterations in DNA methylation and Dnmt3a/Dkk1 expression in neural progenitors
Source: Cell Death Dis. 2015 Jun 18;6(6):e1793–. doi: 10.1038/cddis.2015.159 (PMC4669838; doi:10.1038/cddis.2015.159)
Supplement: Supplementary Table 6 [file cddis2015159x11.xls]

## Sheet: Note
# This file is generated by MACS
# ARGUMENTS LIST:
# name = MACS_in_Galaxy
# format = BED
# ChIP-seq file = /galaxy/main_pool/pool6/files/005/539/dataset_5539401.dat
# control file = /galaxy/main_pool/pool4/files/005/597/dataset_5597761.dat
# effective genome size = 2.70e+09
# tag size = 50
# band width = 300
# model fold = 10
# pvalue cutoff = 1.00e-05
# Ranges for calculating regional lambda are : peak_region,1000,5000,10000
# unique tags in treatment: 3818458
# total tags in treatment: 3818458
# unique tags in control: 3800000
# total tags in control: 3800000
# d = 67

## Sheet: Con-D3
chr	start	end	length	summit	tags	#NAME?	fold_enrichment	FDR(%)
chr1	140586	140711	126	64	5	72.62	52.77	0.56
chr1	214007	214087	81	41	5	121.35	52.77	0.87
chr1	214211	214339	129	65	5	57.59	52.77	0.77
chr1	442084	442256	173	114	8	111.58	52.77	0.72
chr1	602395	602531	137	65	6	87.65	52.77	0.58
chr1	660541	660710	170	125	7	84.68	37.13	0.55
chr1	660785	660887	103	52	5	53.69	24.76	0.76
chr1	2221396	2221580	185	65	5	55.73	29.71	0.76
chr1	2245239	2245715	477	282	16	177.34	42.21	2.25
chr1	2262302	2262495	194	98	6	67.14	22.28	0.61
chr1	2373164	2373385	222	138	6	69.70	37.13	0.58
chr1	2375225	2375349	125	63	5	50.25	37.13	0.77
chr1	2382508	2382743	236	171	9	109.18	37.13	0.70
chr1	2401037	2401243	207	66	7	53.72	14.85	0.76
chr1	2446848	2447013	166	62	6	51.85	18.57	0.76
chr1	2502004	2502189	186	45	5	55.60	22.28	0.76
chr1	2507893	2508188	296	145	7	66.39	22.28	0.63
chr1	2509680	2510375	696	61	25	208.77	37.13	3.46
chr1	2511927	2512125	199	138	5	62.66	31.66	0.80
chr1	2513832	2513941	110	56	5	88.31	52.77	0.59
chr1	2527558	2527761	204	146	6	75.91	31.66	0.54
chr1	2534203	2534475	273	121	9	108.45	42.21	0.69
chr1	2534748	2534859	112	57	7	100.22	64.98	0.62
chr1	2543993	2544107	115	58	5	63.76	37.13	0.74
chr1	2565971	2566142	172	66	6	70.63	22.28	0.58
chr1	2568344	2568500	157	76	8	59.32	11.66	0.77
chr1	2569480	2569650	171	91	5	61.72	26.21	0.79
chr1	2591586	2591829	244	111	8	85.36	29.71	0.56
chr1	2654259	2654450	192	59	5	54.82	22.28	0.76
chr1	2659358	2659582	225	92	7	66.78	22.85	0.62
chr1	2661318	2661464	147	111	5	51.42	14.85	0.76
chr1	2736435	2736623	189	48	5	55.21	29.71	0.76
chr1	2768746	2768994	249	113	8	72.03	37.13	0.57
chr1	2771216	2771512	297	117	10	105.37	23.45	0.65
chr1	2800133	2800492	360	172	13	109.42	30.94	0.71
chr1	2800530	2800844	315	221	13	121.18	33.76	0.86
chr1	2806459	2806727	269	140	9	96.56	39.09	0.60
chr1	2817144	2817313	170	112	6	81.27	42.21	0.55
chr1	2834520	2834706	187	147	5	56.74	23.45	0.77
chr1	2837148	2837342	195	155	5	63.16	31.66	0.76
chr1	2843015	2843358	344	224	13	140.58	52.77	1.25
chr1	2849082	2849205	124	63	7	77.93	51.99	0.54
chr1	2855828	2856015	188	142	5	64.08	31.66	0.71
chr1	2868251	2868691	441	57	14	123.27	31.27	0.88
chr1	2872873	2873047	175	125	5	54.75	20.25	0.76
chr1	2880218	2880465	248	148	8	84.76	29.71	0.55
chr1	2891499	2891683	185	141	5	55.73	22.28	0.76
chr1	2901617	2901849	233	59	6	66.54	34.95	0.63
chr1	2901896	2902059	164	102	5	62.77	34.95	0.79
chr1	2906263	2906453	191	62	6	55.99	19.80	0.76
chr1	2906455	2906733	279	202	12	101.55	33.76	0.65
chr1	2908744	2909034	291	151	7	66.94	29.71	0.62
chr1	2909560	2909742	183	128	7	83.94	31.27	0.55
chr1	2959279	2959472	194	50	5	52.22	20.25	0.76
chr1	2971465	2971667	203	60	7	86.22	55.70	0.56
chr1	2990710	2990891	182	129	5	60.17	26.21	0.78
chr1	3000860	3001069	210	101	9	69.34	18.72	0.59
chr1	3002334	3002531	198	117	5	54.06	22.28	0.76
chr1	3018438	3018620	183	84	6	61.27	22.85	0.79
chr1	3029577	3029718	142	63	6	76.23	37.13	0.55
chr1	3041293	3041453	161	66	6	82.87	42.21	0.54
chr1	3045062	3045243	182	127	5	64.89	31.66	0.68
chr1	3061858	3062080	223	165	7	87.36	42.21	0.57
chr1	3065525	3065688	164	106	6	82.33	42.21	0.54
chr1	3076474	3076689	216	99	7	80.21	24.76	0.54
chr1	3102797	3102995	199	62	6	76.64	31.66	0.55
chr1	3103675	3103891	217	93	6	74.10	42.21	0.54
chr1	3110789	3111111	323	160	13	113.17	23.99	0.75
chr1	3115732	3115908	177	125	5	58.10	23.45	0.77
chr1	3131002	3131375	374	54	11	79.77	22.22	0.53
chr1	3139001	3139249	249	188	7	75.50	33.01	0.54
chr1	3139666	3139846	181	51	6	53.93	27.01	0.76
chr1	3146819	3146932	114	58	5	62.54	35.36	0.80
chr1	3147213	3147405	193	138	5	54.69	29.71	0.76
chr1	3167174	3167333	160	111	6	77.49	43.69	0.54
chr1	3173589	3173806	218	133	8	89.56	29.71	0.56
chr1	3223106	3223391	286	177	10	120.86	52.77	0.85
chr1	3244434	3244701	268	170	11	121.21	44.56	0.86
chr1	3246842	3247082	241	158	7	82.64	49.51	0.54
chr1	3248374	3248549	176	52	5	65.74	42.21	0.66
chr1	3250848	3251033	186	47	5	55.60	22.28	0.76
chr1	3279831	3280025	195	136	6	66.99	22.28	0.62
chr1	3280842	3281022	181	64	7	69.20	24.76	0.59
chr1	3291472	3291838	367	254	17	184.89	51.99	2.60
chr1	3291896	3292203	308	51	12	88.87	37.13	0.56
chr1	3296336	3296506	171	49	5	53.18	24.76	0.76
chr1	3299169	3299428	260	62	9	95.85	29.71	0.59
chr1	3313132	3313469	338	279	12	127.18	52.77	0.97
chr1	3313499	3313668	170	51	6	66.61	42.21	0.63
chr1	3316281	3316434	154	40	5	54.68	31.66	0.76
chr1	3318760	3318899	140	77	5	71.51	42.21	0.56
chr1	3322515	3322701	187	133	6	78.46	42.21	0.54
chr1	3326243	3326450	208	47	7	77.97	37.13	0.54
chr1	3327323	3327464	142	58	6	86.59	52.77	0.57
chr1	3327505	3327675	171	66	5	52.49	42.21	0.76
chr1	3332670	3332960	291	141	9	69.34	17.29	0.59
chr1	3334750	3334931	182	124	7	82.41	37.13	0.54
chr1	3336129	3336350	222	93	8	59.32	16.49	0.77
chr1	3337520	3337646	127	64	6	88.31	63.32	0.59
chr1	3337724	3337823	100	51	5	72.62	52.77	0.56
chr1	3337880	3338092	213	132	7	52.92	14.85	0.76
chr1	3339297	3339414	118	60	5	72.62	52.77	0.56
chr1	3339458	3339807	350	180	12	125.43	42.21	0.94
chr1	3340142	3340421	280	88	11	136.67	52.77	1.15
chr1	3344417	3344839	423	272	18	215.71	63.32	3.45
chr1	3345307	3345651	345	178	11	108.66	37.13	0.69
chr1	3347889	3348324	436	208	19	187.59	38.86	2.66
chr1	3348531	3348649	119	60	6	82.72	52.42	0.54
chr1	3352069	3352310	242	182	8	78.92	30.94	0.53
chr1	3354178	3354419	242	125	9	82.13	27.01	0.54
chr1	3356322	3356540	219	102	6	66.68	24.76	0.62
chr1	3360227	3360316	90	46	5	92.67	37.13	0.56
chr1	3363157	3363429	273	134	9	108.45	42.21	0.69
chr1	3366455	3366684	230	172	9	115.66	63.32	0.80
chr1	3367151	3367343	193	132	6	77.53	42.21	0.54
chr1	3367885	3368066	182	63	5	64.89	31.66	0.68
chr1	3368934	3369192	259	129	7	70.74	29.71	0.58
chr1	3369526	3369700	175	123	5	52.01	31.66	0.76
chr1	3372011	3372425	415	368	15	144.18	52.77	1.33
chr1	3373096	3373274	179	56	5	65.31	31.66	0.67
chr1	3379225	3379482	258	127	13	157.63	49.51	1.68
chr1	3379825	3380027	203	94	6	65.83	22.28	0.65
chr1	3391962	3392130	169	98	6	71.14	29.71	0.57
chr1	3392167	3392310	144	94	6	51.93	19.80	0.76
chr1	3395684	3395858	175	117	5	65.88	31.66	0.65
chr1	3399474	3399778	305	61	11	132.35	52.77	1.03
chr1	3405803	3405995	193	134	5	63.42	31.66	0.75
chr1	3406405	3406629	225	66	9	59.32	23.39	0.77
chr1	3407454	3407651	198	63	5	62.78	31.66	0.79
chr1	3407998	3408118	121	61	5	57.59	52.77	0.77
chr1	3408821	3409018	198	141	5	62.78	31.66	0.79
chr1	3418808	3418970	163	113	5	67.67	42.21	0.61
chr1	3419669	3419866	198	49	5	62.78	31.66	0.79
chr1	3426814	3426970	157	92	7	83.62	52.77	0.55
chr1	3427060	3427241	182	59	6	64.89	31.66	0.68
chr1	3428767	3429074	308	159	11	69.34	32.02	0.59
chr1	3432288	3432598	311	227	12	146.09	52.77	1.36
chr1	3435393	3435589	197	61	6	76.93	31.66	0.54
chr1	3441825	3442151	327	66	11	114.69	31.66	0.78
chr1	3442560	3442764	205	110	8	105.12	63.32	0.65
chr1	3443364	3443554	191	63	6	54.95	29.71	0.76
chr1	3445298	3445466	169	107	6	81.44	52.77	0.54
chr1	3448745	3449015	271	211	10	120.41	39.61	0.84
chr1	3450839	3450996	158	96	6	73.10	29.71	0.54
chr1	3463550	3463697	148	84	5	68.49	39.61	0.59
chr1	3475742	3476054	313	249	10	116.70	42.21	0.81
chr1	3478023	3478207	185	121	5	64.48	42.21	0.69
chr1	3480472	3480758	287	132	8	79.35	29.71	0.53
chr1	3485485	3485667	183	46	5	64.76	31.66	0.69
chr1	3498847	3499045	199	145	5	53.94	22.28	0.76
chr1	3504451	3504715	265	151	8	67.49	24.76	0.61
chr1	3507711	3507916	206	145	6	75.62	31.66	0.54
chr1	3516896	3517357	462	152	13	124.60	42.21	0.92
chr1	3529497	3529713	217	62	7	76.57	29.71	0.54
chr1	3533444	3533690	247	139	7	79.67	37.13	0.53
chr1	3557618	3557777	160	112	5	59.33	22.28	0.78
chr1	3559379	3559719	341	98	13	113.17	25.32	0.75
chr1	3575222	3575352	131	66	5	62.54	35.36	0.80
chr1	3632368	3632557	190	61	7	77.99	63.32	0.54
chr1	3644341	3644512	172	63	6	80.92	42.21	0.54
chr1	3654655	3654827	173	60	5	57.39	29.71	0.77
chr1	3664856	3665223	368	159	19	221.97	49.51	3.74
chr1	3668536	3668701	166	99	6	78.19	37.13	0.54
chr1	3674837	3675119	283	157	8	92.95	42.21	0.56
chr1	3682893	3683126	234	98	7	74.08	29.71	0.54
chr1	3683139	3683326	188	142	5	50.52	31.66	0.77
chr1	3701117	3701230	114	58	5	72.62	52.77	0.56
chr1	3701901	3702098	198	53	5	62.78	31.66	0.79
chr1	3717660	3717901	242	178	8	98.84	63.32	0.61
chr1	3718072	3718343	272	118	9	94.44	52.77	0.58
chr1	3719928	3720176	249	64	10	127.27	52.77	0.97
chr1	3733743	3733962	220	101	6	63.51	29.71	0.75
chr1	3742801	3742965	165	57	5	67.36	42.21	0.61
chr1	3781642	3781764	123	62	5	63.76	37.13	0.74
chr1	3782067	3782293	227	142	8	101.26	52.77	0.65
chr1	3788257	3788438	182	63	5	61.68	27.85	0.79
chr1	3794163	3794359	197	154	5	59.71	37.13	0.77
chr1	3879401	3879560	160	96	5	68.14	42.21	0.61
chr1	3935876	3936051	176	117	6	69.96	22.28	0.58
chr1	3962122	3962299	178	58	5	52.20	24.76	0.76
chr1	3975326	3975508	183	125	6	79.10	31.66	0.53
chr1	3975835	3975998	164	44	6	82.33	42.21	0.54
chr1	3993203	3993397	195	64	5	63.16	31.66	0.76
chr1	4062839	4063033	195	48	6	55.40	19.80	0.76
chr1	4068333	4068696	364	236	10	103.93	37.13	0.67
chr1	4071021	4071197	177	130	5	63.99	39.61	0.72
chr1	4090949	4091500	552	407	17	166.99	52.77	1.84
chr1	4094846	4095059	214	164	8	77.03	37.13	0.54
chr1	4131045	4131268	224	65	8	88.55	37.13	0.55
chr1	4132254	4132408	155	53	8	59.32	16.12	0.77
chr1	4139181	4139344	164	122	5	58.72	22.28	0.77
chr1	4139677	4139837	161	125	5	56.81	27.01	0.77
chr1	4162008	4162216	209	117	7	77.81	22.28	0.54
chr1	4203677	4203854	178	55	6	57.98	24.76	0.77
chr1	4203964	4204070	107	54	5	55.39	26.52	0.76
chr1	4207901	4208129	229	105	7	80.17	43.69	0.55
chr1	4254460	4254649	190	143	5	51.65	19.37	0.76
chr1	4255998	4256166	169	42	5	53.47	18.57	0.76
chr1	4270691	4270873	183	127	7	83.94	31.27	0.55
chr1	4279358	4279502	145	81	6	70.29	30.94	0.58
chr1	4288576	4288817	242	142	9	103.20	41.26	0.66
chr1	4299016	4299167	152	89	5	58.24	27.01	0.77
chr1	4303887	4304088	202	86	7	72.92	24.76	0.53
chr1	4338793	4338990	198	59	5	62.78	31.66	0.79
chr1	4361900	4362057	158	62	5	63.70	26.21	0.74
chr1	4362665	4362915	251	113	8	90.37	34.95	0.56
chr1	4383157	4383328	172	60	5	63.09	27.85	0.76
chr1	4389838	4390075	238	65	7	85.18	52.77	0.56
chr1	4390107	4390252	146	49	5	55.79	31.66	0.76
chr1	4395978	4396146	169	131	5	66.76	31.66	0.62
chr1	4397293	4397480	188	58	7	93.11	42.21	0.56
chr1	4397729	4397881	153	45	5	54.81	42.21	0.76
chr1	4414662	4414842	181	121	5	65.03	31.66	0.68
chr1	4421042	4421184	143	65	6	86.38	42.21	0.56
chr1	4421535	4421694	160	101	5	64.91	37.13	0.68
chr1	4427024	4427227	204	73	6	68.73	24.76	0.59
chr1	4427981	4428231	251	119	7	77.13	34.95	0.54
chr1	4429944	4430155	212	116	6	71.04	27.85	0.57
chr1	4430177	4430354	178	65	6	62.24	46.42	0.80
chr1	4433450	4433631	182	57	6	75.49	37.13	0.54
chr1	4437033	4437225	193	143	7	59.75	22.85	0.78
chr1	4437264	4437546	283	140	10	84.87	24.76	0.55
chr1	4438726	4439048	323	237	12	88.42	14.85	0.56
chr1	4444559	4444740	182	118	6	68.99	22.28	0.59
chr1	4444747	4444894	148	43	5	50.38	33.01	0.77
chr1	4455594	4455729	136	72	5	69.00	37.13	0.59
chr1	4458404	4458680	277	134	7	54.25	27.01	0.76
chr1	4484761	4485011	251	129	6	68.01	39.61	0.61
chr1	4494234	4494537	304	234	10	61.69	14.85	0.79
chr1	4510193	4510485	293	209	10	95.26	33.01	0.58
chr1	4547539	4547714	176	64	6	80.25	52.77	0.54
chr1	4570204	4570437	234	120	7	70.95	27.01	0.57
chr1	4590283	4590521	239	127	6	71.28	42.21	0.56
chr1	4590567	4590714	148	55	5	55.51	42.21	0.76
chr1	4590727	4590997	271	149	11	123.35	52.77	0.88
chr1	4591074	4591251	178	131	5	65.45	42.21	0.67
chr1	4591345	4591456	112	57	5	57.59	52.77	0.77
chr1	4665246	4665416	171	46	6	81.10	42.21	0.54
chr1	4672150	4672344	195	61	5	61.57	29.71	0.79
chr1	4680831	4680992	162	95	6	60.66	19.80	0.78
chr1	4685790	4685968	179	48	5	60.58	26.21	0.78
chr1	4695472	4695638	167	112	5	55.91	27.01	0.76
chr1	4729864	4730052	189	131	5	57.81	33.01	0.77
chr1	4837632	4837858	227	168	6	51.14	24.76	0.77
chr1	4950295	4950509	215	150	7	76.87	29.71	0.54
chr1	4950746	4951030	285	230	10	83.51	41.26	0.54
chr1	4951426	4951690	265	127	8	86.21	41.26	0.56
chr1	4969295	4969493	199	135	6	76.64	42.21	0.55
chr1	4971416	4971568	153	42	5	69.26	31.66	0.59
chr1	4971778	4971950	173	131	5	66.17	31.66	0.64
chr1	5000921	5001200	280	147	11	90.57	20.79	0.56
chr1	5008387	5008580	194	139	6	77.38	31.66	0.54
chr1	5101202	5101430	229	114	6	70.67	39.61	0.58
chr1	5142021	5142242	222	118	6	66.28	24.76	0.63
chr1	5160457	5160688	232	66	8	100.44	52.77	0.63
chr1	5160715	5160895	181	66	5	51.31	42.21	0.76
chr1	5218744	5219019	276	142	7	65.57	27.01	0.66
chr1	5244424	5244593	170	117	5	55.47	27.01	0.76
chr1	5255689	5255866	178	51	5	56.69	29.71	0.77
chr1	5320551	5320667	117	59	5	58.19	29.71	0.77
chr1	5320963	5321107	145	61	5	54.34	22.00	0.76
chr1	5322253	5322442	190	61	6	58.09	15.91	0.77
chr1	5329979	5330194	216	114	6	70.49	37.13	0.57
chr1	5336293	5336473	181	118	6	57.51	24.76	0.77
chr1	5351980	5352215	236	154	9	114.57	63.32	0.77
chr1	5632275	5632453	179	55	5	65.31	42.21	0.67
chr1	5655565	5655878	314	137	15	191.43	84.43	2.90
chr1	5686423	5686580	158	101	6	70.33	27.01	0.58
chr1	5701901	5702105	205	147	7	78.45	44.56	0.54
chr1	5702167	5702258	92	47	5	72.62	52.77	0.56
chr1	5703334	5703485	152	104	7	100.29	63.32	0.63
chr1	5712999	5713185	187	129	5	55.47	22.28	0.76
chr1	5726811	5727009	199	60	5	53.94	22.28	0.76
chr1	5731368	5731539	172	110	5	66.31	31.66	0.63
chr1	5781033	5781190	158	64	6	70.33	27.01	0.58
chr1	5785324	5785731	408	232	13	118.07	41.26	0.84
chr1	5834825	5835102	278	136	9	93.08	37.13	0.57
chr1	5842675	5842869	195	55	5	63.16	31.66	0.76
chr1	5848565	5848726	162	66	5	67.82	31.66	0.61
chr1	5853795	5853933	139	53	5	68.45	27.85	0.59
chr1	5860136	5860449	314	186	11	130.89	63.32	1.05
chr1	5878821	5879035	215	55	9	103.74	37.13	0.67
chr1	5881251	5881432	182	121	5	57.41	31.27	0.77
chr1	5883260	5883449	190	57	5	59.10	26.21	0.77
chr1	5884495	5884790	296	156	8	86.48	46.42	0.57
chr1	5885498	5885657	160	85	5	64.91	27.85	0.68
chr1	5981615	5981820	206	152	6	53.86	19.80	0.76
chr1	6037819	6037940	122	62	5	61.38	33.76	0.79
chr1	6052652	6052788	137	84	5	72.06	31.66	0.57
chr1	6113900	6114120	221	150	7	62.73	24.76	0.79
chr1	6114574	6114757	184	128	5	55.87	29.71	0.76
chr1	6161166	6161341	176	65	7	91.01	37.13	0.57
chr1	6250726	6250928	203	62	8	82.45	34.28	0.54
chr1	6251256	6251422	167	108	6	57.96	18.57	0.77
chr1	6475163	6475368	206	109	6	70.11	34.95	0.58
chr1	6575599	6575786	188	62	6	55.34	29.71	0.76
chr1	6594228	6594446	219	154	6	63.64	29.71	0.75
chr1	6698973	6699258	286	140	9	81.19	28.56	0.54
chr1	6699537	6699875	339	61	10	79.28	25.83	0.54
chr1	6914991	6915235	245	138	7	84.21	42.21	0.55
chr1	7040624	7040817	194	56	5	63.29	42.21	0.76
chr1	7049865	7050050	186	65	5	64.35	42.21	0.70
chr1	7077562	7077792	231	113	9	96.80	27.01	0.60
chr1	7091704	7091934	231	100	8	100.60	52.77	0.63
chr1	7109834	7110005	172	123	5	57.54	22.28	0.77
chr1	7115659	7115845	187	88	5	61.01	27.85	0.78
chr1	7143946	7144160	215	97	7	80.37	24.76	0.54
chr1	7148403	7148614	212	155	6	61.84	20.25	0.79
chr1	7162689	7162857	169	65	5	66.76	42.21	0.62
chr1	7163521	7164059	539	176	21	225.00	63.32	3.95
chr1	7178632	7178826	195	38	7	77.23	42.21	0.54
chr1	7193961	7194152	192	59	6	67.44	37.13	0.61
chr1	7212587	7212857	271	100	8	79.67	21.22	0.53
chr1	7217058	7217309	252	99	10	95.25	37.13	0.58
chr1	7217690	7217973	284	119	9	64.34	14.85	0.70
chr1	7233982	7234211	230	165	6	62.23	29.71	0.80
chr1	7244084	7244273	190	127	5	63.81	42.21	0.75
chr1	7248865	7249056	192	141	5	54.82	29.71	0.76
chr1	7266477	7266694	218	105	6	66.81	24.76	0.62
chr1	7268512	7268705	194	134	5	63.29	31.66	0.76
chr1	7271214	7271396	183	54	5	64.76	31.66	0.69
chr1	7297980	7298209	230	66	6	72.40	31.66	0.56
chr1	7313511	7313693	183	140	6	79.10	42.21	0.53
chr1	7321345	7321499	155	110	5	60.12	29.71	0.78
chr1	7332084	7332284	201	130	7	86.55	37.13	0.57
chr1	7346178	7346399	222	75	7	73.43	42.21	0.54
chr1	7347952	7348124	173	101	5	66.17	31.66	0.64
chr1	7350619	7350817	199	75	5	53.94	22.28	0.76
chr1	7372913	7373121	209	150	7	73.20	25.83	0.54
chr1	7382094	7382265	172	74	6	67.86	27.01	0.61
chr1	7390475	7390729	255	141	8	58.62	14.85	0.77
chr1	7394529	7394706	178	140	5	52.20	18.57	0.76
chr1	7400912	7401151	240	99	7	76.72	24.76	0.54
chr1	7431025	7431244	220	129	7	52.02	19.80	0.76
chr1	7434185	7434409	225	125	8	73.41	29.71	0.54
chr1	7454954	7455219	266	119	8	88.20	34.95	0.58
chr1	7457365	7457547	183	64	6	77.23	29.71	0.54
chr1	7461218	7461406	189	40	6	78.15	42.21	0.54
chr1	7467259	7467465	207	149	6	65.26	22.28	0.67
chr1	7472671	7472947	277	231	10	107.84	52.77	0.68
chr1	7473610	7473788	179	129	5	65.31	42.21	0.67
chr1	7480906	7481324	419	114	15	157.66	52.77	1.68
chr1	7483884	7484205	322	194	10	115.40	42.21	0.79
chr1	7484294	7484380	87	44	5	84.51	46.42	0.55
chr1	7503457	7503669	213	83	6	64.44	29.71	0.69
chr1	7511047	7511287	241	75	9	98.99	37.13	0.61
chr1	7519573	7519700	128	65	6	88.31	63.32	0.59
chr1	7519844	7520003	160	123	5	53.88	31.66	0.76
chr1	7538687	7538871	185	122	7	81.86	37.13	0.54
chr1	7540093	7540229	137	72	5	63.20	29.71	0.76
chr1	7548919	7549098	180	115	5	51.93	24.76	0.76
chr1	7549254	7549425	172	61	6	53.04	24.76	0.76
chr1	7557601	7557786	186	121	6	78.62	31.66	0.54
chr1	7559849	7560058	210	56	7	89.38	31.66	0.56
chr1	7588839	7589071	233	169	6	61.86	29.71	0.79
chr1	7592751	7592990	240	147	8	79.23	24.76	0.53
chr1	7593697	7593875	179	53	6	54.20	27.01	0.76
chr1	7595665	7595961	297	132	11	121.34	41.26	0.86
chr1	7596096	7596304	209	145	8	95.10	41.26	0.58
chr1	7604060	7604275	216	157	7	84.14	46.42	0.55
chr1	7609679	7609932	254	151	9	96.81	37.13	0.60
chr1	7610823	7610957	135	88	5	69.19	37.13	0.59
chr1	7617574	7617802	229	85	8	93.81	34.95	0.57
chr1	7617816	7617963	148	96	6	65.34	34.95	0.67
chr1	7622606	7622779	174	60	8	106.48	55.70	0.66
chr1	7624995	7625194	200	159	6	76.49	31.66	0.54
chr1	7637381	7637550	170	39	5	66.61	31.66	0.63
chr1	7641684	7641873	190	130	5	55.08	22.28	0.76
chr1	7659780	7660007	228	174	7	86.62	42.21	0.57
chr1	7675485	7675694	210	53	6	75.06	42.21	0.54
chr1	7675727	7675885	159	118	5	59.49	22.28	0.78
chr1	7678466	7678652	187	123	5	55.47	22.28	0.76
chr1	7685292	7685565	274	219	10	88.42	24.76	0.56
chr1	7687007	7687170	164	59	5	67.51	42.21	0.61
chr1	7689941	7690126	186	106	6	76.75	29.71	0.54
chr1	7695762	7695952	191	62	5	63.68	31.66	0.75
chr1	7705344	7705475	132	59	6	72.59	30.94	0.56
chr1	7720219	7720567	349	215	13	133.81	37.13	1.07
chr1	7722370	7722578	209	146	6	75.20	42.21	0.54
chr1	7722596	7722732	137	83	7	87.65	52.77	0.58
chr1	7722795	7722967	173	48	5	52.25	31.66	0.76
chr1	7729203	7729392	190	127	6	77.99	52.77	0.54
chr1	7729762	7729939	178	130	5	56.69	22.28	0.77
chr1	7736619	7737220	602	64	19	129.15	19.80	1.00
chr1	7739861	7740076	216	65	7	54.30	22.28	0.76
chr1	7751090	7751287	198	51	5	62.78	31.66	0.79
chr1	7751447	7751619	173	53	5	52.25	42.21	0.76
chr1	7752384	7752664	281	130	8	80.13	29.71	0.55
chr1	7757236	7757401	166	118	5	59.69	31.27	0.78
chr1	7807198	7807395	198	134	5	59.58	27.85	0.78
chr1	7813504	7813776	273	130	8	81.20	29.71	0.54
chr1	7843349	7843535	187	124	6	68.20	29.71	0.60
chr1	7881615	7881856	242	119	7	59.82	19.80	0.78
chr1	7885006	7885211	206	114	8	90.03	52.77	0.56
chr1	7900158	7900511	354	178	13	153.50	63.32	1.57
chr1	7901251	7901485	235	128	6	71.77	31.66	0.56
chr1	7901796	7901971	176	86	5	65.74	31.66	0.66
chr1	7906941	7907164	224	107	7	82.92	37.13	0.54
chr1	7912481	7912700	220	156	7	73.70	42.21	0.54
chr1	7913913	7914096	184	53	9	125.09	63.32	0.93
chr1	7915840	7915978	139	54	6	87.22	52.77	0.57
chr1	7917647	7917843	197	62	8	79.77	37.13	0.54
chr1	7919614	7919952	339	161	11	114.75	33.01	0.78
chr1	7948247	7948452	206	88	7	90.03	42.21	0.56
chr1	7955042	7955235	194	114	6	61.89	24.76	0.79
chr1	7958074	7958257	184	122	5	55.87	22.28	0.76
chr1	7958692	7958891	200	63	6	51.48	33.76	0.76
chr1	7966727	7967077	351	197	12	110.76	24.76	0.72
chr1	7967595	7967771	177	127	5	52.34	18.57	0.76
chr1	7982938	7983221	284	145	10	74.22	18.57	0.54
chr1	7984668	7984967	300	246	17	200.10	74.27	3.25
chr1	7985470	7985666	197	45	5	59.71	27.85	0.77
chr1	7986351	7986676	326	232	13	154.60	69.32	1.62
chr1	7988444	7988590	147	49	5	70.28	31.66	0.58
chr1	7997297	7997625	329	163	11	128.54	63.32	1.00
chr1	7999133	7999347	215	97	7	82.27	43.69	0.54
chr1	8000393	8000567	175	50	6	64.85	24.76	0.68
chr1	8004180	8004563	384	106	14	122.80	27.01	0.88
chr1	8005773	8006038	266	153	10	89.74	19.80	0.56
chr1	8006988	8007192	205	66	6	68.59	33.01	0.59
chr1	8010289	8010483	195	48	5	59.96	27.85	0.78
chr1	8013067	8013355	289	175	11	97.47	24.76	0.60
chr1	8014796	8015093	298	184	12	132.07	54.72	1.07
chr1	8020445	8020699	255	138	7	68.14	33.76	0.60
chr1	8027427	8027690	264	118	12	135.86	37.13	1.13
chr1	8049126	8049300	175	131	5	59.72	24.76	0.78
chr1	8051648	8051963	316	194	10	92.14	33.01	0.56
chr1	8058763	8058973	211	81	10	134.97	52.77	1.10
chr1	8060576	8060737	162	57	5	67.82	42.21	0.61
chr1	8064501	8064763	263	134	6	68.50	42.21	0.59
chr1	8076542	8076736	195	54	5	55.70	23.45	0.76
chr1	8082984	8083438	455	134	16	143.15	37.13	1.29
chr1	8083768	8083913	146	64	7	86.59	40.51	0.57
chr1	8083958	8084132	175	40	7	67.36	27.01	0.61
chr1	8120067	8120505	439	276	16	168.86	63.32	1.95
chr1	8164604	8164877	274	115	8	94.16	42.21	0.57
chr1	8164911	8165223	313	205	10	89.18	42.21	0.56
chr1	8198268	8198452	185	62	5	53.39	27.01	0.76
chr1	8201690	8201897	208	152	9	117.21	49.51	0.81
chr1	8247996	8248175	180	55	5	65.17	31.66	0.67
chr1	8248964	8249222	259	108	8	96.28	42.21	0.59
chr1	8252286	8252465	180	122	5	56.41	22.28	0.77
chr1	8267796	8268069	274	145	9	65.74	18.57	0.66
chr1	8268865	8269051	187	127	5	59.50	26.21	0.78
chr1	8271554	8271854	301	138	8	90.64	52.77	0.57
chr1	8276573	8276894	322	165	10	115.40	63.32	0.79
chr1	8277466	8277633	168	66	5	66.91	42.21	0.62
chr1	8280814	8280948	135	64	5	72.43	42.21	0.56
chr1	8295391	8295635	245	142	8	98.38	42.21	0.61
chr1	8296358	8296485	128	65	6	88.31	63.32	0.59
chr1	8297119	8297434	316	169	12	145.22	52.77	1.35
chr1	8297776	8297981	206	77	6	75.62	42.21	0.54
chr1	8302098	8302265	168	115	5	60.74	24.76	0.78
chr1	8329847	8330008	162	41	6	82.69	42.21	0.54
chr1	8338065	8338249	185	66	5	64.48	42.21	0.69
chr1	8341508	8341658	151	66	6	74.43	37.13	0.54
chr1	8360285	8360480	196	142	5	63.04	31.66	0.77
chr1	8362164	8362273	110	56	5	88.31	52.77	0.59
chr1	8371231	8371465	235	104	8	99.95	52.77	0.62
chr1	8443393	8443622	230	66	10	110.34	40.51	0.72
chr1	8462533	8462766	234	151	8	97.71	39.61	0.60
chr1	8463402	8463587	186	57	5	55.60	22.28	0.76
chr1	8469674	8469848	175	113	5	57.11	29.71	0.77
chr1	8473045	8473243	199	46	5	62.66	31.66	0.80
chr1	8492081	8492254	174	122	5	57.25	29.71	0.77
chr1	8505311	8505545	235	101	7	73.94	29.71	0.54
chr1	8508817	8509014	198	61	5	62.78	31.66	0.79
chr1	8510770	8511023	254	127	8	59.32	18.86	0.77
chr1	8514350	8514480	131	66	5	71.01	49.51	0.57
chr1	8516094	8516287	194	146	5	60.09	37.13	0.78
chr1	8519593	8519956	364	278	13	137.50	52.77	1.19
chr1	8531081	8531274	194	144	8	78.84	24.76	0.54
chr1	8546172	8546340	169	108	5	66.76	42.21	0.62
chr1	8546368	8546559	192	66	7	77.69	52.77	0.54
chr1	8547021	8547219	199	124	6	66.40	22.28	0.63
chr1	8564755	8564882	128	65	5	63.76	37.13	0.74
chr1	8584503	8584676	174	115	5	57.25	22.28	0.77
chr1	8589392	8589728	337	156	12	134.72	46.42	1.09
chr1	8589911	8590028	118	60	5	67.84	43.69	0.61
chr1	8592240	8592413	174	117	5	66.02	31.66	0.65
chr1	8592983	8593426	444	120	15	140.24	63.32	1.24
chr1	8594940	8595294	355	261	14	168.09	52.77	1.90
chr1	8597405	8597688	284	170	9	106.80	52.77	0.67
chr1	8602711	8602907	197	144	5	62.91	31.66	0.79
chr1	8607787	8608004	218	164	6	52.27	19.80	0.76
chr1	8609112	8609422	311	62	12	119.04	41.26	0.85
chr1	8611862	8611990	129	65	5	72.62	52.77	0.56
chr1	8622953	8623224	272	147	8	94.44	42.21	0.58
chr1	8623612	8623848	237	141	7	85.32	52.77	0.56
chr1	8633486	8633673	188	60	5	64.08	42.21	0.71
chr1	8649653	8649826	174	87	6	60.59	21.22	0.78
chr1	8658104	8658275	172	59	5	57.54	29.71	0.77
chr1	8658400	8658529	130	66	5	52.44	41.26	0.76
chr1	8658573	8658838	266	62	13	141.19	57.76	1.25
chr1	8658936	8659120	185	93	6	58.34	24.76	0.77
chr1	8661403	8661648	246	134	7	79.81	27.85	0.54
chr1	8663598	8663935	338	65	15	171.19	84.43	2.07
chr1	8667606	8668121	516	167	16	158.08	52.77	1.66
chr1	8671414	8671616	203	151	6	76.05	31.66	0.55
chr1	8674794	8674973	180	58	5	65.17	42.21	0.67
chr1	8676002	8676251	250	199	10	112.15	52.77	0.73
chr1	8676327	8676478	152	62	6	69.43	52.77	0.59
chr1	8676509	8676691	183	58	8	94.01	63.32	0.57
chr1	8677619	8677763	145	87	5	70.62	42.21	0.58
chr1	8684183	8684471	289	181	11	135.07	63.32	1.10
chr1	8700012	8700206	195	131	5	54.44	22.28	0.76
chr1	8717356	8717510	155	110	5	68.94	31.66	0.59
chr1	8719617	8719966	350	157	12	139.64	42.21	1.21
chr1	8729092	8729374	283	143	8	79.87	29.71	0.54
chr1	8735061	8735229	169	113	5	60.59	24.76	0.78
chr1	8736808	8736942	135	59	5	56.10	39.61	0.77
chr1	8740374	8740604	231	172	9	115.47	73.88	0.79
chr1	8740664	8740960	297	56	11	119.12	42.21	0.84
chr1	8759270	8759465	196	51	5	54.31	29.71	0.76
chr1	8784635	8784831	197	138	5	62.91	42.21	0.79
chr1	8787962	8788199	238	64	7	73.52	37.13	0.54
chr1	8795369	8795669	301	129	15	189.98	89.12	2.78
chr1	8795870	8796105	236	59	10	109.18	37.13	0.70
chr1	8799467	8799867	401	279	12	68.36	14.85	0.59
chr1	8801587	8801761	175	114	5	57.11	29.71	0.77
chr1	8803588	8803757	170	60	5	59.10	31.27	0.77
chr1	8809321	8809543	223	112	10	79.77	16.56	0.53
chr1	8810688	8810961	274	144	7	80.49	31.66	0.55
chr1	8817588	8817862	275	138	6	67.21	42.21	0.61
chr1	8819932	8820137	206	66	6	75.62	52.77	0.54
chr1	8821822	8822026	205	87	7	90.19	42.21	0.56
chr1	8823920	8824090	171	60	5	66.46	31.66	0.63
chr1	8959125	8959293	169	106	5	57.97	29.71	0.77
chr1	8964161	8964332	172	40	6	58.95	19.80	0.77
chr1	8984350	8984523	174	65	5	56.04	28.29	0.77
chr1	8986019	8986214	196	134	5	54.31	29.71	0.76
chr1	9011477	9011768	292	82	9	105.63	31.66	0.66
chr1	9012043	9012426	384	202	14	163.15	52.77	1.82
chr1	9012471	9012674	204	96	9	105.31	52.77	0.65
chr1	9012827	9013252	426	59	16	156.63	52.77	1.66
chr1	9013267	9013461	195	63	6	63.16	31.66	0.76
chr1	9013791	9014231	441	312	15	92.89	16.38	0.56
chr1	9014233	9014704	472	304	16	164.02	52.77	1.78
chr1	9014721	9014915	195	55	6	63.16	42.21	0.76
chr1	9023888	9024084	197	61	5	59.71	27.85	0.77
chr1	9047641	9047823	183	125	5	56.00	22.28	0.76
chr1	9048605	9048982	378	52	12	109.35	24.76	0.71
chr1	9053871	9054078	208	119	6	65.12	22.28	0.67
chr1	9064060	9064456	397	137	16	167.01	55.70	1.84
chr1	9065004	9065224	221	109	6	69.83	27.85	0.58
chr1	9065732	9065959	228	66	8	101.09	73.88	0.65
chr1	9075464	9075678	215	90	6	58.95	24.76	0.77
chr1	9090242	9090390	149	66	6	67.18	28.56	0.61
chr1	9142549	9142821	273	146	9	108.45	42.21	0.69
chr1	9147642	9147941	300	59	11	102.58	37.13	0.67
chr1	9171820	9171986	167	58	6	78.02	46.42	0.54
chr1	9197862	9198057	196	139	7	83.45	33.01	0.54
chr1	9203338	9203531	194	58	5	54.56	22.28	0.76
chr1	9207575	9207855	281	98	10	87.30	19.80	0.57
chr1	9305270	9305426	157	57	5	68.61	31.66	0.59
chr1	9347428	9347609	182	131	5	64.89	42.21	0.68
chr1	9352365	9352612	248	143	7	83.81	52.77	0.55
chr1	9354058	9354240	183	108	6	79.10	42.21	0.53
chr1	9364676	9364931	256	129	8	87.50	49.51	0.58
chr1	9364976	9365179	204	48	8	82.12	41.26	0.54
chr1	9399233	9399501	269	80	11	97.82	27.85	0.60
chr1	9414786	9414980	195	130	5	54.44	22.28	0.76
chr1	9422102	9422350	249	170	8	66.08	24.76	0.64
chr1	9435743	9436035	293	180	9	102.83	49.51	0.67
chr1	9449701	9449850	150	99	6	62.86	19.80	0.79
chr1	9473583	9473769	187	144	5	55.47	22.28	0.76
chr1	9494607	9494766	160	48	5	59.33	22.28	0.78
chr1	9501448	9501623	176	61	6	69.96	29.71	0.58
chr1	9506357	9506533	177	141	5	65.59	31.66	0.66
chr1	9511785	9511951	167	110	5	58.27	29.71	0.77
chr1	9515030	9515252	223	141	7	85.23	39.61	0.56
chr1	9540339	9540501	163	66	5	62.92	34.95	0.77
chr1	9567849	9568023	175	119	5	65.88	31.66	0.65
chr1	9568035	9568177	143	64	5	56.23	42.21	0.77
chr1	9628206	9628412	207	150	6	75.48	42.21	0.54
chr1	10335028	10335221	194	139	6	77.38	52.77	0.54
chr1	10492937	10493063	127	64	6	88.31	63.32	0.59
chr1	10498353	10498530	178	118	8	105.62	64.98	0.66
chr1	10994227	10994423	197	137	5	62.91	42.21	0.79
chr1	11085854	11085996	143	41	5	55.61	17.14	0.77
chr1	11475600	11475786	187	127	5	53.12	27.01	0.76
chr1	12057418	12057611	194	151	6	73.63	27.85	0.54
chr1	12113470	12113635	166	63	5	58.42	22.28	0.77
chr1	12169025	12169214	190	60	7	77.99	52.77	0.54
chr1	12169491	12169667	177	115	6	80.08	42.21	0.54
chr1	12193893	12194068	176	119	5	65.74	31.66	0.66
chr1	12345391	12345487	97	49	6	107.93	44.56	0.68
chr1	12482366	12482812	447	179	16	167.65	73.88	1.88
chr1	12482827	12483057	231	60	9	100.60	63.32	0.63
chr1	12483064	12483134	71	36	5	104.58	52.77	0.68
chr1	12531365	12531648	284	147	12	144.04	64.98	1.33
chr1	12542965	12543137	173	58	6	57.39	29.71	0.77
chr1	12543151	12543285	135	55	6	63.57	37.13	0.75
chr1	12552260	12552423	164	102	5	56.36	27.01	0.77
chr1	12585766	12585964	199	65	7	91.19	52.77	0.56
chr1	12594839	12595006	168	122	5	66.91	31.66	0.62
chr1	12604654	12604806	153	93	5	60.45	29.71	0.78
chr1	12630654	12630855	202	58	6	54.41	24.76	0.76
chr1	12653367	12653524	158	110	7	98.98	52.77	0.61
chr1	12653571	12653803	233	63	8	74.22	37.13	0.54
chr1	12656913	12657095	183	78	5	64.76	31.66	0.69
chr1	12657906	12658069	164	77	7	97.72	52.77	0.60
chr1	12665785	12666174	390	138	14	147.81	52.77	1.40
chr1	12667513	12667701	189	52	5	50.41	42.21	0.77
chr1	12673161	12673297	137	74	5	64.49	31.27	0.69
chr1	12684145	12684535	391	283	14	162.01	42.21	1.79
chr1	12694470	12694645	176	112	6	78.37	49.51	0.54
chr1	12696204	12696374	171	62	6	81.10	52.77	0.54
chr1	12700023	12700259	237	119	8	85.32	52.77	0.56
chr1	12701893	12702010	118	60	5	57.59	52.77	0.77
chr1	12703275	12703459	185	133	5	64.48	42.21	0.69
chr1	12713534	12713663	130	66	5	71.01	49.51	0.57
chr1	12717800	12717998	199	135	8	101.39	55.70	0.64
chr1	12740100	12740277	178	84	6	79.91	42.21	0.54
chr1	12742963	12743302	340	219	12	127.87	41.26	0.98
chr1	12752930	12753123	194	96	7	77.38	42.21	0.54
chr1	12753161	12753352	192	36	5	50.08	31.66	0.77
chr1	12776755	12776953	199	154	5	53.94	22.28	0.76
chr1	12786620	12786789	170	56	5	66.61	42.21	0.63
chr1	12789708	12789933	226	127	7	82.63	37.13	0.54
chr1	12804490	12804843	354	167	11	124.86	52.77	0.93
chr1	12815351	12815605	255	105	8	83.73	37.13	0.55
chr1	12843638	12843836	199	141	5	62.66	31.66	0.80
chr1	12844512	12844773	262	119	7	81.98	42.21	0.54
chr1	12854483	12854747	265	164	8	57.27	14.85	0.77
chr1	12866908	12867118	211	54	7	89.22	42.21	0.56
chr1	12867893	12868332	440	288	13	120.46	29.71	0.84
chr1	12937234	12937641	408	347	13	94.77	26.52	0.58
chr1	12985676	12985952	277	154	8	80.66	29.71	0.54
chr1	12988424	12988612	189	64	5	50.74	18.57	0.77
chr1	13014067	13014193	127	64	5	71.01	49.51	0.57
chr1	13028742	13028885	144	82	5	59.58	27.01	0.78
chr1	13031864	13032046	183	49	5	58.61	24.76	0.77
chr1	13044652	13044813	162	120	5	57.81	28.29	0.77
chr1	13046299	13046487	189	54	6	67.89	29.71	0.61
chr1	13056569	13056741	173	115	5	55.04	27.01	0.76
chr1	13062745	13062933	189	41	5	51.78	19.37	0.76
chr1	13063297	13063552	256	119	7	62.60	22.85	0.80
chr1	13070278	13070476	199	56	6	72.88	37.13	0.53
chr1	13074917	13075053	137	49	5	65.85	33.01	0.65
chr1	13081351	13081536	186	128	7	93.47	52.77	0.56
chr1	13081934	13082165	232	107	8	86.04	42.21	0.56
chr1	13094482	13094673	192	122	6	77.69	31.66	0.54
chr1	13125839	13126151	313	107	12	105.02	24.76	0.65
chr1	13126648	13126941	294	128	10	79.77	17.47	0.53
chr1	13137770	13137926	157	55	5	68.61	42.21	0.59
chr1	13175537	13175651	115	58	5	58.19	29.71	0.77
chr1	13182562	13182838	277	109	7	67.00	42.21	0.62
chr1	13182976	13183108	133	62	5	72.62	42.21	0.56
chr1	13185814	13186048	235	64	7	85.61	42.21	0.56
chr1	13190021	13190227	207	92	8	104.76	52.77	0.65
chr1	13200814	13200922	109	55	6	57.87	22.28	0.77
chr1	13209896	13210107	212	60	6	66.05	31.27	0.64
chr1	13215400	13215578	179	54	5	60.58	26.21	0.78
chr1	13216498	13217018	521	297	21	210.46	44.56	3.58
chr1	13222464	13222659	196	66	8	79.94	37.13	0.54
chr1	13228539	13228716	178	57	6	57.98	19.80	0.77
chr1	13247190	13247459	270	129	9	94.29	29.71	0.57
chr1	13248005	13248169	165	107	5	58.57	29.71	0.77
chr1	13248817	13249010	194	61	8	102.35	55.70	0.66
chr1	13251373	13251642	270	146	7	80.98	42.21	0.54
chr1	13251904	13252073	170	112	8	96.50	52.77	0.59
chr1	13256208	13256415	208	157	6	75.34	42.21	0.54
chr1	13266174	13266437	264	146	11	139.64	73.88	1.21
chr1	13269556	13269732	177	117	5	62.38	37.13	0.80
chr1	13304015	13304392	378	108	12	135.45	42.21	1.12
chr1	13324305	13324455	151	52	6	77.52	41.26	0.54
chr1	13327916	13328160	245	125	7	59.42	19.80	0.78
chr1	13376856	13377091	236	142	8	97.39	29.71	0.59
chr1	13382447	13382583	137	51	6	77.28	37.13	0.54
chr1	13383527	13383889	363	236	13	130.70	55.70	1.05
chr1	13391378	13391634	257	133	7	82.62	42.21	0.54
chr1	13395919	13396190	272	125	8	81.34	29.71	0.54
chr1	13405663	13405990	328	249	10	84.30	28.29	0.55
chr1	13414480	13414596	117	59	5	63.76	37.13	0.74
chr1	13416056	13416275	220	62	6	63.51	22.28	0.75
chr1	13418156	13418361	206	81	6	71.87	27.85	0.56
chr1	13424161	13424416	256	129	7	82.75	42.21	0.54
chr1	13425471	13425688	218	88	6	73.96	42.21	0.54
chr1	13427972	13428165	194	140	10	138.89	63.32	1.19
chr1	13428269	13428435	167	50	5	52.98	31.66	0.76
chr1	13450433	13450698	266	147	11	121.58	44.56	0.86
chr1	13452415	13452696	282	138	8	83.90	33.01	0.55
chr1	13454302	13454416	115	58	5	53.69	24.76	0.76
chr1	13454627	13454843	217	93	6	63.90	29.71	0.74
chr1	13459017	13459225	209	150	7	89.54	63.32	0.56
chr1	13462692	13462876	185	59	7	93.65	52.77	0.56
chr1	13470686	13470879	194	63	6	77.38	31.66	0.54
chr1	13475629	13475859	231	95	9	107.54	61.16	0.67
chr1	13476895	13477050	156	114	5	65.54	27.85	0.66
chr1	13477072	13477205	134	54	6	69.37	46.42	0.59
chr1	13481912	13482059	148	84	5	61.27	29.71	0.79
chr1	13483034	13483234	201	141	6	66.11	29.71	0.64
chr1	13486076	13486209	134	51	5	72.62	42.21	0.56
chr1	13488138	13488368	231	178	8	100.60	42.21	0.63
chr1	13489161	13489342	182	57	5	64.89	31.66	0.68
chr1	13490892	13491043	152	66	5	69.43	42.21	0.59
chr1	13491109	13491275	167	65	5	52.98	42.21	0.76
chr1	13492461	13492676	216	99	6	74.23	42.21	0.54
chr1	13508249	13508778	530	329	18	169.55	43.69	1.99
chr1	13512035	13512229	195	130	7	66.99	29.71	0.62
chr1	13512679	13512944	266	126	6	68.17	42.21	0.60
chr1	13516675	13516818	144	83	5	70.80	42.21	0.58
chr1	13517330	13517499	170	50	5	60.45	24.76	0.78
chr1	13520543	13520778	236	60	10	109.17	33.76	0.70
chr1	13521039	13521200	162	56	6	59.02	37.13	0.77
chr1	13521270	13521541	272	146	12	129.08	54.01	0.99
chr1	13521795	13522084	290	150	9	77.18	28.29	0.54
chr1	13524139	13524384	246	173	9	98.14	37.13	0.61
chr1	13529481	13529732	252	65	7	83.27	42.21	0.54
chr1	13530364	13530561	198	141	5	62.78	42.21	0.79
chr1	13546631	13546814	184	120	5	64.62	42.21	0.69
chr1	13546826	13547033	208	149	9	104.57	52.77	0.68
chr1	13547173	13547524	352	41	11	97.85	42.21	0.60
chr1	13553069	13553257	189	131	5	56.47	23.45	0.77
chr1	13553372	13553911	540	364	18	159.91	39.09	1.70
chr1	13554311	13554533	223	150	7	62.44	14.85	0.80
chr1	13557854	13558125	272	124	8	59.32	20.20	0.77
chr1	13558621	13558851	231	120	6	52.58	21.22	0.76
chr1	13559116	13559414	299	127	8	69.71	23.77	0.58
chr1	13560319	13560636	318	62	14	133.68	40.51	1.06
chr1	13564975	13565175	201	124	6	70.82	26.21	0.57
chr1	13566342	13566609	268	61	10	107.71	29.71	0.68
chr1	13566625	13566769	145	64	5	55.94	42.21	0.76
chr1	13574455	13574726	272	148	8	66.55	19.80	0.63
chr1	13577667	13578104	438	251	14	97.84	19.80	0.60
chr1	13581234	13581530	297	148	9	104.93	42.21	0.65
chr1	13582392	13582667	276	122	10	122.51	52.77	0.87
chr1	13583548	13583692	145	63	5	70.62	42.21	0.58
chr1	13586160	13586418	259	104	7	70.74	22.28	0.58
chr1	13586861	13587058	198	46	7	91.36	42.21	0.56
chr1	13601516	13601711	196	137	5	54.31	22.28	0.76
chr1	13602885	13603140	256	133	10	120.06	46.42	0.85
chr1	13604759	13604947	189	66	8	79.81	24.76	0.54
chr1	13606697	13606880	184	135	5	61.41	27.85	0.79
chr1	13617430	13617652	223	64	9	116.96	63.32	0.81
chr1	13618113	13618459	347	243	10	84.00	29.71	0.55
chr1	13619717	13619895	179	63	6	79.75	42.21	0.53
chr1	13620127	13620313	187	65	5	61.01	27.85	0.78
chr1	13630853	13631169	317	233	10	83.80	27.01	0.55
chr1	13634105	13634231	127	64	5	63.76	37.13	0.74
chr1	13634264	13634466	203	48	8	82.28	33.01	0.54
chr1	13651427	13651573	147	59	5	61.44	29.71	0.79
chr1	13651956	13652132	177	114	6	80.08	52.77	0.54
chr1	13652286	13652478	193	54	6	63.42	52.77	0.75
chr1	13682382	13682602	221	113	7	79.45	33.01	0.53
chr1	13682989	13683208	220	164	7	63.51	29.71	0.75
chr1	13687637	13687938	302	154	11	120.50	33.01	0.84
chr1	13690225	13690499	275	114	9	93.53	44.56	0.57
chr1	13693299	13693517	219	161	6	68.33	26.21	0.60
chr1	13694854	13695049	196	54	8	85.36	52.42	0.56
chr1	13695193	13695379	187	61	5	59.50	26.21	0.78
chr1	13727878	13728191	314	158	8	74.27	35.36	0.54
chr1	13734631	13734868	238	173	6	58.54	27.01	0.77
chr1	13736621	13736830	210	51	7	71.31	37.13	0.56
chr1	13740445	13740679	235	91	7	85.61	42.21	0.56
chr1	13741410	13741558	149	40	5	69.93	31.66	0.58
chr1	13751298	13751479	182	123	6	57.35	19.80	0.77
chr1	13767192	13767410	219	97	8	102.62	52.77	0.67
chr1	13773421	13773638	218	65	8	102.79	63.32	0.67
chr1	13773818	13774019	202	147	7	90.69	42.21	0.57
chr1	13779845	13780141	297	234	11	118.64	39.09	0.83
chr1	13781537	13781734	198	51	6	66.55	22.28	0.63
chr1	13784914	13785057	144	87	5	59.58	20.25	0.78
chr1	13818131	13818320	190	143	7	70.80	33.01	0.57
chr1	13864588	13864779	192	55	5	54.82	29.71	0.76
chr1	13883912	13884126	215	128	6	70.63	37.13	0.58
chr1	13887982	13888218	237	69	9	114.39	63.32	0.77
chr1	13889600	13889779	180	65	6	79.58	42.21	0.53
chr1	13889810	13889918	109	55	5	57.59	52.77	0.77
chr1	13889952	13890143	192	62	5	50.08	31.66	0.77
chr1	13897410	13897591	182	60	5	64.89	42.21	0.68
chr1	13980559	13980750	192	136	5	63.55	31.66	0.75
chr1	14028389	14028796	408	168	12	118.07	33.01	0.84
chr1	14029199	14029474	276	126	8	84.70	41.26	0.55
chr1	14056707	14056988	282	163	13	152.40	49.51	1.52
chr1	14256111	14256332	222	70	6	51.76	19.80	0.76
chr1	14270945	14271087	143	93	5	63.42	31.27	0.75
chr1	14289948	14290201	254	176	8	58.76	18.57	0.77
chr1	14306900	14307084	185	62	8	95.72	37.13	0.59
chr1	14307537	14307860	324	156	11	115.12	31.66	0.78
chr1	14319495	14319693	199	105	5	59.46	27.85	0.78
chr1	14382577	14382740	164	122	5	67.51	31.66	0.61
chr1	14393846	14394024	179	46	5	65.31	31.66	0.67
chr1	14394098	14394414	317	99	10	88.70	31.66	0.56
chr1	14395429	14395730	302	202	10	77.48	29.71	0.54
chr1	14401711	14401896	186	45	5	50.13	23.77	0.77
chr1	14405424	14405625	202	144	6	56.35	21.22	0.77
chr1	14410556	14410740	185	58	5	58.34	24.76	0.77
chr1	14427958	14428100	143	65	5	62.13	29.71	0.80
chr1	14436452	14436603	152	63	6	75.74	23.45	0.54
chr1	14441948	14442102	155	66	6	84.00	52.77	0.55
chr1	14443974	14444175	202	142	7	90.69	42.21	0.57
chr1	14450214	14450391	178	96	6	69.63	29.71	0.58
chr1	14455891	14456251	361	185	12	134.49	59.41	1.08
chr1	14462037	14462215	179	123	5	54.20	20.25	0.76
chr1	14469652	14469903	252	66	9	97.14	37.13	0.59
chr1	14471590	14471774	185	130	5	55.73	29.71	0.76
chr1	14472135	14472348	214	63	8	64.31	29.71	0.70
chr1	14481169	14481420	252	173	8	86.07	31.27	0.56
chr1	14487166	14487375	210	146	6	53.32	14.85	0.76
chr1	14496850	14497021	172	40	5	63.09	37.13	0.76
chr1	14497853	14498043	191	65	6	58.97	34.95	0.77
chr1	14529753	14529986	234	66	6	68.17	37.13	0.60
chr1	14558314	14558498	185	132	5	64.48	31.66	0.69
chr1	14582297	14582456	160	107	7	86.71	37.13	0.57
chr1	14584825	14584982	158	62	6	81.55	39.61	0.54
chr1	14587594	14587959	366	204	13	128.24	35.36	0.99
chr1	14605426	14605675	250	144	8	97.62	42.21	0.60
chr1	14606982	14607195	214	98	8	88.75	42.21	0.56
chr1	14623813	14624068	256	108	8	96.72	52.77	0.60
chr1	14625276	14625430	155	63	7	99.63	52.77	0.61
chr1	14625450	14625637	188	60	6	55.34	22.28	0.76
chr1	14626229	14626427	199	53	9	121.77	52.77	0.86
chr1	14627080	14627250	171	84	6	81.10	42.21	0.54
chr1	14709511	14709756	246	79	10	121.90	46.42	0.87
chr1	14710072	14710362	291	123	10	120.06	52.77	0.85
chr1	14712716	14712886	171	115	5	66.46	42.21	0.63
chr1	14717466	14717640	175	65	5	59.72	24.76	0.78
chr1	14720193	14720636	444	129	16	102.20	16.49	0.66
chr1	14721732	14721978	247	189	13	160.20	49.51	1.72
chr1	14724019	14724262	244	104	7	80.08	37.13	0.54
chr1	14724631	14724787	157	114	5	52.94	29.71	0.76
chr1	14726378	14726664	287	153	11	135.42	63.32	1.12
chr1	14730439	14730628	190	132	7	60.20	22.85	0.78
chr1	14734651	14734988	338	64	13	101.71	25.10	0.65
chr1	14744977	14745125	149	85	5	61.11	29.71	0.79
chr1	14749861	14750179	319	184	12	130.09	42.21	1.03
chr1	14752145	14752330	186	41	5	64.35	31.66	0.70
chr1	14753351	14753548	198	57	5	61.19	29.71	0.78
chr1	14756023	14756269	247	111	7	69.18	27.01	0.59
chr1	14765475	14765650	176	43	5	64.14	29.71	0.71
chr1	14775487	14775801	315	170	12	101.29	32.49	0.65
chr1	14777635	14777886	252	62	8	74.50	22.85	0.54
chr1	14794448	14794586	139	82	5	68.45	37.13	0.59
chr1	14795903	14796161	259	129	8	83.15	29.71	0.54
chr1	14798091	14798244	154	90	5	53.34	39.61	0.76
chr1	14798293	14798418	126	64	5	50.25	37.13	0.77
chr1	14813307	14813506	200	137	6	72.74	37.13	0.53
chr1	14828858	14829049	192	130	5	54.82	22.28	0.76
chr1	14830094	14830263	170	53	5	60.45	24.76	0.78
chr1	14830773	14831001	229	58	7	74.79	37.13	0.54
chr1	14831753	14831865	113	57	6	98.17	52.42	0.61
chr1	14839216	14839441	226	98	7	72.09	33.76	0.56
chr1	14850709	14851104	396	230	13	139.43	46.42	1.20
chr1	14851121	14851293	173	61	5	52.25	42.21	0.76
chr1	14852953	14853125	173	130	5	62.95	27.85	0.77
chr1	14853359	14853611	253	64	10	106.27	46.42	0.66
chr1	14859066	14859183	118	60	5	61.38	33.76	0.79
chr1	14861127	14861311	185	57	7	70.00	39.09	0.58
chr1	14862844	14863020	177	70	5	56.83	22.28	0.77
chr1	14864447	14864616	170	65	7	86.40	39.09	0.56
chr1	14869885	14870016	132	35	5	50.25	29.71	0.77
chr1	14874840	14874978	139	75	6	87.22	52.77	0.57
chr1	14887892	14888130	239	149	7	66.09	23.77	0.64
chr1	14888882	14889093	212	87	6	57.08	17.14	0.77
chr1	14896525	14896683	159	56	5	65.07	37.13	0.67
chr1	14896905	14897139	235	172	13	147.96	49.51	1.41
chr1	14908732	14908942	211	125	6	74.92	42.21	0.54
chr1	14909640	14909824	185	47	5	50.85	31.66	0.77
chr1	14910811	14911187	377	163	14	164.30	63.32	1.80
chr1	14926000	14926172	173	114	5	57.39	29.71	0.77
chr1	14930502	14930760	259	120	7	70.74	29.71	0.58
chr1	14934313	14934518	206	114	8	90.03	63.32	0.56
chr1	14939215	14939604	390	206	16	166.71	44.56	1.83
chr1	14939876	14940020	145	81	7	90.02	44.56	0.56
chr1	14942619	14942796	178	65	5	52.20	18.57	0.76
chr1	14954781	14954967	187	44	5	64.21	31.66	0.71
chr1	14956341	14956455	115	58	6	71.01	59.41	0.57
chr1	14976364	14976519	156	91	5	52.55	16.50	0.76
chr1	14986620	14987011	392	139	13	126.54	37.13	0.95
chr1	14987132	14987281	150	65	6	60.94	29.71	0.78
chr1	14987285	14987647	363	310	15	75.07	13.48	0.54
chr1	14988765	14988991	227	114	6	72.78	42.21	0.53
chr1	14989389	14989573	185	49	5	64.48	31.66	0.69
chr1	14989579	14989774	196	65	8	91.70	73.88	0.56
chr1	15002282	15002415	134	87	5	72.62	42.21	0.56
chr1	15002473	15002741	269	61	13	154.04	73.88	1.59
chr1	15002765	15002915	151	63	5	55.09	42.21	0.76
chr1	15003153	15003401	249	65	9	112.31	52.77	0.73
chr1	15008877	15009111	235	102	6	61.62	29.71	0.79
chr1	15021943	15022114	172	46	7	84.29	29.71	0.55
chr1	15027333	15027519	187	37	5	62.62	29.71	0.80
chr1	15065395	15065513	119	60	5	72.62	52.77	0.56
chr1	15107737	15108056	320	142	10	99.66	44.56	0.61
chr1	15108364	15108627	264	155	8	57.05	19.80	0.77
chr1	15123831	15123991	161	96	5	52.70	22.85	0.76
chr1	15134346	15134498	153	93	7	84.38	52.77	0.55
chr1	15141023	15141208	186	59	5	55.60	22.28	0.76
chr1	15159348	15159535	188	45	5	59.36	26.21	0.78
chr1	15160150	15160443	294	153	9	95.12	33.01	0.58
chr1	15161080	15161252	173	110	5	62.95	27.85	0.77
chr1	15162011	15162197	187	140	5	64.21	31.66	0.71
chr1	15174716	15174882	167	61	5	67.06	42.21	0.62
chr1	15184090	15184225	136	81	5	70.63	39.61	0.58
chr1	15200465	15200652	188	64	6	64.08	42.21	0.71
chr1	15209383	15209679	297	213	10	104.93	42.21	0.65
chr1	15210738	15211022	285	143	8	59.32	16.93	0.77
chr1	15224452	15224629	178	65	5	65.45	31.66	0.67
chr1	15233144	15233440	297	162	8	59.32	22.06	0.77
chr1	15235365	15235649	285	171	9	69.34	25.40	0.59
chr1	15235688	15235879	192	60	6	63.55	52.77	0.75
chr1	15242058	15242365	308	121	12	139.62	37.13	1.21
chr1	15244550	15244839	290	234	10	104.12	29.71	0.67
chr1	15249212	15249388	177	65	5	65.59	42.21	0.66
chr1	15266375	15266649	275	115	8	80.93	22.28	0.54
chr1	15273190	15273332	143	57	6	86.38	42.21	0.56
chr1	15273361	15273476	116	59	5	57.59	52.77	0.77
chr1	15273960	15274172	213	154	6	74.64	31.66	0.54
chr1	15278528	15278785	258	165	11	123.11	59.41	0.87
chr1	15280506	15280631	126	64	5	72.62	52.77	0.56
chr1	15282504	15282746	243	100	8	85.52	29.71	0.56
chr1	15284006	15284244	239	175	8	73.38	37.13	0.54
chr1	15288059	15288207	149	96	5	58.73	27.01	0.77
chr1	15295658	15295975	318	162	9	69.34	23.62	0.59
chr1	15296486	15296822	337	34	11	68.91	14.85	0.59
chr1	15297409	15297697	289	112	12	109.23	44.56	0.70
chr1	15298798	15299009	212	148	6	64.58	29.71	0.69
chr1	15299042	15299238	197	62	7	69.75	33.01	0.58
chr1	15305525	15305708	184	43	5	53.52	20.25	0.76
chr1	15320258	15320439	182	121	6	77.39	49.51	0.54
chr1	15329241	15329421	181	127	5	61.82	27.85	0.79
chr1	15337341	15337569	229	118	6	72.53	31.66	0.56
chr1	15396542	15396757	216	160	6	74.23	42.21	0.54
chr1	15399711	15399947	237	181	8	81.05	37.13	0.54
chr1	15399985	15400086	102	52	5	69.37	46.42	0.59
chr1	15405161	15405470	310	157	10	108.49	52.42	0.69
chr1	15409509	15409698	190	50	6	67.74	29.71	0.61
chr1	15410495	15410669	175	98	5	59.72	24.76	0.78
chr1	15412227	15412377	151	89	5	66.36	37.13	0.63
chr1	15412827	15413006	180	127	7	82.78	29.71	0.54
chr1	15418704	15418889	186	61	5	64.35	31.66	0.70
chr1	15429727	15429907	181	132	5	63.43	39.61	0.75
chr1	15429943	15430187	245	61	8	82.09	59.41	0.54
chr1	15445199	15445542	344	58	12	126.30	42.21	0.94
chr1	15447649	15447867	219	132	7	76.26	22.28	0.55
chr1	15458967	15459197	231	127	7	81.90	46.42	0.54
chr1	15462662	15462929	268	140	8	78.37	33.76	0.54
chr1	15484465	15484647	183	135	5	56.00	22.28	0.76
chr1	15486189	15486378	190	66	5	63.81	42.21	0.75
chr1	15487801	15488008	208	114	6	65.12	22.28	0.67
chr1	15489425	15489749	325	89	10	114.97	42.21	0.78
chr1	15490396	15490522	127	64	6	88.31	63.32	0.59
chr1	15492631	15492971	341	62	15	185.85	63.32	2.65
chr1	15494865	15495061	197	156	5	54.19	22.28	0.76
chr1	15506467	15506807	341	188	11	120.32	55.70	0.84
chr1	15507686	15507875	190	41	5	52.73	20.25	0.76
chr1	15515774	15515955	182	61	7	71.28	21.22	0.56
chr1	15520251	15520492	242	84	9	91.28	30.94	0.55
chr1	15522320	15522499	180	54	5	54.06	20.25	0.76
chr1	15525240	15525737	498	52	16	151.92	37.13	1.50
chr1	15525992	15526443	452	116	16	181.17	52.77	2.43
chr1	15527280	15527471	192	43	5	63.55	31.66	0.75
chr1	15529433	15529592	160	96	6	61.02	24.76	0.78
chr1	15531602	15531771	170	114	6	81.27	42.21	0.55
chr1	15532463	15532614	152	53	5	54.95	42.21	0.76
chr1	15533129	15533362	234	177	10	113.92	37.13	0.76
chr1	15533810	15534084	275	138	6	67.21	42.21	0.61
chr1	15536364	15536745	382	268	15	178.20	52.77	2.30
chr1	15537244	15537497	254	120	8	97.02	42.21	0.60
chr1	15541409	15541606	198	154	5	62.78	31.66	0.79
chr1	15543935	15544158	224	65	7	87.21	42.21	0.57
chr1	15551000	15551163	164	62	5	61.34	24.76	0.79
chr1	15551178	15551420	243	135	8	76.31	41.26	0.55
chr1	15552616	15552855	240	105	9	103.55	33.01	0.67
chr1	15575138	15575321	184	59	6	78.94	31.66	0.53
chr1	15591560	15591774	215	117	7	68.26	17.14	0.60
chr1	15600062	15600227	166	124	5	67.21	31.66	0.61
chr1	15615805	15615988	184	61	7	77.40	32.29	0.54
chr1	15625929	15626127	199	116	8	86.16	30.94	0.56
chr1	15646289	15646520	232	65	8	87.24	44.56	0.57
chr1	15647977	15648160	184	39	5	64.62	31.66	0.69
chr1	15654080	15654462	383	207	17	119.96	22.28	0.85
chr1	15656647	15656938	292	143	8	72.05	30.94	0.57
chr1	15657740	15657869	130	66	5	66.40	41.26	0.63
chr1	15664767	15665052	286	127	9	91.91	29.71	0.56
chr1	15676349	15676485	137	55	6	87.65	52.77	0.58
chr1	15676513	15676718	206	77	7	75.62	42.21	0.54
chr1	15676740	15677255	516	150	20	174.59	45.99	2.16
chr1	15679262	15679420	159	49	5	59.49	22.28	0.78
chr1	15682230	15682356	127	64	5	72.62	52.77	0.56
chr1	15696540	15696756	217	130	7	83.98	27.85	0.55
chr1	15699917	15700068	152	63	5	54.95	42.21	0.76
chr1	15700099	15700241	143	64	6	70.97	52.77	0.57
chr1	15700682	15700891	210	66	8	94.92	57.76	0.58
chr1	15703219	15703400	182	128	5	63.30	29.71	0.75
chr1	15705776	15706039	264	142	10	113.22	33.01	0.75
chr1	15711666	15711871	206	92	7	76.67	28.29	0.54
chr1	15715648	15715857	210	162	7	71.64	24.76	0.56
chr1	15717654	15717864	211	55	7	74.35	27.01	0.54
chr1	15718507	15718722	216	106	7	54.30	14.85	0.76
chr1	15720374	15720680	307	226	10	70.04	18.57	0.58
chr1	15721521	15722022	502	66	16	96.52	18.57	0.59
chr1	15752421	15752683	263	123	9	87.87	30.94	0.58
chr1	15754750	15755027	278	140	12	135.84	46.90	1.13
chr1	15762803	15762985	183	85	5	56.00	22.28	0.76
chr1	15773930	15774228	299	152	9	104.64	42.21	0.65
chr1	15778686	15778820	135	75	5	72.43	42.21	0.56
chr1	15786551	15786749	199	149	5	53.94	29.71	0.76
chr1	15789194	15789634	441	279	13	140.63	42.21	1.25
chr1	15792567	15792765	199	101	5	62.66	31.66	0.80
chr1	15792780	15792942	163	38	5	53.49	31.66	0.76
chr1	15793086	15793214	129	65	5	57.59	52.77	0.77
chr1	15793236	15793430	195	44	6	63.16	42.21	0.76
chr1	15802488	15802781	294	158	9	90.78	22.28	0.57
chr1	15803725	15804062	338	66	12	141.54	52.77	1.27
chr1	15804290	15804537	248	102	7	79.54	37.13	0.53
chr1	15809706	15809868	163	59	5	58.87	22.28	0.77
chr1	15811730	15811922	193	106	8	59.32	11.47	0.77
chr1	15825011	15825206	196	137	5	61.44	29.71	0.79
chr1	15825212	15825405	194	58	7	75.51	49.51	0.54
chr1	15834410	15834818	409	140	12	58.77	14.85	0.77
chr1	15836408	15836621	214	55	6	64.31	22.28	0.70
chr1	15838679	15838839	161	62	5	59.18	29.71	0.77
chr1	15848135	15848281	147	88	6	56.91	30.94	0.77
chr1	15849964	15850112	149	87	6	69.50	30.94	0.59
chr1	15851626	15851795	170	134	5	53.33	18.57	0.76
chr1	15862314	15862451	138	57	5	65.67	33.01	0.66
chr1	15862564	15862758	195	61	6	57.04	33.01	0.77
chr1	15867207	15867356	150	52	6	81.18	46.42	0.54
chr1	15872792	15872960	169	104	5	66.76	42.21	0.62
chr1	15880147	15880326	180	134	5	51.93	18.57	0.76
chr1	15893250	15893392	143	92	5	64.77	33.01	0.68
chr1	15893429	15893570	142	66	5	51.24	33.01	0.77
chr1	15916624	15916887	264	139	6	68.39	42.21	0.59
chr1	15923418	15923702	285	129	7	69.29	31.27	0.59
chr1	15946741	15946935	195	56	6	77.23	42.21	0.54
chr1	15997596	15997770	175	116	6	73.20	24.76	0.54
chr1	15998106	15998304	199	63	7	66.40	44.56	0.63
chr1	16010338	16010425	88	45	6	138.58	63.32	1.21
chr1	16012491	16012600	110	56	5	53.64	43.69	0.76
chr1	16018511	16018734	224	120	8	76.10	26.52	0.55
chr1	16021749	16021956	208	58	6	53.59	24.76	0.76
chr1	16028996	16029173	178	65	8	110.50	73.88	0.73
chr1	16031084	16031505	422	330	17	149.27	31.34	1.42
chr1	16031632	16031818	187	144	5	55.47	29.71	0.76
chr1	16104850	16105104	255	141	7	76.61	34.95	0.54
chr1	16108759	16109023	265	132	9	95.06	37.13	0.58
chr1	16110603	16110746	144	51	5	67.56	37.13	0.61
chr1	16129020	16129286	267	60	13	166.38	59.41	1.82
chr1	16150138	16150321	184	128	5	64.62	31.66	0.69
chr1	16152447	16152572	126	64	7	77.93	51.99	0.54
chr1	16164475	16164732	258	150	7	82.49	42.21	0.54
chr1	16164741	16164910	170	66	5	52.61	42.21	0.76
chr1	16183295	16183489	195	145	5	54.44	22.28	0.76
chr1	16187071	16187514	444	253	13	132.79	37.13	1.05
chr1	16202004	16202163	160	98	5	59.33	29.71	0.78
chr1	16203927	16204096	170	47	6	81.27	42.21	0.55
chr1	16231656	16231902	247	81	13	160.20	49.51	1.72
chr1	16236580	16236832	253	189	10	101.35	41.26	0.64
chr1	16248373	16248664	292	126	8	59.32	21.69	0.77
chr1	16269146	16269352	207	92	6	75.48	42.21	0.54
chr1	16270287	16270506	220	119	6	69.96	37.13	0.58
chr1	16270528	16270653	126	64	6	67.84	52.42	0.61
chr1	16283194	16283324	131	66	6	88.31	63.32	0.59
chr1	16285736	16286019	284	175	9	69.34	16.87	0.59
chr1	16294191	16294344	154	60	5	50.74	34.95	0.77
chr1	16302612	16302850	239	141	7	85.04	52.77	0.55
chr1	16304078	16304306	229	151	7	86.47	42.21	0.57
chr1	16306812	16306942	131	66	6	88.31	63.32	0.59
chr1	16312846	16312994	149	106	5	56.58	24.76	0.77
chr1	16317276	16317514	239	66	8	67.42	24.76	0.61
chr1	16320374	16320470	97	49	5	53.69	24.76	0.76
chr1	16325762	16325941	180	61	5	51.93	18.57	0.76
chr1	16344302	16344483	182	126	7	94.20	52.77	0.57
chr1	16349603	16349858	256	142	6	59.18	29.71	0.77
chr1	16374233	16374489	257	100	8	58.35	18.57	0.77
chr1	16395191	16395381	191	150	5	63.68	42.21	0.75
chr1	16396487	16396659	173	46	6	66.17	42.21	0.64
chr1	16413339	16413495	157	65	5	53.32	22.85	0.76
chr1	16433035	16433216	182	91	5	64.89	31.66	0.68
chr1	16433755	16433903	149	88	5	69.93	42.21	0.58
chr1	16435691	16435872	182	119	5	63.30	29.71	0.75
chr1	16438782	16439133	352	126	13	130.49	28.29	1.04
chr1	16439315	16439488	174	109	6	65.01	24.76	0.68
chr1	16445772	16445957	186	109	5	55.60	22.28	0.76
chr1	16446696	16446979	284	120	11	90.57	29.53	0.56
chr1	16453846	16454025	180	116	6	57.66	19.80	0.77
chr1	16455032	16455193	162	107	7	80.21	37.13	0.54
chr1	16455581	16455810	230	52	8	74.65	29.71	0.54
chr1	16457716	16457902	187	51	5	56.74	23.45	0.77
chr1	16459516	16459710	195	136	5	55.70	23.45	0.76
chr1	16468441	16468623	183	51	5	64.76	31.66	0.69
chr1	16471607	16471902	296	167	7	69.82	33.01	0.58
chr1	16474713	16474913	201	49	6	63.37	20.25	0.75
chr1	16477514	16477705	192	63	6	77.69	31.66	0.54
chr1	16487400	16487539	140	100	5	58.12	24.76	0.77
chr1	16489301	16489642	342	50	13	114.31	41.26	0.77
chr1	16502993	16503254	262	153	7	70.37	29.71	0.58
chr1	16504852	16505151	300	152	12	148.06	52.77	1.41
chr1	16506213	16506465	253	139	9	111.64	52.77	0.72
chr1	16508437	16508655	219	60	7	87.97	63.32	0.58
chr1	16508945	16509188	244	168	9	98.53	42.21	0.61
chr1	16509809	16509999	191	94	6	77.84	42.21	0.54
chr1	16517144	16517330	187	65	5	64.21	31.66	0.71
chr1	16520194	16520362	169	107	5	66.76	31.66	0.62
chr1	16521534	16521692	159	95	6	72.92	37.13	0.53
chr1	16523682	16523969	288	150	11	112.88	33.76	0.74
chr1	16528883	16529021	139	49	6	76.85	37.13	0.54
chr1	16557649	16558003	355	221	12	107.25	29.71	0.67
chr1	16563661	16563956	296	144	9	105.07	42.21	0.65
chr1	16564099	16564311	213	105	6	74.64	42.21	0.54
chr1	16564749	16564916	168	57	5	66.91	42.21	0.62
chr1	16564918	16565040	123	62	5	50.25	37.13	0.77
chr1	16567789	16567955	167	65	5	67.06	31.66	0.62
chr1	16570692	16570860	169	108	7	92.37	37.13	0.56
chr1	16570886	16570996	111	56	7	100.22	64.98	0.62
chr1	16573503	16573933	431	255	16	152.98	40.51	1.55
chr1	16574411	16574870	460	316	20	181.14	37.13	2.42
chr1	16589210	16589398	189	81	5	60.74	27.85	0.78
chr1	16592179	16592410	232	65	7	74.36	37.13	0.54
chr1	16620849	16621033	185	63	5	51.26	18.57	0.77
chr1	16621683	16621872	190	57	7	60.20	22.85	0.78
chr1	16626087	16626342	256	183	11	141.20	63.32	1.25
chr1	16637834	16638116	283	120	7	67.85	29.71	0.61
chr1	16640328	16640626	299	125	9	99.30	37.13	0.61
chr1	16642338	16642494	157	98	5	59.80	22.28	0.78
chr1	16643842	16644297	456	281	18	209.71	73.88	3.55
chr1	16648384	16648619	236	173	8	99.79	52.77	0.61
chr1	16651359	16651634	276	166	7	68.67	29.71	0.59
chr1	16651643	16651830	188	55	5	50.52	31.66	0.77
chr1	16673649	16673914	266	138	14	164.14	44.56	1.79
chr1	16692565	16692748	184	66	5	55.87	29.71	0.76
chr1	16708432	16708900	469	146	13	101.71	27.86	0.65
chr1	16708916	16709032	117	59	5	50.25	37.13	0.77
chr1	16713421	16713664	244	48	9	113.17	42.21	0.74
chr1	16715319	16715491	173	99	6	66.17	42.21	0.64
chr1	16715522	16715721	200	54	6	62.53	52.77	0.80
chr1	16718544	16718726	183	69	6	79.10	42.21	0.53
chr1	16720792	16720973	182	56	6	79.26	31.66	0.53
chr1	16736125	16736462	338	93	12	122.51	29.71	0.88
chr1	16741065	16741262	198	120	9	121.98	73.88	0.87
chr1	16752735	16752901	167	39	5	58.27	22.28	0.77
chr1	16753413	16753576	164	54	5	67.51	31.66	0.61
chr1	16755193	16755508	316	242	10	102.34	42.21	0.66
chr1	16757457	16757706	250	111	8	92.79	46.42	0.56
chr1	16761769	16761963	195	132	5	63.16	31.66	0.76
chr1	16762251	16762542	292	148	12	149.54	73.88	1.45
chr1	16780502	16780698	197	56	6	66.69	22.28	0.62
chr1	17186321	17186511	191	134	5	54.95	29.71	0.76
chr1	17209451	17209735	285	105	12	101.71	38.10	0.65
chr1	17210814	17211067	254	151	8	94.62	39.61	0.58
chr1	17213490	17213683	194	42	5	54.56	22.28	0.76
chr1	17228378	17228506	129	65	5	72.62	52.77	0.56
chr1	17296621	17296835	215	166	7	88.59	63.32	0.56
chr1	17342371	17342601	231	140	6	70.42	29.71	0.58
chr1	17344675	17344867	193	114	5	54.69	22.28	0.76
chr1	17349404	17349661	258	150	10	122.68	49.51	0.88
chr1	17352474	17352646	173	62	6	66.17	42.21	0.64
chr1	17352659	17352841	183	51	7	79.10	52.77	0.53
chr1	17356040	17356288	249	135	9	112.31	42.21	0.73
chr1	17362449	17362603	155	61	5	68.94	42.21	0.59
chr1	17363278	17363521	244	65	11	140.41	69.32	1.24
chr1	17403635	17403814	180	64	7	94.57	63.32	0.58
chr1	17404524	17404710	187	57	6	64.21	42.21	0.71
chr1	17408695	17408937	243	139	8	93.86	27.85	0.57
chr1	17409267	17409425	159	98	7	72.92	44.56	0.53
chr1	17421080	17421394	315	263	12	127.52	49.51	0.98
chr1	17421757	17422054	298	166	7	75.59	49.51	0.54
chr1	17430842	17431127	286	134	10	120.86	42.21	0.85
chr1	17443566	17443795	230	85	6	57.04	18.57	0.77
chr1	17448494	17448684	191	64	5	52.61	27.01	0.76
chr1	17472771	17472898	128	65	5	63.76	37.13	0.74
chr1	17481986	17482161	176	62	5	65.74	42.21	0.66
chr1	17486183	17486363	181	79	6	79.42	42.21	0.53
chr1	17490014	17490197	184	125	5	64.62	31.66	0.69
chr1	17510875	17511038	164	62	5	62.77	26.21	0.79
chr1	17511615	17511788	174	91	5	62.81	27.85	0.78
chr1	17520364	17520557	194	59	5	63.29	31.66	0.76
chr1	17521185	17521455	271	203	9	108.76	31.66	0.69
chr1	17523621	17523799	179	62	5	65.31	31.66	0.67
chr1	17529065	17529268	204	113	6	65.68	29.71	0.66
chr1	17565538	17565773	236	172	8	71.68	24.76	0.56
chr1	17581194	17581514	321	139	9	96.36	37.13	0.59
chr1	17612414	17612594	181	104	5	61.82	27.85	0.79
chr1	17629820	17630111	292	186	9	74.60	19.80	0.54
chr1	17678169	17678353	185	55	5	61.27	37.13	0.79
chr1	17690300	17690497	198	165	5	54.06	22.28	0.76
chr1	17693954	17694147	194	58	6	77.38	42.21	0.54
chr1	17705923	17706134	212	54	6	69.27	34.95	0.59
chr1	17720351	17720634	284	168	10	100.74	40.51	0.64
chr1	17729572	17729762	191	66	5	54.95	22.28	0.76
chr1	17784192	17784414	223	105	6	66.15	24.76	0.64
chr1	17785206	17785432	227	165	8	62.73	18.57	0.79
chr1	17789914	17790109	196	147	5	58.33	26.21	0.77
chr1	17948021	17948228	208	57	8	55.49	22.28	0.76
chr1	17974470	17974608	139	55	5	60.46	27.01	0.78
chr1	18046160	18046432	273	174	10	120.07	39.61	0.85
chr1	18048183	18048375	193	141	5	54.69	22.28	0.76
chr1	18107892	18108107	216	118	6	52.53	19.80	0.76
chr1	18138657	18138822	166	48	6	59.97	19.80	0.78
chr1	18220660	18220807	148	89	6	63.25	24.76	0.76
chr1	18250454	18250694	241	99	9	82.33	19.80	0.54
chr1	18270946	18271115	170	65	5	57.83	29.71	0.77
chr1	18272674	18272878	205	64	7	65.54	37.13	0.66
chr1	18272886	18273044	159	60	6	57.12	27.01	0.77
chr1	18358367	18358558	192	153	5	60.35	37.13	0.78
chr1	18367202	18367480	279	131	7	77.77	39.61	0.54
chr1	18405355	18405565	211	65	6	71.17	37.13	0.56
chr1	18424321	18424493	173	55	6	50.94	28.56	0.77
chr1	18427245	18427445	201	59	7	72.59	46.42	0.56
chr1	18454585	18454758	174	110	5	66.02	42.21	0.65
chr1	18464775	18464963	189	131	6	67.89	22.28	0.61
chr1	18494155	18494324	170	119	7	74.72	22.00	0.54
chr1	18565788	18565986	199	138	5	62.66	42.21	0.80
chr1	18584471	18584663	193	130	5	50.23	24.76	0.77
chr1	18631617	18631799	183	124	5	56.00	29.71	0.76
chr1	18687651	18687828	178	41	5	59.30	24.76	0.77
chr1	18688157	18688435	279	51	11	90.57	20.72	0.56
chr1	18695056	18695231	176	134	5	61.01	26.21	0.78
chr1	18701649	18701795	147	87	6	68.67	49.51	0.59
chr1	18704975	18705168	194	137	7	73.63	46.42	0.54
chr1	18714793	18714974	182	131	5	64.89	42.21	0.68
chr1	18764793	18765092	300	158	14	178.74	73.88	2.27
chr1	18859473	18859673	201	137	8	92.60	44.56	0.56
chr1	18866143	18866319	177	133	5	54.47	20.25	0.76
chr1	18866918	18867150	233	90	6	56.67	24.76	0.77
chr1	18882103	18882289	187	52	5	51.00	24.76	0.77
chr1	18884716	18884943	228	66	6	62.49	22.28	0.80
chr1	18979524	18979705	182	55	6	68.99	29.71	0.59
chr1	18994600	18994903	304	195	10	106.77	33.01	0.67
chr1	18999206	18999427	222	118	11	141.92	55.70	1.27
chr1	19003011	19003187	177	120	6	69.80	22.28	0.58
chr1	19003900	19004096	197	48	6	62.91	42.21	0.79
chr1	19004304	19004404	101	51	5	71.01	49.51	0.57
chr1	19018052	19018367	316	172	9	102.34	63.32	0.66
chr1	19023342	19023508	167	117	5	58.27	22.28	0.77
chr1	19076590	19076787	198	64	5	54.06	22.28	0.76
chr1	19084912	19085051	140	82	5	54.31	21.22	0.76
chr1	19089469	19089831	363	313	14	140.97	43.69	1.24
chr1	19091905	19092117	213	80	7	82.58	34.95	0.54
chr1	19098241	19098425	185	45	5	64.48	31.66	0.69
chr1	19103223	19103466	244	62	10	112.00	44.56	0.72
chr1	19104160	19104316	157	55	5	54.27	42.21	0.76
chr1	19106947	19107144	198	151	6	74.92	39.61	0.54
chr1	19109316	19109583	268	138	9	90.67	27.01	0.57
chr1	19129764	19129939	176	119	5	65.74	31.66	0.66
chr1	19129949	19130315	367	242	11	96.12	42.21	0.59
chr1	19143360	19143607	248	63	9	60.94	11.88	0.78
chr1	19171269	19171461	193	60	6	77.53	52.77	0.54
chr1	19189882	19190082	201	66	6	58.59	28.56	0.77
chr1	19305414	19305566	153	89	5	50.45	19.80	0.77
chr1	19316569	19316716	148	66	5	58.90	27.01	0.77
chr1	19323038	19323201	164	103	7	97.72	63.32	0.60
chr1	19327967	19328192	226	167	6	72.91	31.66	0.53
chr1	19478152	19478281	130	66	5	59.21	30.94	0.77
chr1	19494919	19495194	276	121	7	68.67	37.13	0.59
chr1	19504297	19504477	181	117	6	79.42	42.21	0.53
chr1	19512672	19512853	182	128	5	53.79	27.01	0.76
chr1	19525531	19525804	274	152	8	77.55	27.01	0.54
chr1	19531260	19531457	198	54	5	62.78	42.21	0.79
chr1	19535020	19535391	372	125	13	101.71	22.10	0.65
chr1	19543693	19543884	192	51	8	107.61	63.32	0.67
chr1	19549444	19549673	230	134	6	72.40	31.66	0.56
chr1	19584935	19585109	175	128	5	54.75	27.01	0.76
chr1	19612062	19612233	172	58	5	57.54	22.28	0.77
chr1	19637476	19637771	296	172	10	107.99	33.01	0.68
chr1	19644263	19644494	232	170	6	59.27	20.25	0.77
chr1	19779098	19779279	182	119	6	67.57	21.22	0.61
chr1	19785319	19785624	306	115	10	117.74	42.21	0.83
chr1	19832855	19833025	171	126	6	81.10	42.21	0.54
chr1	19863978	19864182	205	48	6	65.54	29.71	0.66
chr1	19865899	19866194	296	179	10	113.38	37.13	0.76
chr1	19867064	19867252	189	59	5	63.95	31.66	0.74
chr1	19867317	19867418	102	52	5	71.01	49.51	0.57
chr1	19956673	19956949	277	116	7	63.30	37.13	0.75
chr1	19984362	19984635	274	129	9	89.76	33.76	0.56
chr1	19998689	19998887	199	156	5	57.95	26.21	0.77
chr1	20116205	20116513	309	117	10	117.30	42.21	0.82
chr1	20136764	20136946	183	129	5	64.76	31.66	0.69
chr1	20174175	20174405	231	131	7	86.18	42.21	0.56
chr1	20208889	20209052	164	101	7	85.89	37.13	0.57
chr1	20209262	20209467	206	149	7	72.27	24.76	0.56
chr1	20214899	20215119	221	163	6	61.98	28.29	0.80
chr1	20223752	20223855	104	53	5	84.51	46.42	0.55
chr1	20281938	20282139	202	61	6	63.22	20.25	0.76
chr1	20337704	20337956	253	66	7	58.40	19.80	0.77
chr1	20341891	20342059	169	108	5	66.76	42.21	0.62
chr1	20351202	20351511	310	144	12	146.26	42.21	1.37
chr1	20354084	20354251	168	66	5	66.91	31.66	0.62
chr1	20355189	20355527	339	161	11	127.04	73.88	0.96
chr1	20356593	20356761	169	125	5	66.76	31.66	0.62
chr1	20359532	20359742	211	163	6	74.92	31.66	0.54
chr1	20360819	20361010	192	105	5	63.55	31.66	0.75
chr1	20361070	20361251	182	62	5	51.19	31.66	0.76
chr1	20364555	20364734	180	47	5	61.96	27.85	0.79
chr1	20364806	20364953	148	66	7	81.57	55.70	0.54
chr1	20373349	20373533	185	133	5	64.48	31.66	0.69
chr1	20382224	20382374	151	66	5	60.77	29.71	0.78
chr1	20404679	20404830	152	63	5	58.24	27.01	0.77
chr1	20405348	20405639	292	228	13	96.97	39.61	0.60
chr1	20411237	20411543	307	242	10	97.22	33.76	0.60
chr1	20426582	20426788	207	58	7	75.48	42.21	0.54
chr1	20432170	20432422	253	150	8	83.14	52.77	0.54
chr1	20438715	20438909	195	141	6	70.04	41.26	0.58
chr1	20443457	20443748	292	135	8	72.05	24.76	0.57
chr1	20447623	20447806	184	133	5	64.62	31.66	0.69
chr1	20463661	20463758	98	50	5	88.31	52.77	0.59
chr1	20463910	20464310	401	145	13	132.25	52.77	1.06
chr1	20469935	20470120	186	96	5	64.35	31.66	0.70
chr1	20486846	20487055	210	150	6	75.06	52.77	0.54
chr1	20487713	20487916	204	61	7	72.16	46.42	0.56
chr1	20493997	20494154	158	49	5	62.27	24.76	0.80
chr1	20495816	20496010	195	135	5	63.16	31.66	0.76
chr1	20499448	20499674	227	164	7	86.77	52.77	0.57
chr1	20513020	20513171	152	50	5	54.11	22.85	0.76
chr1	20524441	20524636	196	134	8	91.70	63.32	0.56
chr1	20529478	20529707	230	107	6	72.40	42.21	0.56
chr1	20539837	20540149	313	168	10	116.70	52.77	0.81
chr1	20549897	20550178	282	43	10	96.84	33.01	0.60
chr1	20551902	20552130	229	116	9	115.84	52.77	0.80
chr1	20555178	20555394	217	99	6	63.90	29.71	0.74
chr1	20574159	20574456	298	194	10	118.97	52.77	0.85
chr1	20574674	20574874	201	149	6	76.34	42.21	0.55
chr1	20577105	20577406	302	245	13	147.69	52.77	1.40
chr1	20577684	20578162	479	309	18	163.03	73.88	1.81
chr1	20579476	20579646	171	128	5	66.46	31.66	0.63
chr1	20580432	20580695	264	91	8	95.56	63.32	0.59
chr1	20582419	20582791	373	128	14	150.43	63.32	1.43
chr1	20586792	20587125	334	226	13	142.19	52.77	1.28
chr1	20608261	20608476	216	130	7	70.72	24.76	0.58
chr1	20614153	20614279	127	64	5	66.40	41.26	0.63
chr1	20614306	20614522	217	65	9	93.68	41.26	0.57
chr1	20626642	20626820	179	42	5	65.31	31.66	0.67
chr1	20627004	20627201	198	149	6	62.78	31.66	0.79
chr1	20636823	20637001	179	58	6	79.75	52.77	0.53
chr1	20640593	20640785	193	144	5	54.69	22.28	0.76
chr1	20642585	20642756	172	81	5	60.15	24.76	0.78
chr1	20644992	20645182	191	127	9	118.08	55.70	0.84
chr1	20645751	20645921	171	125	7	81.10	52.77	0.54
chr1	20645984	20646154	171	34	5	52.49	31.66	0.76
chr1	20646218	20646461	244	195	10	98.53	52.77	0.61
chr1	20656623	20656837	215	59	7	88.59	42.21	0.56
chr1	20671366	20671688	323	167	11	90.57	28.79	0.56
chr1	20691596	20691764	169	66	7	96.70	52.77	0.60
chr1	20693195	20693387	193	146	5	63.42	31.66	0.75
chr1	20697341	20697483	143	59	5	62.13	29.71	0.80
chr1	20729695	20729996	302	99	15	178.32	63.32	2.30
chr1	20731537	20731700	164	63	5	67.51	42.21	0.61
chr1	20752504	20752804	301	201	11	118.50	52.77	0.83
chr1	20789787	20790058	272	114	7	76.48	37.13	0.54
chr1	20821664	20821839	176	66	5	61.01	34.95	0.78
chr1	20826510	20826802	293	140	10	108.45	33.01	0.69
chr1	20831375	20831598	224	98	6	69.44	37.13	0.59
chr1	20831889	20832091	203	154	6	72.30	37.13	0.56
chr1	20836541	20836865	325	132	12	143.68	63.32	1.31
chr1	20838141	20838453	313	168	8	59.32	18.60	0.77
chr1	20843543	20843770	228	104	6	62.49	29.71	0.80
chr1	20855797	20855971	175	98	7	60.98	18.57	0.78
chr1	20861998	20862220	223	66	7	83.07	37.13	0.54
chr1	20862261	20862521	261	135	8	82.10	52.77	0.54
chr1	20868551	20868760	210	62	10	135.19	52.77	1.11
chr1	20872702	20872885	184	54	5	64.62	31.66	0.69
chr1	20873080	20873272	193	55	5	63.42	31.66	0.75
chr1	20880480	20880676	197	140	5	56.78	24.76	0.77
chr1	20902709	20902919	211	64	6	69.41	43.69	0.59
chr1	20912130	20912291	162	60	5	56.66	20.25	0.77
chr1	20971757	20972176	420	160	17	161.48	44.56	1.75
chr1	20975448	20975608	161	97	5	59.18	22.28	0.77
chr1	20982173	20982434	262	113	8	82.72	29.71	0.54
chr1	20989109	20989422	314	132	12	126.48	44.56	0.94
chr1	21003540	21003744	205	113	8	95.82	41.26	0.59
chr1	21010818	21010976	159	45	5	59.49	22.28	0.78
chr1	21011863	21012118	256	151	10	125.99	52.77	0.93
chr1	21013661	21014087	427	282	14	142.52	42.21	1.29
chr1	21016838	21017033	196	115	6	55.26	19.80	0.76
chr1	21022485	21022671	187	129	5	55.47	22.28	0.76
chr1	21028249	21028465	217	53	7	83.98	46.42	0.55
chr1	21029770	21029913	144	61	6	86.18	52.77	0.56
chr1	21038338	21038527	190	48	6	67.74	29.71	0.61
chr1	21039778	21040053	276	174	9	84.70	24.76	0.55
chr1	21065260	21065456	197	35	5	54.19	22.28	0.76
chr1	21066297	21066537	241	129	11	126.52	44.56	0.94
chr1	21091541	21091818	278	173	9	69.34	16.52	0.59
chr1	21117636	21117970	335	209	11	112.65	39.09	0.74
chr1	21126472	21126654	183	118	5	54.80	21.22	0.76
chr1	21132315	21132506	192	138	5	54.82	22.28	0.76
chr1	21133703	21133899	197	139	5	61.32	29.71	0.79
chr1	21143080	21143261	182	126	5	56.14	22.28	0.77
chr1	21148934	21149128	195	51	5	63.16	31.66	0.76
chr1	21152735	21152945	211	137	6	64.71	22.28	0.68
chr1	21159007	21159395	389	218	14	124.93	28.89	0.93
chr1	21160597	21160802	206	147	7	65.00	19.80	0.68
chr1	21166509	21166677	169	119	5	57.97	29.71	0.77
chr1	21167359	21167545	187	64	5	58.08	24.76	0.76
chr1	21181109	21181253	145	80	5	70.62	42.21	0.58
chr1	21182976	21183098	123	62	5	53.69	24.76	0.76
chr1	21190241	21190574	334	97	11	76.82	18.57	0.54
chr1	21205327	21205516	190	48	5	56.34	23.45	0.77
chr1	21225422	21225571	150	52	5	60.94	22.28	0.78
chr1	21227681	21228021	341	131	12	141.06	52.77	1.25
chr1	21232367	21232554	188	62	7	93.11	42.21	0.56
chr1	21251350	21251544	195	150	6	77.23	42.21	0.54
chr1	21253406	21253596	191	128	6	77.84	52.77	0.54
chr1	21253640	21253801	162	46	5	53.62	42.21	0.76
chr1	21262295	21262526	232	59	10	114.32	44.56	0.77
chr1	21281846	21282024	179	120	6	57.82	24.76	0.77
chr1	21290807	21291018	212	65	6	64.58	22.28	0.69
chr1	21296875	21297163	289	109	10	117.44	49.51	0.82
chr1	21308707	21308945	239	176	6	67.56	37.13	0.61
chr1	21320390	21320601	212	90	6	74.78	42.21	0.54
chr1	21347203	21347426	224	61	7	85.08	49.51	0.55
chr1	21364312	21364473	162	85	8	114.09	63.32	0.76
chr1	21364530	21364729	200	61	7	76.49	42.21	0.54
chr1	21381312	21381473	162	56	5	54.51	24.76	0.76
chr1	21406336	21406464	129	65	5	63.76	37.13	0.74
chr1	21407324	21407520	197	141	5	62.91	42.21	0.79
chr1	21415946	21416138	193	48	5	54.69	22.28	0.76
chr1	21446227	21446363	137	75	6	75.85	35.36	0.54
chr1	21452304	21452499	196	146	5	56.91	24.76	0.77
chr1	21513185	21513357	173	54	6	57.39	29.71	0.77
chr1	21513938	21514086	149	55	5	61.11	29.71	0.79
chr1	21564618	21564811	194	113	5	52.22	20.25	0.76
chr1	21566551	21566749	199	62	6	54.83	14.85	0.76
chr1	21581513	21581684	172	133	5	61.58	26.21	0.79
chr1	21592145	21592435	291	141	8	87.11	37.13	0.57
chr1	21616721	21616903	183	128	5	57.27	23.45	0.77
chr1	21618437	21618711	275	157	7	76.11	27.85	0.55
chr1	21663790	21663980	191	126	7	77.84	52.77	0.54
chr1	21673434	21673622	189	57	6	78.15	42.21	0.54
chr1	21674416	21674669	254	68	10	126.35	42.21	0.94
chr1	21676193	21676529	337	212	11	127.33	52.77	0.97
chr1	21703321	21703453	133	72	5	61.38	27.01	0.79
chr1	21703504	21703722	219	57	11	112.59	40.51	0.74
chr1	21703845	21703992	148	57	6	58.90	33.76	0.77
chr1	21710617	21710819	203	57	6	74.19	39.61	0.54
chr1	21721751	21721958	208	47	7	55.49	14.85	0.76
chr1	21722891	21723271	381	261	16	154.88	44.56	1.63
chr1	21729303	21729497	195	139	6	77.23	31.66	0.54
chr1	21734545	21734807	263	165	9	110.02	42.21	0.72
chr1	21739725	21740052	328	273	12	119.23	34.95	0.84
chr1	21741973	21742147	175	58	6	58.46	19.80	0.77
chr1	21743706	21744005	300	75	11	90.57	17.82	0.56
chr1	21751038	21751253	216	161	9	75.15	18.57	0.54
chr1	21752734	21752900	167	46	5	60.89	33.01	0.78
chr1	21759857	21760133	277	167	12	133.25	51.99	1.07
chr1	21764488	21764633	146	61	5	70.45	42.21	0.58
chr1	21799751	21799919	169	119	5	66.76	42.21	0.62
chr1	21799984	21800262	279	47	10	107.54	42.21	0.67
chr1	21800601	21800722	122	62	5	69.37	46.42	0.59
chr1	21802711	21802874	164	113	5	64.29	37.13	0.69
chr1	21848759	21848939	181	138	7	94.39	42.21	0.58
chr1	21849128	21849265	138	60	5	56.98	42.21	0.77
chr1	21876402	21876625	224	82	7	80.91	26.21	0.54
chr1	21971328	21971742	415	152	11	90.76	24.76	0.57
chr1	21983563	21983903	341	162	11	90.57	25.32	0.56
chr1	21998459	21998596	138	64	5	63.02	29.71	0.77
chr1	22003657	22003877	221	143	6	66.42	33.01	0.63
chr1	22008791	22008995	205	141	8	82.09	22.85	0.54
chr1	22025881	22026077	197	147	5	62.91	31.66	0.79
chr1	22028250	22028473	224	112	7	85.08	39.61	0.55
chr1	22091216	22091678	463	316	13	124.49	42.21	0.91
chr1	22098956	22099157	202	50	7	65.63	24.76	0.66
chr1	22100214	22100391	178	128	7	83.15	37.13	0.54
chr1	22138045	22138182	138	77	5	65.67	33.01	0.66
chr1	22139108	22139278	171	122	5	66.46	31.66	0.63
chr1	22201658	22201834	177	128	5	65.59	42.21	0.66
chr1	22204158	22204423	266	93	12	154.66	73.88	1.62
chr1	22222949	22223112	164	46	5	67.51	31.66	0.61
chr1	22260284	22260511	228	96	8	72.93	19.80	0.54
chr1	22260905	22261082	178	113	5	62.24	37.13	0.80
chr1	22286816	22287012	197	93	6	65.28	21.22	0.67
chr1	22309501	22309662	162	103	5	67.82	42.21	0.61
chr1	22309685	22309838	154	47	5	54.68	42.21	0.76
chr1	22383383	22383552	170	64	6	81.27	52.77	0.55
chr1	22387232	22387424	193	124	7	67.29	29.71	0.61
chr1	22395186	22395436	251	56	9	95.28	28.29	0.58
chr1	22395540	22395641	102	52	5	53.69	24.76	0.76
chr1	22466959	22467153	195	142	5	63.16	31.66	0.76
chr1	22474624	22474904	281	163	8	84.03	24.76	0.55
chr1	22475088	22475282	195	149	5	59.96	27.85	0.78
chr1	22475555	22475715	161	54	6	67.98	42.21	0.61
chr1	22554938	22555135	198	101	6	76.78	42.21	0.54
chr1	22580831	22581009	179	66	5	65.31	42.21	0.67
chr1	22615693	22615900	208	86	7	89.70	42.21	0.56
chr1	22650959	22651136	178	60	5	65.45	31.66	0.67
chr1	22702879	22703159	281	147	9	69.34	16.70	0.59
chr1	22791517	22791882	366	90	13	82.06	14.85	0.54
chr1	22806457	22806618	162	99	6	60.66	19.80	0.78
chr1	22822234	22822402	169	55	5	56.76	28.29	0.77
chr1	22827439	22827693	255	132	7	58.15	19.80	0.77
chr1	22847190	22847506	317	143	9	102.21	63.32	0.66
chr1	22878098	22878272	175	122	6	70.13	22.28	0.58
chr1	22923232	22923413	182	46	5	61.68	27.85	0.79
chr1	22924918	22925159	242	91	7	78.34	26.21	0.54
chr1	22941311	22941571	261	138	6	65.01	37.13	0.68
chr1	23076233	23076427	195	134	5	59.96	37.13	0.78
chr1	23096374	23096515	142	52	5	64.95	24.76	0.68
chr1	23134062	23134256	195	63	6	66.99	29.71	0.62
chr1	23163586	23163748	163	63	6	82.51	52.77	0.54
chr1	23163803	23163956	154	63	5	54.68	42.21	0.76
chr1	23172074	23172447	374	60	12	122.11	52.77	0.86
chr1	23173787	23174106	320	149	9	99.16	39.61	0.61
chr1	23174123	23174403	281	135	9	84.03	33.01	0.55
chr1	23283306	23283718	413	133	19	232.98	84.43	4.68
chr1	23283720	23283853	134	61	6	72.62	52.77	0.56
chr1	23311362	23311592	231	172	6	59.39	20.25	0.78
chr1	23341634	23341823	190	62	5	57.68	33.01	0.77
chr1	23352353	23352609	257	109	7	67.88	27.01	0.61
chr1	23356604	23356864	261	99	9	91.75	33.76	0.56
chr1	23358800	23358997	198	39	6	54.97	14.85	0.76
chr1	23372161	23372381	221	157	7	79.45	33.01	0.53
chr1	23373431	23373824	394	178	13	123.01	34.95	0.88
chr1	23391110	23391370	261	141	9	104.97	27.85	0.65
chr1	23410018	23410145	128	65	5	72.62	52.77	0.56
chr1	23427407	23427601	195	137	6	66.99	37.13	0.62
chr1	23445864	23445978	115	58	5	63.76	37.13	0.74
chr1	23468582	23468792	211	107	6	74.92	31.66	0.54
chr1	23468802	23468966	165	58	5	53.23	42.21	0.76
chr1	23477711	23477941	231	171	6	72.27	42.21	0.56
chr1	23523268	23523469	202	123	7	90.69	52.77	0.57
chr1	23524350	23524642	293	238	10	105.49	52.77	0.66
chr1	23592631	23592813	183	89	10	125.26	44.56	0.94
chr1	23597822	23597997	176	117	5	56.97	29.71	0.77
chr1	23598148	23598394	247	118	6	60.20	29.71	0.78
chr1	23602328	23602536	209	47	6	53.45	19.80	0.76
chr1	23604191	23604381	191	47	6	67.59	37.13	0.61
chr1	23654225	23654378	154	91	5	54.68	31.66	0.76
chr1	23672392	23672517	126	64	5	59.21	30.94	0.77
chr1	23699396	23699564	169	51	5	63.54	37.13	0.75
chr1	23748997	23749154	158	63	5	59.64	29.71	0.78
chr1	23751885	23752062	178	57	5	56.69	29.71	0.77
chr1	23781218	23781543	326	221	11	114.83	42.21	0.77
chr1	23781733	23781910	178	137	5	65.45	31.66	0.67
chr1	23782111	23782397	287	163	7	78.95	52.77	0.53
chr1	23783784	23783915	132	65	5	72.62	42.21	0.56
chr1	23799078	23799269	192	60	5	61.96	29.71	0.79
chr1	23801040	23801271	232	115	7	81.76	27.85	0.54
chr1	23823049	23823245	197	135	6	65.28	28.29	0.67
chr1	23823612	23823741	130	66	6	61.38	40.51	0.79
chr1	23867565	23867739	175	127	5	59.72	24.76	0.78
chr1	23871534	23871692	159	53	6	71.50	35.36	0.56
chr1	23888785	23888936	152	52	5	60.61	29.71	0.78
chr1	23928914	23929081	168	41	6	74.39	33.01	0.54
chr1	23941896	23942097	202	66	7	82.44	41.26	0.54
chr1	23954575	23954816	242	121	6	67.20	27.85	0.61
chr1	23963565	23963777	213	60	9	104.13	37.13	0.67
chr1	23980872	23981056	185	65	6	63.25	24.76	0.76
chr1	23991621	23991760	140	81	5	62.66	22.28	0.79
chr1	23991818	23991921	104	53	5	63.76	37.13	0.74
chr1	23992112	23992299	188	66	6	64.08	52.77	0.71
chr1	23993442	23993713	272	146	9	108.60	52.77	0.69
chr1	24002476	24002655	180	42	5	56.41	22.28	0.77
chr1	24003823	24003973	151	63	6	79.20	43.69	0.53
chr1	24079320	24079532	213	87	8	90.43	29.71	0.56
chr1	24083499	24083690	192	65	5	63.55	31.66	0.75
chr1	24083706	24083897	192	50	6	63.55	52.77	0.75
chr1	24083968	24084174	207	58	7	75.48	52.77	0.54
chr1	24115633	24115851	219	132	6	68.33	26.21	0.60
chr1	24117466	24117712	247	121	9	97.97	37.13	0.60
chr1	24602509	24602666	158	101	6	83.43	42.21	0.54
chr1	25052702	25052849	148	61	5	70.10	42.21	0.58
chr1	25057873	25058028	156	106	5	68.77	42.21	0.59
chr1	25839589	25839810	222	79	8	88.88	29.71	0.56
chr1	25965829	25965971	143	106	5	67.73	27.85	0.61
chr1	26297122	26297327	206	82	6	65.40	22.28	0.67
chr1	26381141	26381447	307	125	9	103.54	42.21	0.67
chr1	26487825	26488022	198	61	6	73.03	37.13	0.54
chr1	26584559	26584726	168	65	7	85.08	37.13	0.55
chr1	26633388	26633611	224	124	6	60.27	20.25	0.78
chr1	26666458	26666607	150	57	7	88.88	37.13	0.56
chr1	26666827	26666965	139	85	5	52.87	26.21	0.76
chr1	26670306	26670504	199	60	6	76.64	31.66	0.55
chr1	26692162	26692376	215	151	9	86.98	24.76	0.57
chr1	26693878	26694260	383	237	12	90.57	28.44	0.56
chr1	26724643	26724826	184	73	6	64.63	25.83	0.68
chr1	26733767	26733988	222	183	10	93.15	29.71	0.56
chr1	26800608	26800794	187	132	5	55.47	29.71	0.76
chr1	26811466	26811603	138	86	6	69.40	28.56	0.59
chr1	26945107	26945330	224	161	9	100.00	28.29	0.62
chr1	26990845	26990938	94	48	26	109.01	5.19	0.70
chr1	26996058	26996277	220	66	6	58.30	24.76	0.77
chr1	27057419	27057656	238	65	10	115.50	39.09	0.79
chr1	27135746	27135924	179	125	6	75.98	46.42	0.54
chr1	27202746	27202941	196	59	5	63.04	42.21	0.77
chr1	27226420	27226565	146	65	5	62.90	31.27	0.79
chr1	27274991	27275141	151	91	5	66.36	27.85	0.63
chr1	27410007	27410245	239	66	6	59.74	21.22	0.78
chr1	27509847	27510041	195	133	5	54.44	29.71	0.76
chr1	27513196	27513508	313	147	10	90.62	29.71	0.57
chr1	27520760	27520943	184	54	8	59.32	13.66	0.77
chr1	27533821	27534013	193	65	6	70.34	41.26	0.58
chr1	27579113	27579381	269	140	7	56.45	19.80	0.77
chr1	27599477	27599674	198	60	5	62.78	31.66	0.79
chr1	27619825	27620045	221	133	6	53.82	21.22	0.76
chr1	27636787	27637098	312	161	10	92.59	30.94	0.56
chr1	27644107	27644317	211	63	12	148.09	66.84	1.41
chr1	27663476	27663669	194	123	7	61.89	24.76	0.79
chr1	27691137	27691285	149	95	5	66.70	37.13	0.62
chr1	27691820	27691931	112	57	6	100.22	55.70	0.62
chr1	27695574	27695758	185	125	5	55.73	22.28	0.76
chr1	27698202	27698363	162	102	5	61.65	33.01	0.79
chr1	27724504	27724679	176	116	5	64.14	39.61	0.71
chr1	27727033	27727330	298	124	10	113.07	37.13	0.74
chr1	27742157	27742395	239	122	9	95.39	33.76	0.58
chr1	27746711	27746816	106	54	5	88.31	52.77	0.59
chr1	27767253	27767424	172	49	5	66.31	42.21	0.63
chr1	27770768	27770904	137	58	5	68.81	37.13	0.59
chr1	27771277	27771472	196	47	7	77.08	42.21	0.54
chr1	27774010	27774148	139	54	5	71.69	42.21	0.56
chr1	27782504	27782824	321	116	10	96.36	27.85	0.59
chr1	27785366	27785523	158	87	7	98.98	52.77	0.61
chr1	28058640	28058792	153	100	6	75.54	39.09	0.54
chr1	28088059	28088243	185	129	5	64.48	42.21	0.69
chr1	28415874	28416159	286	153	6	53.35	27.01	0.76
chr1	28416213	28416388	176	56	6	62.52	37.13	0.80
chr1	28429465	28429610	146	84	7	99.50	59.41	0.61
chr1	29004388	29004532	145	80	5	61.79	29.71	0.79
chr1	29073706	29073842	137	93	5	63.20	29.71	0.76
chr1	29117171	29117335	165	60	6	82.15	52.77	0.54
chr1	29148652	29148842	191	100	8	107.81	63.32	0.68
chr1	29167177	29167448	272	145	9	98.34	41.26	0.61
chr1	29168561	29168741	181	40	5	51.31	31.66	0.76
chr1	29241533	29241768	236	122	7	79.17	34.95	0.53
chr1	29241772	29241906	135	55	5	54.75	37.13	0.76
chr1	29274083	29274273	191	128	8	94.52	37.13	0.58
chr1	29308584	29308708	125	63	5	63.76	37.13	0.74
chr1	29419707	29419831	125	63	5	65.05	39.09	0.67
chr1	29435913	29436095	183	57	7	68.84	29.71	0.59
chr1	29541644	29541857	214	149	6	74.51	42.21	0.54
chr1	29627423	29627684	262	139	6	68.61	42.21	0.59
chr1	29644408	29644670	263	173	8	67.76	14.85	0.61
chr1	29645648	29645865	218	115	6	73.96	31.66	0.54
chr1	29678646	29678785	140	57	5	62.66	29.71	0.79
chr1	29688150	29688359	210	63	9	114.08	46.42	0.76
chr1	29706823	29707002	180	117	5	56.41	29.71	0.77
chr1	29707291	29707467	177	56	7	80.08	42.21	0.54
chr1	29733752	29733949	198	62	7	61.30	24.76	0.79
chr1	29737134	29737330	197	145	6	53.30	13.92	0.76
chr1	29745205	29745401	197	111	6	50.02	16.50	0.77
chr1	29754011	29754205	195	52	5	63.16	31.66	0.76
chr1	29757464	29757671	208	63	6	75.34	42.21	0.54
chr1	29772180	29772374	195	138	5	57.04	24.76	0.77
chr1	29776779	29776973	195	110	7	77.23	42.21	0.54
chr1	29783484	29783692	209	65	8	104.39	42.21	0.68
chr1	29806901	29807054	154	55	5	54.68	42.21	0.76
chr1	29833069	29833353	285	222	10	121.02	52.77	0.86
chr1	29902335	29902483	149	87	5	56.58	18.57	0.77
chr1	29910374	29910528	155	109	6	73.66	37.13	0.54
chr1	29912202	29912341	140	59	6	83.21	46.42	0.54
chr1	29914150	29914376	227	126	6	62.61	22.28	0.80
chr1	29926345	29926527	183	80	6	71.89	33.01	0.56
chr1	29927384	29927506	123	62	5	67.84	43.69	0.61
chr1	29929770	29929963	194	135	5	57.16	33.01	0.77
chr1	29937396	29937601	206	146	6	75.62	42.21	0.54
chr1	29940061	29940208	148	36	5	70.10	31.66	0.58
chr1	29943789	29943920	132	82	5	63.76	29.71	0.74
chr1	29964303	29964487	185	128	5	64.48	31.66	0.69
chr1	29965479	29965661	183	136	5	64.76	31.66	0.69
chr1	29979821	29980031	211	62	8	90.78	37.13	0.57
chr1	29980034	29980189	156	51	5	54.41	42.21	0.76
chr1	30027144	30027340	197	121	6	66.69	22.28	0.62
chr1	30054383	30054636	254	94	8	69.01	19.80	0.59
chr1	30065944	30066129	186	124	7	75.64	30.94	0.54
chr1	30068396	30068566	171	120	5	61.72	26.21	0.79
chr1	30077607	30077887	281	137	11	121.40	39.09	0.85
chr1	30084230	30084451	222	118	9	102.41	37.13	0.66
chr1	30102868	30103083	216	157	7	78.42	31.27	0.54
chr1	30103548	30103700	153	66	5	61.72	23.45	0.79
chr1	30104257	30104535	279	171	10	101.55	33.76	0.65
chr1	30159411	30159593	183	65	6	79.10	42.21	0.53
chr1	30190160	30190282	123	62	5	72.62	52.77	0.56
chr1	30212092	30212295	204	96	7	82.12	33.01	0.54
chr1	30223721	30223887	167	122	5	58.27	22.28	0.77
chr1	30247842	30247981	140	79	5	68.27	37.13	0.60
chr1	30262524	30262730	207	46	7	75.48	42.21	0.54
chr1	30273798	30274011	214	165	7	70.76	55.70	0.58
chr1	30274100	30274273	174	65	6	62.81	37.13	0.78
chr1	30277296	30277540	245	57	8	98.38	42.21	0.61
chr1	30278053	30278417	365	184	13	151.70	52.77	1.49
chr1	30284012	30284159	148	65	5	51.26	19.80	0.77
chr1	30290339	30290463	125	63	5	63.76	37.13	0.74
chr1	30292471	30292791	321	142	10	104.29	33.01	0.68
chr1	30293370	30293534	165	65	6	58.57	29.71	0.77
chr1	30300655	30300824	170	63	6	70.97	37.13	0.57
chr1	30303903	30304212	310	221	13	140.70	37.13	1.25
chr1	30306794	30307021	228	107	7	84.49	49.51	0.55
chr1	30307587	30307688	102	52	5	72.62	52.77	0.56
chr1	30318049	30318229	181	58	5	60.31	34.95	0.78
chr1	30356820	30357027	208	148	6	75.34	31.66	0.54
chr1	30373936	30374110	175	124	6	50.38	18.57	0.77
chr1	30401029	30401200	172	120	5	60.15	33.01	0.78
chr1	30421403	30421563	161	41	5	56.81	20.25	0.77
chr1	30425914	30426247	334	84	11	102.49	33.01	0.66
chr1	30437450	30437610	161	104	5	56.81	27.01	0.77
chr1	30439403	30439593	191	129	9	90.94	40.51	0.57
chr1	30445962	30446103	142	49	5	59.93	27.01	0.78
chr1	30447714	30447909	196	131	5	54.31	22.28	0.76
chr1	30453558	30453834	277	98	11	119.56	44.56	0.84
chr1	30457012	30457202	191	149	5	53.75	21.22	0.76
chr1	30465139	30465437	299	117	9	99.30	37.13	0.61
chr1	30480752	30480925	174	120	6	80.58	42.21	0.54
chr1	30485058	30485207	150	98	5	60.94	29.71	0.78
chr1	30521694	30521880	187	65	6	76.59	39.61	0.54
chr1	30573247	30573740	494	175	15	125.67	29.71	0.93
chr1	30574631	30574797	167	48	5	58.27	22.28	0.77
chr1	30577023	30577175	153	57	5	60.45	29.71	0.78
chr1	30579281	30579461	181	118	7	82.59	44.56	0.54
chr1	30581217	30581424	208	66	6	75.34	42.21	0.54
chr1	30581617	30581783	167	57	5	67.06	42.21	0.62
chr1	30593225	30593474	250	104	9	112.15	73.88	0.73
chr1	30596633	30596818	186	123	5	64.35	42.21	0.70
chr1	30635029	30635325	297	189	9	104.93	52.77	0.65
chr1	30836107	30836320	214	139	7	74.51	42.21	0.54
chr1	30836331	30836515	185	54	5	50.85	42.21	0.77
chr1	30915094	30915317	224	65	7	87.21	42.21	0.57
chr1	31082138	31082311	174	49	5	66.02	31.66	0.65
chr1	31297422	31297572	151	93	5	69.60	42.21	0.59
chr1	31301437	31301625	189	51	5	63.95	42.21	0.74
chr1	31444084	31444339	256	140	6	69.28	31.66	0.59
chr1	31447266	31447450	185	66	8	109.03	63.32	0.70
chr1	31559835	31560204	370	98	12	122.65	42.21	0.88
chr1	31560428	31560593	166	77	6	81.97	42.21	0.54
chr1	31991321	31991511	191	141	5	63.68	31.66	0.75
chr1	31991523	31991642	120	61	5	57.59	52.77	0.77
chr1	31991831	31992047	217	66	8	88.28	52.77	0.59
chr1	31997287	31997470	184	135	5	64.62	31.66	0.69
chr1	32039466	32039740	275	174	8	94.03	31.66	0.57
chr1	32040542	32040829	288	130	7	78.83	42.21	0.54
chr1	32041958	32042189	232	196	10	115.29	52.77	0.79
chr1	32044849	32045112	264	64	9	109.86	42.21	0.71
chr1	32045832	32046126	295	152	13	164.25	63.32	1.79
chr1	32058705	32058883	179	85	7	94.76	52.77	0.58
chr1	32211924	32212041	118	60	5	72.62	52.77	0.56
chr1	32698239	32698644	406	234	15	159.64	73.88	1.69
chr1	32699897	32700121	225	113	8	101.60	52.77	0.65
chr1	32700692	32701005	314	58	10	116.56	42.21	0.81
chr1	32701270	32701458	189	111	5	55.21	22.28	0.76
chr1	32702054	32702225	172	59	6	58.95	19.80	0.77
chr1	32717804	32717968	165	65	8	113.39	73.88	0.76
chr1	32784521	32784700	180	52	5	56.41	29.71	0.77
chr1	32826838	32827011	174	113	5	66.02	42.21	0.65
chr1	33120219	33120404	186	127	5	64.35	42.21	0.70
chr1	33121399	33121598	200	141	13	187.33	94.98	2.64
chr1	33122038	33122263	226	118	14	180.05	84.43	2.35
chr1	33136317	33136683	367	305	13	90.57	27.26	0.56
chr1	33137128	33137433	306	163	11	132.19	52.77	1.06
chr1	33142101	33142297	197	144	7	91.53	52.77	0.56
chr1	33148422	33148597	176	120	5	65.74	42.21	0.66
chr1	33151139	33151330	192	58	5	63.55	31.66	0.75
chr1	33151454	33151670	217	64	7	74.10	42.21	0.54
chr1	33151690	33152184	495	438	20	217.73	52.77	3.56
chr1	33152333	33152502	170	65	8	96.50	63.32	0.59
chr1	33152561	33152715	155	62	6	68.94	42.21	0.59
chr1	33153019	33153381	363	66	13	137.65	52.77	1.17
chr1	33153478	33153675	198	60	6	62.78	42.21	0.79
chr1	33153947	33154121	175	131	5	65.88	31.66	0.65
chr1	33227352	33227507	156	82	6	73.47	29.71	0.54
chr1	33246938	33247140	203	159	6	76.05	42.21	0.55
chr1	33247356	33247671	316	153	9	88.82	52.77	0.56
chr1	33247727	33247981	255	182	9	111.31	63.32	0.72
chr1	33248116	33248308	193	141	6	77.53	42.21	0.54
chr1	33250405	33250636	232	104	6	72.15	42.21	0.56
chr1	33411590	33411731	142	58	5	71.15	42.21	0.57
chr1	33556313	33556725	413	93	11	130.65	42.21	1.05
chr1	33557007	33557122	116	59	5	57.59	52.77	0.77
chr1	33557499	33557834	336	63	13	141.86	73.88	1.28
chr1	33581096	33581256	161	51	5	67.98	42.21	0.61
chr1	33589451	33589637	187	136	5	64.21	31.66	0.71
chr1	33592379	33592546	168	111	6	81.62	42.21	0.54
chr1	33593066	33593229	164	78	5	67.51	31.66	0.61
chr1	33598788	33599016	229	166	11	146.86	73.88	1.39
chr1	33606065	33606351	287	130	9	106.36	63.32	0.66
chr1	33609217	33609602	386	141	17	192.44	73.88	2.96
chr1	33734921	33735171	251	189	7	71.77	29.71	0.56
chr1	33840840	33841098	259	196	10	125.45	63.32	0.95
chr1	33841416	33841591	176	128	5	51.89	31.66	0.76
chr1	33841679	33841843	165	66	5	53.23	42.21	0.76
chr1	33842205	33842642	438	158	14	154.88	63.32	1.63
chr1	33842918	33843208	291	150	12	149.73	84.43	1.45
chr1	33843717	33844172	456	295	18	195.01	63.32	3.18
chr1	33845815	33845993	179	114	7	94.76	63.32	0.58
chr1	33846564	33846830	267	178	8	95.14	42.21	0.58
chr1	33846842	33847015	174	51	6	66.02	52.77	0.65
chr1	33848145	33848484	340	57	10	99.29	42.21	0.61
chr1	33848502	33848681	180	65	6	65.17	42.21	0.67
chr1	33848702	33848847	146	100	5	55.79	31.66	0.76
chr1	33849296	33849407	112	57	5	72.62	52.77	0.56
chr1	33849683	33850090	408	150	14	159.33	63.32	1.70
chr1	33850142	33850423	282	63	9	93.08	42.21	0.57
chr1	33850503	33850778	276	118	9	107.99	52.77	0.68
chr1	33851415	33851673	259	97	9	69.34	19.23	0.59
chr1	33851934	33852231	298	122	10	118.97	42.21	0.85
chr1	33852234	33852325	92	47	6	104.58	63.32	0.68
chr1	33852586	33852665	80	41	6	121.35	63.32	0.87
chr1	33895088	33895281	194	56	5	63.29	31.66	0.76
chr1	33895736	33895868	133	69	5	72.62	42.21	0.56
chr1	33896369	33896582	214	114	7	74.51	42.21	0.54
chr1	33988703	33988827	125	63	5	67.84	43.69	0.61
chr1	33996721	33996956	236	126	7	60.62	19.80	0.78
chr1	34108952	34109170	219	158	8	97.77	64.98	0.60
chr1	34116943	34117085	143	78	9	91.91	25.99	0.56
chr1	34257599	34257794	196	139	5	56.91	24.76	0.77
chr1	34575041	34575234	194	132	5	58.58	34.95	0.77
chr1	34591690	34591887	198	58	6	76.78	42.21	0.54
chr1	34592025	34592215	191	65	6	77.84	42.21	0.54
chr1	34641334	34641562	229	113	7	80.17	43.69	0.55
chr1	34645476	34645691	216	88	6	52.53	19.80	0.76
chr1	34669188	34669395	208	165	6	65.12	22.28	0.67
chr1	34673194	34673428	235	112	7	85.61	42.21	0.56
chr1	34673436	34673611	176	112	7	80.25	52.77	0.54
chr1	34676734	34677110	377	188	14	164.30	73.88	1.80
chr1	34677139	34677331	193	46	6	63.42	52.77	0.75
chr1	34678595	34678804	210	43	6	64.85	22.28	0.68
chr1	34719798	34719974	177	120	6	69.80	37.13	0.58
chr1	34727521	34727713	193	64	6	77.53	31.66	0.54
chr1	34729161	34729292	132	65	5	63.76	29.71	0.74
chr1	34737783	34738173	391	193	14	162.01	52.77	1.79
chr1	34781900	34782086	187	132	5	58.08	33.01	0.76
chr1	34782755	34782950	196	79	7	87.39	37.13	0.57
chr1	34785929	34786184	256	64	8	83.58	29.71	0.55
chr1	34795274	34795391	118	60	5	72.62	52.77	0.56
chr1	34820556	34820760	205	140	6	68.59	33.01	0.59
chr1	34830727	34830918	192	62	5	51.39	25.83	0.76
chr1	34858611	34858817	207	77	7	57.76	17.14	0.77
chr1	34884512	34884679	168	103	6	68.54	33.76	0.59
chr1	34917858	34918139	282	148	9	104.43	39.61	0.68
chr1	34926114	34926382	269	161	8	59.32	15.98	0.77
chr1	34977038	34977283	246	66	11	125.49	37.13	0.95
chr1	34980442	34980625	184	60	5	58.48	24.76	0.77
chr1	34987071	34987239	169	114	6	79.56	29.71	0.53
chr1	35019806	35019980	175	63	5	65.88	31.66	0.65
chr1	35030418	35030537	120	61	5	50.63	21.84	0.77
chr1	35035838	35035986	149	99	6	76.32	39.09	0.55
chr1	35049260	35049431	172	109	5	63.09	37.13	0.76
chr1	35061468	35061724	257	117	6	63.71	34.95	0.74
chr1	35061960	35062226	267	195	11	112.70	41.26	0.74
chr1	35063259	35063538	280	145	13	167.33	94.98	1.85
chr1	35063840	35064159	320	220	10	101.81	42.21	0.66
chr1	35065484	35065704	221	136	10	132.81	63.32	1.05
chr1	35075135	35075306	172	62	8	111.80	52.77	0.72
chr1	35078056	35078306	251	124	6	69.86	42.21	0.58
chr1	35078349	35078503	155	40	6	68.94	42.21	0.59
chr1	35078524	35078729	206	64	9	90.03	42.21	0.56
chr1	35121267	35121563	297	91	10	113.22	37.13	0.75
chr1	35131624	35131963	340	226	12	89.62	29.71	0.56
chr1	35150309	35150592	284	120	12	151.06	84.43	1.46
chr1	35261257	35261437	181	66	6	66.39	27.01	0.63
chr1	35262965	35263120	156	56	6	78.24	34.95	0.54
chr1	35386929	35387120	192	60	5	57.42	24.76	0.77
chr1	35418291	35418662	372	244	14	165.14	52.77	1.75
chr1	35452646	35452819	174	51	5	66.02	42.21	0.65
chr1	35600102	35600410	309	247	10	72.34	24.76	0.56
chr1	35642709	35642931	223	52	6	57.92	24.76	0.77
chr1	35692379	35692644	266	125	8	57.14	14.85	0.77
chr1	35810976	35811191	216	56	8	74.90	24.76	0.54
chr1	35828320	35828542	223	162	9	92.97	29.71	0.56
chr1	35831019	35831226	208	46	7	74.82	27.01	0.54
chr1	35834095	35834328	234	105	6	59.02	27.01	0.77
chr1	35842344	35842573	230	182	13	164.41	57.76	1.80
chr1	35932997	35933181	185	62	5	64.48	42.21	0.69
chr1	35936703	35936830	128	65	5	71.01	49.51	0.57
chr1	36008603	36008791	189	44	5	63.95	31.66	0.74
chr1	36016126	36016363	238	123	6	61.26	29.71	0.79
chr1	36043250	36043398	149	85	5	66.70	37.13	0.62
chr1	36049528	36049706	179	48	5	57.82	23.45	0.77
chr1	36055806	36056121	316	160	9	83.93	33.76	0.55
chr1	36105989	36106185	197	39	5	61.32	29.71	0.79
chr1	36110940	36111150	211	56	6	53.18	19.80	0.76
chr1	36122128	36122310	183	127	5	56.00	22.28	0.76
chr1	36262125	36262288	164	63	5	58.72	29.71	0.77
chr1	36266346	36266501	156	36	5	62.59	24.76	0.80
chr1	36287675	36287860	186	39	5	50.13	17.82	0.77
chr1	36337526	36337745	220	65	6	60.78	27.01	0.78
chr1	36366132	36366398	267	162	8	78.50	20.25	0.54
chr1	36466958	36467135	178	45	5	60.72	34.95	0.78
chr1	36514079	36514340	262	163	7	73.83	24.76	0.54
chr1	36521296	36521490	195	132	7	66.99	37.13	0.62
chr1	36662356	36662549	194	81	5	63.29	31.66	0.76
chr1	36761828	36762025	198	161	5	62.78	31.66	0.79
chr1	37143261	37143551	291	162	8	75.35	27.01	0.54
chr1	37165837	37166048	212	162	6	64.58	22.28	0.69
chr1	37437630	37437774	145	82	5	70.62	42.21	0.58
chr1	37503496	37503646	151	95	5	56.25	24.76	0.77
chr1	37742330	37742515	186	123	5	64.35	42.21	0.70
chr1	37778303	37778474	172	85	6	80.92	31.66	0.54
chr1	37791406	37791605	200	86	6	72.74	37.13	0.53
chr1	37815438	37815732	295	152	8	82.23	24.76	0.54
chr1	37822107	37822288	182	61	5	64.89	42.21	0.68
chr1	37847102	37847322	221	124	7	87.67	31.66	0.58
chr1	37857234	37857462	229	66	8	87.73	44.56	0.58
chr1	37864592	37864776	185	55	7	93.65	52.77	0.56
chr1	37907071	37907276	206	147	7	90.03	52.77	0.56
chr1	37921565	37921774	210	114	6	75.06	31.66	0.54
chr1	37927047	37927354	308	153	9	103.41	52.77	0.67
chr1	37934929	37935133	205	140	7	90.19	52.77	0.56
chr1	37937059	37937243	185	66	5	64.48	42.21	0.69
chr1	37952810	37953213	404	285	13	101.71	24.00	0.65
chr1	38008756	38008946	191	53	5	62.09	39.61	0.79
chr1	38009009	38009185	177	115	10	126.74	73.88	0.95
chr1	38010750	38010915	166	79	5	62.47	26.21	0.80
chr1	38012988	38013358	371	183	14	137.41	33.76	1.19
chr1	38077762	38077929	168	48	5	66.91	31.66	0.62
chr1	38077937	38078231	295	147	13	148.98	63.32	1.46
chr1	38081796	38082043	248	128	6	66.49	37.13	0.63
chr1	38090840	38091009	170	125	5	66.61	31.66	0.63
chr1	38103426	38103611	186	59	6	63.10	24.76	0.76
chr1	38166839	38166996	158	119	5	59.64	29.71	0.78
chr1	38167084	38167279	196	54	6	54.31	29.71	0.76
chr1	38171886	38172090	205	93	6	60.31	24.76	0.78
chr1	38172725	38172886	162	117	5	59.02	22.28	0.77
chr1	38182520	38182708	189	65	5	52.86	20.25	0.76
chr1	38192201	38192508	308	58	13	113.17	22.87	0.75
chr1	38193193	38193475	283	148	8	76.37	33.76	0.54
chr1	38196720	38196999	280	110	9	76.28	19.80	0.55
chr1	38200843	38201003	161	108	5	61.80	33.01	0.79
chr1	38201294	38201454	161	55	6	79.09	37.13	0.53
chr1	38201524	38201648	125	63	6	72.62	63.32	0.56
chr1	38207934	38208497	564	134	18	165.47	42.21	1.78
chr1	38212341	38212540	200	65	6	72.74	37.13	0.53
chr1	38223970	38224158	189	83	5	51.78	19.37	0.76
chr1	38226882	38227158	277	109	10	111.02	49.51	0.72
chr1	38247555	38247747	193	97	7	67.29	29.71	0.61
chr1	38250218	38250378	161	66	7	98.35	52.77	0.61
chr1	38254297	38254478	182	58	6	75.49	37.13	0.54
chr1	38309062	38309239	178	47	5	56.69	22.28	0.77
chr1	38311039	38311367	329	94	11	108.60	28.29	0.69
chr1	38354117	38354298	182	49	5	58.75	33.01	0.77
chr1	38376031	38376214	184	50	5	58.48	24.76	0.77
chr1	38384073	38384218	146	64	6	76.92	39.09	0.54
chr1	38389416	38389668	253	108	7	71.51	29.71	0.56
chr1	38395320	38395494	175	62	5	57.11	22.28	0.77
chr1	38395644	38395786	143	65	5	62.13	22.28	0.80
chr1	38397394	38397663	270	90	9	69.34	20.05	0.59
chr1	38398173	38398395	223	163	9	102.22	51.99	0.66
chr1	38404929	38405128	200	146	7	79.27	29.71	0.53
chr1	38419801	38420007	207	144	6	68.31	33.01	0.59
chr1	38425728	38425899	172	64	5	55.18	27.01	0.76
chr1	38441820	38442018	199	44	5	55.20	23.45	0.76
chr1	38478335	38478532	198	66	5	62.78	42.21	0.79
chr1	38494684	38494917	234	98	8	71.99	29.71	0.56
chr1	38495839	38496045	207	149	6	60.03	24.76	0.78
chr1	38496687	38496838	152	98	6	74.23	37.13	0.54
chr1	38499267	38499554	288	149	8	69.65	22.85	0.58
chr1	38513264	38513503	240	144	7	70.12	27.01	0.58
chr1	38529682	38529865	184	59	5	59.90	34.95	0.78
chr1	38541900	38542208	309	121	9	83.03	32.29	0.54
chr1	38547923	38548101	179	127	5	50.11	17.14	0.77
chr1	38580456	38580629	174	59	5	64.42	39.61	0.69
chr1	38582217	38582425	209	66	6	64.99	29.71	0.68
chr1	38584150	38584340	191	79	6	64.83	20.25	0.68
chr1	38607566	38607733	168	62	6	68.54	27.01	0.59
chr1	38644336	38644636	301	107	10	118.50	42.21	0.83
chr1	38655326	38655492	167	48	5	67.06	31.66	0.62
chr1	38682585	38682688	104	53	5	57.22	28.56	0.77
chr1	38706762	38707095	334	146	12	142.19	42.21	1.28
chr1	38710348	38710594	247	159	8	84.91	29.71	0.56
chr1	38713484	38713648	165	48	5	58.57	22.28	0.77
chr1	38730038	38730206	169	60	5	66.76	42.21	0.62
chr1	38770623	38770829	207	60	6	69.97	26.21	0.58
chr1	38809103	38809288	186	62	5	55.60	29.71	0.76
chr1	38809305	38809485	181	61	6	53.93	27.01	0.76
chr1	38825944	38826276	333	64	14	147.01	42.44	1.40
chr1	38949668	38949915	248	107	7	66.21	30.94	0.63
chr1	38993903	38994027	125	63	5	72.62	52.77	0.56
chr1	39020792	39020963	172	47	5	66.31	31.66	0.63
chr1	39044422	39044595	174	51	5	66.02	42.21	0.65
chr1	39131254	39131503	250	110	10	127.09	52.77	0.96
chr1	39234152	39234326	175	48	6	62.55	28.56	0.80
chr1	39263138	39263343	206	62	7	90.03	52.77	0.56
chr1	39263474	39263675	202	145	6	76.20	31.66	0.55
chr1	39300665	39300829	165	55	5	56.21	27.01	0.77
chr1	39304945	39305077	133	65	6	75.13	33.76	0.54
chr1	39335187	39335458	272	147	8	76.19	25.83	0.55
chr1	39378003	39378163	161	98	5	67.98	42.21	0.61
chr1	39456745	39456909	165	103	5	64.14	27.85	0.71
chr1	39487071	39487236	166	57	7	59.97	29.71	0.78
chr1	39535664	39535848	185	57	5	55.73	22.28	0.76
chr1	39585629	39585838	210	88	8	75.93	24.76	0.54
chr1	39585864	39586150	287	168	12	104.81	34.28	0.65
chr1	39643169	39643304	136	81	6	72.16	30.94	0.56
chr1	39676169	39676368	200	140	6	63.51	33.76	0.75
chr1	39822760	39822968	209	100	7	89.54	42.21	0.56
chr1	39853607	39853801	195	65	5	61.57	29.71	0.79
chr1	39881109	39881416	308	159	11	105.27	30.94	0.65
chr1	39884391	39884585	195	160	5	52.10	20.25	0.76
chr1	39888132	39888270	139	74	7	77.89	29.71	0.54
chr1	39893501	39893612	112	57	5	61.38	33.76	0.79
chr1	39901970	39902170	201	142	6	69.16	33.01	0.59
chr1	39906060	39906244	185	63	8	80.60	24.76	0.54
chr1	39909997	39910243	247	139	8	90.97	43.69	0.57
chr1	39923027	39923323	297	65	11	119.12	52.77	0.84
chr1	39923331	39923645	315	61	11	102.47	42.21	0.66
chr1	39924410	39924582	173	124	5	66.17	31.66	0.64
chr1	39927734	39927890	157	99	6	76.37	41.26	0.54
chr1	39930425	39930636	212	64	6	67.62	33.01	0.61
chr1	39941861	39942035	175	111	5	65.88	42.21	0.65
chr1	39944838	39945085	248	123	8	97.92	31.66	0.60
chr1	39988712	39988932	221	102	6	73.57	31.66	0.54
chr1	39992279	39992530	252	138	8	97.32	42.21	0.60
chr1	39994305	39994499	195	149	6	66.99	22.28	0.62
chr1	39995473	39995611	139	75	5	68.45	37.13	0.59
chr1	39996356	39996571	216	54	8	103.14	42.21	0.66
chr1	40009335	40009523	189	59	7	88.61	46.42	0.56
chr1	40012865	40013040	176	59	5	56.97	29.71	0.77
chr1	40016148	40016271	124	63	6	84.51	55.70	0.55
chr1	40023396	40023617	222	57	6	73.43	42.21	0.54
chr1	40037044	40037190	147	86	5	61.44	29.71	0.79
chr1	40045878	40046151	274	100	9	108.30	42.21	0.69
[truncated: 63,519 more rows]
