# Supplementary material for: Tet3 mediates stable glucocorticoid-induced alterations in DNA methylation and Dnmt3a/Dkk1 expression in neural progenitors
Source: Cell Death Dis. 2015 Jun 18;6(6):e1793–. doi: 10.1038/cddis.2015.159 (PMC4669838; doi:10.1038/cddis.2015.159)
Supplement: Supplementary Table 7 [file cddis2015159x12.xls]

## Sheet: Note
# This file is generated by MACS
# ARGUMENTS LIST:
# name = MACS_in_Galaxy
# format = BED
# ChIP-seq file = /galaxy/main_pool/pool6/files/005/597/dataset_5597828.dat
# control file = /galaxy/main_pool/pool6/files/005/560/dataset_5560129.dat
# effective genome size = 2.70e+09
# tag size = 50
# band width = 300
# model fold = 10
# pvalue cutoff = 1.00e-05
# Ranges for calculating regional lambda are : peak_region,1000,5000,10000
# unique tags in treatment: 4500000
# total tags in treatment: 4500000
# unique tags in control: 4547527
# total tags in control: 4547527
# d = 80

## Sheet: Dex-D3
chr	start	end	length	summit	tags	#NAME?	fold_enrichment	FDR(%)
chr1	213983	214146	164	72	5	63.39	30.00	0.44
chr1	441962	442251	290	176	7	73.18	37.50	0.28
chr1	549027	549246	220	161	6	68.92	30.00	0.32
chr1	557809	558007	199	142	8	100.03	45.00	0.23
chr1	583704	583856	153	77	6	78.22	45.00	0.26
chr1	602365	602517	153	77	5	64.01	37.50	0.43
chr1	660561	660787	227	121	9	73.78	15.79	0.28
chr1	685014	685259	246	111	11	126.26	56.84	0.29
chr1	852853	853047	195	68	6	72.42	30.00	0.30
chr1	1261839	1262049	211	72	5	57.11	30.00	0.73
chr1	2221376	2221551	176	68	5	54.99	17.23	0.90
chr1	2240879	2241221	343	265	9	92.14	30.00	0.23
chr1	2242223	2242585	363	178	10	89.81	37.50	0.23
chr1	2246080	2246445	366	230	9	89.47	30.00	0.23
chr1	2254569	2254760	192	67	6	56.27	21.05	0.79
chr1	2262252	2262520	269	167	8	86.22	28.07	0.23
chr1	2275905	2276114	210	134	6	65.29	31.58	0.38
chr1	2282616	2282881	266	58	7	67.26	22.97	0.34
chr1	2300365	2300624	260	78	11	132.12	52.50	0.32
chr1	2375312	2375566	255	142	9	95.27	36.09	0.22
chr1	2379990	2380205	216	77	7	61.88	19.74	0.48
chr1	2380472	2380718	247	175	10	91.07	31.58	0.22
chr1	2382416	2382809	394	154	22	230.74	60.63	0.84
chr1	2385317	2385528	212	80	6	62.28	17.23	0.47
chr1	2393449	2393684	236	162	12	142.80	56.84	0.38
chr1	2420898	2421302	405	128	20	160.68	25.26	0.52
chr1	2430310	2430532	223	77	6	56.09	24.29	0.80
chr1	2458424	2458777	354	60	12	106.88	24.29	0.24
chr1	2462673	2462902	230	160	5	50.77	18.95	1.05
chr1	2491930	2492144	215	128	7	54.93	15.79	0.92
chr1	2497042	2497241	200	95	14	174.29	54.92	0.53
chr1	2498684	2498844	161	83	6	65.39	24.29	0.38
chr1	2504940	2505114	175	74	6	65.29	26.32	0.38
chr1	2506610	2506825	216	153	6	59.26	15.79	0.57
chr1	2508013	2508198	186	73	8	82.19	44.21	0.22
chr1	2509584	2510437	854	124	33	275.84	34.45	1.54
chr1	2511834	2512092	259	100	14	150.32	53.44	0.43
chr1	2519668	2520018	351	186	10	89.91	21.97	0.23
chr1	2520188	2520512	325	195	7	63.86	25.26	0.43
chr1	2520534	2520684	151	76	7	73.18	44.21	0.28
chr1	2532298	2532521	224	118	7	81.73	30.00	0.22
chr1	2533318	2533535	218	146	13	172.43	67.50	0.58
chr1	2534163	2534402	240	134	9	106.58	52.01	0.24
chr1	2534646	2535026	381	76	14	117.74	29.47	0.27
chr1	2538165	2538464	300	231	10	110.69	37.15	0.25
chr1	2540544	2540768	225	77	10	114.19	48.12	0.25
chr1	2542286	2542516	231	163	7	69.03	21.05	0.32
chr1	2542694	2542990	297	139	9	71.99	26.32	0.31
chr1	2543885	2544083	199	69	11	80.44	20.11	0.23
chr1	2544417	2544808	392	238	13	77.65	22.29	0.27
chr1	2547931	2548166	236	157	8	59.86	17.89	0.55
chr1	2549634	2549886	253	176	8	50.22	15.98	1.04
chr1	2556212	2556413	202	78	9	111.41	56.14	0.25
chr1	2556529	2556707	179	78	9	104.04	52.50	0.24
chr1	2565911	2566194	284	125	9	79.10	31.58	0.24
chr1	2568263	2568423	161	51	5	53.08	19.43	1.02
chr1	2568859	2569020	162	54	7	66.34	30.32	0.36
chr1	2569599	2569964	366	146	13	121.44	26.32	0.27
chr1	2651605	2651823	219	110	10	76.48	17.68	0.27
chr1	2654330	2654598	269	105	10	101.88	38.45	0.23
chr1	2654621	2654881	261	163	10	92.39	34.45	0.23
chr1	2659572	2659805	234	80	6	62.18	18.95	0.47
chr1	2661803	2662026	224	75	6	66.47	35.09	0.36
chr1	2685174	2685273	100	51	5	89.12	22.56	0.23
chr1	2695061	2695355	295	137	8	59.86	22.36	0.55
chr1	2732798	2733175	378	219	13	124.58	40.19	0.28
chr1	2736748	2736974	227	76	9	109.30	37.50	0.25
chr1	2738563	2738775	213	64	8	64.41	25.26	0.39
chr1	2742246	2742385	140	71	8	98.18	45.93	0.23
chr1	2762314	2762611	298	163	7	63.58	22.97	0.43
chr1	2763342	2763652	311	189	11	114.56	37.90	0.25
chr1	2765012	2765352	341	256	11	118.53	37.50	0.26
chr1	2768698	2768905	208	146	6	70.27	37.15	0.32
chr1	2769937	2770088	152	77	5	59.71	31.58	0.55
chr1	2771287	2771524	238	79	10	100.15	37.90	0.23
chr1	2800139	2800457	319	175	9	71.69	21.05	0.31
chr1	2800504	2800847	344	268	21	199.40	33.69	0.65
chr1	2803050	2803263	214	62	6	57.25	19.43	0.71
chr1	2806514	2806673	160	79	6	56.25	27.46	0.79
chr1	2806909	2807112	204	70	10	102.38	33.69	0.23
chr1	2813471	2813713	243	97	7	62.39	18.05	0.47
chr1	2817043	2817339	297	218	8	61.66	15.79	0.49
chr1	2827892	2828137	246	120	9	70.58	18.95	0.32
chr1	2834413	2834677	265	124	8	70.53	27.07	0.32
chr1	2838150	2838394	245	171	8	73.38	31.58	0.28
chr1	2842140	2842302	163	80	7	86.61	37.90	0.23
chr1	2843118	2843361	244	109	8	60.04	16.84	0.56
chr1	2855014	2855331	318	179	7	58.33	30.00	0.62
chr1	2855677	2855979	303	136	11	97.26	52.50	0.23
chr1	2860842	2861035	194	71	9	108.68	44.21	0.25
chr1	2861494	2861694	201	79	8	97.14	42.11	0.23
chr1	2867339	2867649	311	128	15	161.90	56.14	0.53
chr1	2868229	2868417	189	73	8	59.86	11.94	0.55
chr1	2868463	2868608	146	74	8	57.22	20.21	0.72
chr1	2873462	2873661	200	127	9	114.62	60.00	0.25
chr1	2891479	2891700	222	154	11	136.74	56.14	0.34
chr1	2906488	2906783	296	72	7	62.37	21.97	0.47
chr1	2906935	2907199	265	130	9	57.81	15.79	0.67
chr1	2908787	2909095	309	77	11	86.83	22.56	0.23
chr1	2912459	2912646	188	76	5	51.24	21.05	1.04
chr1	2923956	2924265	310	164	9	69.95	15.66	0.31
chr1	2958815	2959017	203	76	7	65.97	16.84	0.37
chr1	2971437	2971606	170	96	6	76.17	37.15	0.27
chr1	2985616	2985836	221	96	9	69.95	16.75	0.31
chr1	2993422	2993604	183	80	10	94.29	22.11	0.22
chr1	2999314	2999453	140	71	5	56.25	27.46	0.79
chr1	2999891	3000286	396	235	14	105.19	26.32	0.24
chr1	3000914	3001118	205	78	9	77.38	29.47	0.27
chr1	3004035	3004295	261	137	13	114.51	26.59	0.25
chr1	3014766	3014924	159	80	6	73.18	37.90	0.28
chr1	3020333	3020596	264	194	9	79.27	25.26	0.24
chr1	3028959	3029149	191	117	5	55.33	25.26	0.87
chr1	3029391	3029540	150	76	5	50.46	37.50	1.05
chr1	3031713	3031901	189	130	5	58.19	28.07	0.63
chr1	3041207	3041419	213	135	5	52.65	18.95	1.03
chr1	3045603	3045832	230	157	7	50.22	11.62	1.04
chr1	3060030	3060208	179	75	5	51.44	20.21	1.04
chr1	3065275	3065658	384	62	13	111.42	28.71	0.25
chr1	3067741	3068006	266	140	6	58.52	25.26	0.62
chr1	3068071	3068258	188	77	6	55.72	31.58	0.84
chr1	3068605	3068837	233	159	7	50.85	16.84	1.05
chr1	3087236	3087491	256	185	6	52.21	14.58	1.03
chr1	3102648	3102915	268	190	10	90.09	33.69	0.23
chr1	3103064	3103400	337	259	14	67.34	19.16	0.34
chr1	3103603	3103957	355	165	12	82.32	26.01	0.22
chr1	3104471	3104691	221	68	7	62.17	24.45	0.47
chr1	3110779	3111103	325	102	11	78.82	15.79	0.24
chr1	3115736	3115998	263	77	8	89.55	45.00	0.23
chr1	3136964	3137184	221	66	5	55.97	30.00	0.82
chr1	3138048	3138279	232	75	6	54.77	30.00	0.94
chr1	3138673	3138924	252	75	9	84.73	31.58	0.23
chr1	3139120	3139390	271	110	6	62.90	30.00	0.46
chr1	3144798	3145071	274	154	6	56.30	24.06	0.79
chr1	3147196	3147371	176	80	9	106.91	43.94	0.24
chr1	3155318	3155613	296	73	11	80.16	18.58	0.23
chr1	3164980	3165281	302	130	8	53.27	18.95	1.03
chr1	3170777	3171027	251	127	9	81.31	21.05	0.23
chr1	3173461	3173807	347	205	17	173.00	66.88	0.57
chr1	3220610	3220848	239	177	6	66.52	22.50	0.36
chr1	3232537	3232842	306	97	9	62.03	15.79	0.48
chr1	3232887	3233094	208	131	9	91.90	44.21	0.23
chr1	3244396	3244660	265	200	8	82.87	37.90	0.22
chr1	3245911	3246106	196	64	6	52.35	22.97	1.03
chr1	3246888	3247126	239	161	8	77.37	35.09	0.27
chr1	3247495	3247692	198	129	6	70.04	35.09	0.32
chr1	3247735	3247946	212	148	8	83.56	37.50	0.22
chr1	3248207	3248526	320	80	12	121.70	52.50	0.28
chr1	3250848	3251004	157	79	6	76.27	42.11	0.27
chr1	3254054	3254280	227	98	9	109.30	45.00	0.25
chr1	3256218	3256416	199	77	5	58.56	30.00	0.62
chr1	3264878	3265000	123	62	5	73.18	31.58	0.28
chr1	3272008	3272241	234	119	6	50.73	16.84	1.05
chr1	3278116	3278385	270	76	9	101.66	59.44	0.23
chr1	3280760	3281126	367	168	11	91.31	27.82	0.22
chr1	3285964	3286113	150	76	5	62.34	35.09	0.47
chr1	3286542	3286788	247	70	9	85.48	44.21	0.23
chr1	3291421	3292091	671	128	22	95.44	14.83	0.22
chr1	3296413	3296609	197	60	8	50.69	17.68	1.05
chr1	3298661	3298792	132	67	5	67.88	26.32	0.34
chr1	3299148	3299378	231	157	7	61.15	30.08	0.51
chr1	3299414	3299610	197	80	6	52.22	22.97	1.03
chr1	3312454	3312786	333	227	10	86.80	19.43	0.23
chr1	3313305	3313580	276	142	7	56.13	21.05	0.80
chr1	3316185	3316447	263	149	6	54.89	16.48	0.92
chr1	3318697	3318979	283	66	11	97.66	36.84	0.23
chr1	3321990	3322186	197	80	9	100.43	36.84	0.23
chr1	3322369	3322705	337	259	12	86.27	29.15	0.23
chr1	3322935	3323322	388	225	13	128.57	37.90	0.30
chr1	3324309	3324719	411	211	13	91.62	25.26	0.23
chr1	3324903	3325146	244	166	8	71.02	25.26	0.31
chr1	3326701	3327300	600	434	17	162.17	30.00	0.53
chr1	3327353	3327992	640	346	20	182.66	37.50	0.61
chr1	3329572	3329839	268	151	9	102.36	37.50	0.23
chr1	3331375	3331642	268	177	11	130.59	45.00	0.31
chr1	3333260	3333667	408	232	16	137.97	30.92	0.35
chr1	3333891	3334104	214	78	14	173.53	75.00	0.54
chr1	3334738	3334960	223	67	6	66.60	28.07	0.36
chr1	3335001	3335178	178	74	6	59.68	35.09	0.55
chr1	3335258	3335535	278	66	10	65.77	15.79	0.37
chr1	3336157	3336338	182	80	7	60.22	18.95	0.55
chr1	3337411	3337611	201	47	7	69.61	28.07	0.31
chr1	3337808	3338137	330	187	11	111.62	31.58	0.24
chr1	3339205	3339404	200	54	5	58.21	22.29	0.63
chr1	3339577	3339947	371	293	17	182.87	52.01	0.61
chr1	3340174	3340452	279	79	9	86.99	44.58	0.23
chr1	3342007	3342300	294	195	11	117.35	44.21	0.26
chr1	3343204	3343812	609	319	20	194.16	42.11	0.64
chr1	3344520	3344755	236	108	8	87.18	31.58	0.23
chr1	3345288	3345699	412	174	17	162.95	46.84	0.54
chr1	3347912	3348281	370	66	17	150.49	27.63	0.44
chr1	3348333	3348784	452	120	15	93.39	15.79	0.22
chr1	3348999	3349225	227	70	7	53.22	15.79	1.03
chr1	3352035	3352316	282	78	10	94.22	38.87	0.22
chr1	3356167	3356506	340	80	11	90.35	25.26	0.22
chr1	3356581	3356761	181	67	8	50.22	16.00	1.04
chr1	3363127	3363509	383	251	14	142.30	44.21	0.38
chr1	3364380	3364608	229	150	8	59.86	14.46	0.55
chr1	3367149	3367437	289	181	7	67.67	18.95	0.34
chr1	3367834	3368115	282	151	11	106.09	31.58	0.25
chr1	3368960	3369324	365	182	12	86.95	25.26	0.23
chr1	3370406	3370613	208	80	6	57.23	37.15	0.71
chr1	3372050	3372284	235	78	6	62.06	31.58	0.47
chr1	3372537	3372691	155	78	7	73.18	44.21	0.28
chr1	3376981	3377494	514	274	19	173.63	44.21	0.55
chr1	3379265	3379441	177	103	9	94.38	34.45	0.22
chr1	3391266	3391525	260	80	17	150.34	39.41	0.43
chr1	3391866	3392334	469	315	13	67.34	11.85	0.34
chr1	3395366	3395948	583	273	15	83.04	16.84	0.23
chr1	3396206	3396374	169	71	7	59.89	25.26	0.56
chr1	3399446	3399813	368	62	18	168.05	33.69	0.57
chr1	3400616	3400827	212	75	7	50.22	13.39	1.04
chr1	3405564	3405727	164	73	6	52.62	15.79	1.03
chr1	3405798	3406029	232	101	13	121.77	37.90	0.27
chr1	3406584	3406797	214	156	6	56.18	23.39	0.80
chr1	3412304	3412557	254	145	7	64.62	25.26	0.38
chr1	3418787	3418924	138	70	6	76.27	42.11	0.27
chr1	3425020	3425222	203	63	7	77.67	36.09	0.27
chr1	3425939	3426187	249	76	6	59.01	24.06	0.59
chr1	3426639	3426984	346	196	9	84.74	25.26	0.23
chr1	3428721	3429092	372	113	18	167.21	33.69	0.56
chr1	3432482	3432620	139	70	6	73.18	37.90	0.28
chr1	3433919	3434078	160	50	5	58.50	24.06	0.62
chr1	3434694	3434860	167	93	6	56.29	22.97	0.79
chr1	3435078	3435181	104	53	6	84.04	34.45	0.23
chr1	3435424	3435612	189	59	7	56.72	21.05	0.75
chr1	3442290	3442458	169	105	5	50.08	18.05	1.03
chr1	3442555	3442798	244	127	7	55.80	21.05	0.83
chr1	3444181	3444389	209	157	5	53.11	18.95	1.02
chr1	3447904	3448041	138	70	5	64.01	37.50	0.43
chr1	3448718	3449324	607	391	20	200.22	45.00	0.66
chr1	3450703	3450936	234	122	7	72.98	24.06	0.28
chr1	3461536	3461786	251	179	7	57.09	15.79	0.73
chr1	3464372	3464739	368	66	12	89.87	22.56	0.23
chr1	3465196	3465374	179	78	8	70.07	29.47	0.32
chr1	3475802	3476030	229	150	8	84.75	34.45	0.23
chr1	3477629	3477839	211	73	5	51.68	18.05	1.04
chr1	3477851	3478187	337	191	9	70.56	22.97	0.32
chr1	3487936	3488223	288	159	10	93.28	29.15	0.22
chr1	3492362	3492586	225	147	7	50.22	17.05	1.04
chr1	3494668	3494886	219	143	8	64.56	15.79	0.38
chr1	3497289	3497515	227	109	7	77.28	33.24	0.27
chr1	3498986	3499133	148	75	6	57.35	34.45	0.70
chr1	3502116	3502411	296	75	12	93.93	27.63	0.22
chr1	3504516	3504725	210	135	8	58.14	15.16	0.64
chr1	3505452	3505726	275	153	16	192.66	50.53	0.64
chr1	3507709	3507954	246	175	6	65.68	37.50	0.37
chr1	3516869	3517068	200	133	5	56.79	28.07	0.74
chr1	3517175	3517431	257	180	10	101.34	49.12	0.23
chr1	3528092	3528274	183	80	5	56.38	25.26	0.79
chr1	3529476	3529687	212	76	9	59.86	18.75	0.55
chr1	3533585	3533796	212	78	8	87.62	40.19	0.23
chr1	3544864	3545210	347	79	11	51.22	10.96	1.04
chr1	3560058	3560272	215	104	6	53.09	16.84	1.02
chr1	3563185	3563432	248	55	7	72.67	25.26	0.29
chr1	3564447	3564789	343	197	11	99.53	33.24	0.23
chr1	3567705	3567902	198	94	10	103.73	29.47	0.24
chr1	3573196	3573474	279	202	12	123.85	36.84	0.27
chr1	3575263	3575422	160	82	6	73.18	31.58	0.28
chr1	3578603	3578780	178	102	9	102.95	40.42	0.23
chr1	3581716	3582018	303	147	11	84.56	19.95	0.23
chr1	3584660	3584755	96	49	5	63.43	22.56	0.44
chr1	3589546	3589707	162	69	7	88.53	39.89	0.23
chr1	3593424	3593533	110	56	6	67.81	15.16	0.34
chr1	3605288	3605718	431	299	18	169.95	35.37	0.59
chr1	3609174	3609501	328	72	10	80.44	20.72	0.23
chr1	3619434	3619590	157	79	6	76.27	42.11	0.27
chr1	3635563	3636026	464	340	16	133.73	38.45	0.33
chr1	3644155	3644610	456	79	14	94.65	24.45	0.22
chr1	3646292	3646620	329	165	11	78.24	25.26	0.24
chr1	3664851	3665292	442	336	20	177.74	29.47	0.58
chr1	3669108	3669278	171	66	8	86.64	27.07	0.23
chr1	3669752	3669907	156	79	7	53.31	22.11	1.03
chr1	3674898	3675229	332	73	16	150.62	33.69	0.45
chr1	3682114	3682243	130	66	7	67.81	17.68	0.34
chr1	3683129	3683478	350	155	9	69.95	22.11	0.31
chr1	3683797	3683951	155	78	5	57.35	28.71	0.70
chr1	3685100	3685251	152	77	5	58.50	30.08	0.62
chr1	3686263	3686504	242	142	8	50.22	15.28	1.03
chr1	3686738	3686975	238	128	10	100.15	37.90	0.23
chr1	3701752	3701968	217	63	5	56.19	22.29	0.80
chr1	3717653	3717924	272	199	10	112.56	56.14	0.25
chr1	3718024	3718265	242	172	8	60.31	21.05	0.54
chr1	3719779	3720149	371	229	20	237.60	77.20	0.90
chr1	3742724	3742969	246	132	11	109.51	36.09	0.25
chr1	3749950	3750198	249	150	7	69.42	28.71	0.32
chr1	3775576	3775783	208	134	6	70.27	37.15	0.32
chr1	3782045	3782362	318	231	10	82.51	16.84	0.22
chr1	3784944	3785404	461	317	19	139.15	25.26	0.36
chr1	3787319	3787879	561	66	21	192.14	44.21	0.63
chr1	3789403	3789704	302	116	8	59.86	22.89	0.55
chr1	3790131	3790394	264	129	7	76.27	30.00	0.27
chr1	3795898	3796153	256	165	8	59.02	15.79	0.59
chr1	3851102	3851314	213	117	10	80.44	21.52	0.23
chr1	3856148	3856356	209	136	8	72.10	26.01	0.31
chr1	3879015	3879356	342	79	15	174.59	52.50	0.53
chr1	3879408	3879621	214	77	6	56.76	30.00	0.75
chr1	3879886	3880089	204	130	6	66.13	31.58	0.37
chr1	3900186	3900530	345	215	15	174.01	75.00	0.54
chr1	3908493	3908641	149	75	7	73.75	29.47	0.28
chr1	3935773	3936140	368	172	10	85.92	26.32	0.23
chr1	3945326	3945554	229	97	7	80.99	30.00	0.23
chr1	3962095	3962240	146	74	5	55.20	26.32	0.88
chr1	3964830	3965030	201	141	8	86.36	31.58	0.23
chr1	3970671	3970976	306	162	8	59.86	19.33	0.55
chr1	3971000	3971141	142	72	7	73.18	44.21	0.28
chr1	3975155	3975385	231	156	8	87.97	44.21	0.23
chr1	3975811	3976064	254	76	9	84.44	44.21	0.23
chr1	3993146	3993370	225	91	6	60.58	17.23	0.53
chr1	4034128	4034413	286	125	9	92.54	37.90	0.23
chr1	4070997	4071268	272	198	9	83.86	34.01	0.23
chr1	4074993	4075114	122	62	5	70.41	28.71	0.31
chr1	4077210	4077672	463	297	21	208.85	63.16	0.72
chr1	4086808	4086965	158	80	7	93.01	52.50	0.23
chr1	4090929	4091189	261	183	12	146.69	45.00	0.41
chr1	4091246	4091620	375	249	11	88.09	37.15	0.23
chr1	4092002	4092300	299	77	8	59.86	15.11	0.55
chr1	4094573	4095037	465	202	16	103.20	17.62	0.23
chr1	4095544	4095755	212	143	6	59.79	26.32	0.55
chr1	4105598	4105779	182	133	5	52.03	15.79	1.03
chr1	4112320	4112561	242	175	7	60.31	21.05	0.54
chr1	4131106	4131294	189	128	5	51.11	21.05	1.04
chr1	4132235	4132401	167	74	7	64.33	29.15	0.38
chr1	4139035	4139217	183	59	8	88.49	52.50	0.23
chr1	4139293	4139816	524	303	24	229.29	86.05	0.85
chr1	4152451	4152725	275	175	8	56.52	15.79	0.78
chr1	4157195	4157315	121	61	5	59.71	31.58	0.55
chr1	4202698	4202905	208	78	9	88.97	25.26	0.23
chr1	4203688	4203836	149	75	5	53.23	24.29	1.03
chr1	4204203	4204391	189	120	9	102.16	42.11	0.23
chr1	4207932	4208166	235	79	7	61.25	16.84	0.50
chr1	4208430	4208744	315	152	10	101.06	25.26	0.23
chr1	4243404	4243568	165	97	6	72.29	31.58	0.30
chr1	4256029	4256248	220	158	6	63.95	25.26	0.43
chr1	4264529	4264833	305	128	7	52.98	16.84	1.03
chr1	4270597	4270949	353	199	12	115.90	34.45	0.26
chr1	4280409	4280633	225	147	6	64.78	19.95	0.38
chr1	4289132	4289617	486	79	16	139.83	44.21	0.37
chr1	4289922	4290144	223	169	7	66.60	35.09	0.36
chr1	4290384	4290635	252	142	10	102.16	42.11	0.23
chr1	4330736	4330933	198	94	6	70.04	28.07	0.32
chr1	4338845	4339078	234	167	5	54.56	22.50	0.96
chr1	4346920	4347172	253	180	11	104.73	25.26	0.24
chr1	4347535	4347739	205	69	6	51.25	22.97	1.04
chr1	4353684	4353976	293	195	7	67.22	25.26	0.34
chr1	4362509	4362864	356	129	15	171.90	52.50	0.59
chr1	4383951	4384188	238	60	6	58.98	22.97	0.59
chr1	4389733	4390281	549	212	17	168.77	60.00	0.58
chr1	4393562	4394041	480	315	14	138.95	37.50	0.36
chr1	4396313	4396536	224	75	6	63.43	31.58	0.44
chr1	4397302	4397580	279	211	8	77.45	22.97	0.27
chr1	4397649	4398041	393	257	13	103.01	37.90	0.23
chr1	4403074	4403701	628	463	19	158.03	31.58	0.50
chr1	4406510	4406692	183	80	10	121.56	51.68	0.27
chr1	4410368	4410610	243	70	6	61.10	31.58	0.51
chr1	4414441	4414809	369	209	12	102.52	27.97	0.23
chr1	4415120	4415350	231	133	8	82.78	27.46	0.22
chr1	4423955	4424252	298	138	7	58.23	19.43	0.63
chr1	4424608	4424770	163	74	7	52.79	18.95	1.03
chr1	4425461	4425714	254	75	8	70.29	30.08	0.32
chr1	4427972	4428264	293	73	10	100.03	28.71	0.23
chr1	4432638	4432927	290	189	12	134.38	46.54	0.33
chr1	4433417	4433644	228	77	8	77.14	33.24	0.27
chr1	4435768	4436071	304	133	8	71.14	26.32	0.31
chr1	4437028	4437194	167	79	7	77.06	29.15	0.27
chr1	4437264	4437589	326	80	22	191.50	34.74	0.63
chr1	4438641	4438815	175	106	5	51.04	19.43	1.04
chr1	4438847	4439116	270	158	8	50.22	17.05	1.03
chr1	4443536	4443733	198	125	5	52.10	22.97	1.03
chr1	4444604	4444848	245	62	11	126.47	50.53	0.29
chr1	4447268	4447479	212	134	8	91.18	31.58	0.23
chr1	4448817	4448998	182	67	6	57.79	21.05	0.67
chr1	4455543	4455763	221	53	5	55.97	22.50	0.82
chr1	4457067	4457199	133	67	6	73.18	37.90	0.28
chr1	4461177	4461355	179	71	7	88.92	44.58	0.23
chr1	4463562	4463709	148	75	5	59.71	31.58	0.55
chr1	4466592	4466778	187	110	6	71.71	35.09	0.31
chr1	4471666	4472004	339	137	9	85.57	44.21	0.23
chr1	4473139	4473320	182	76	7	64.16	31.58	0.39
chr1	4474673	4475030	358	75	12	67.34	11.31	0.34
chr1	4499421	4499689	269	141	11	127.07	56.14	0.29
chr1	4501165	4501372	208	138	7	62.82	28.71	0.46
chr1	4510165	4510416	252	176	9	102.16	42.11	0.23
chr1	4513107	4513299	193	116	8	72.73	45.00	0.29
chr1	4513392	4513595	204	62	6	57.95	37.50	0.66
chr1	4519539	4519794	256	139	9	69.01	15.79	0.32
chr1	4520219	4520398	180	66	9	82.18	29.47	0.22
chr1	4522845	4523011	167	91	6	69.16	28.71	0.32
chr1	4528913	4529065	153	77	5	64.01	37.50	0.43
chr1	4529449	4529596	148	75	5	64.01	37.50	0.43
chr1	4532313	4532521	209	71	9	98.18	60.00	0.23
chr1	4532526	4532701	176	105	10	120.02	60.00	0.27
chr1	4534866	4534985	120	61	5	64.01	37.50	0.43
chr1	4541370	4541502	133	67	6	73.75	25.26	0.28
chr1	4547517	4547701	185	75	9	102.79	60.00	0.23
chr1	4568163	4568280	118	60	5	65.57	24.29	0.37
chr1	4582365	4582621	257	182	8	69.14	25.26	0.32
chr1	4590254	4590707	454	101	16	135.15	27.46	0.34
chr1	4590778	4591117	340	67	11	93.32	34.45	0.22
chr1	4599995	4600175	181	79	5	57.92	26.59	0.66
chr1	4605535	4605894	360	173	8	57.16	21.05	0.72
chr1	4630868	4631060	193	64	6	67.73	25.26	0.34
chr1	4636975	4637230	256	146	7	71.63	25.26	0.31
chr1	4638698	4638938	241	75	6	61.34	18.95	0.50
chr1	4641396	4641584	189	120	7	85.18	42.11	0.23
chr1	4648457	4648704	248	68	6	60.52	25.26	0.53
chr1	4665220	4665471	252	72	7	70.55	36.09	0.32
chr1	4668843	4669114	272	136	12	129.91	51.68	0.30
chr1	4671998	4672340	343	167	11	109.71	50.53	0.25
chr1	4685609	4685862	254	120	8	67.24	19.74	0.34
chr1	4685891	4686105	215	79	12	112.76	37.90	0.25
chr1	4714636	4714754	119	60	7	109.12	36.84	0.25
chr1	4789485	4789690	206	95	10	106.73	32.75	0.24
chr1	4827845	4828049	205	126	10	112.33	42.11	0.25
chr1	4837646	4837908	263	121	8	87.06	35.09	0.23
chr1	4843818	4843935	118	60	5	61.46	21.05	0.50
chr1	4908525	4909006	482	188	23	194.28	33.69	0.64
chr1	4910688	4910899	212	143	7	79.55	33.24	0.23
chr1	4948781	4948925	145	73	6	65.57	29.15	0.37
chr1	4950832	4951030	199	124	7	57.21	22.56	0.72
chr1	4951435	4951688	254	74	8	56.71	19.74	0.75
chr1	4969239	4969541	303	76	20	196.78	46.32	0.66
chr1	4980619	4980765	147	74	6	53.31	18.95	1.03
chr1	4983788	4983930	143	72	5	57.35	28.71	0.70
chr1	4984568	4984841	274	176	12	111.80	36.84	0.24
chr1	5000963	5001606	644	485	25	248.70	75.00	1.05
chr1	5008424	5008588	165	96	6	52.45	15.79	1.03
chr1	5021111	5021420	310	146	8	52.37	12.63	1.03
chr1	5033906	5034141	236	76	10	122.15	52.50	0.27
chr1	5096643	5096812	170	92	8	84.29	29.47	0.23
chr1	5101271	5101451	181	106	7	60.40	18.95	0.54
chr1	5112497	5112673	177	108	5	57.21	25.26	0.72
chr1	5131554	5131764	211	101	7	50.22	13.33	1.03
chr1	5132050	5132368	319	170	10	95.13	37.50	0.22
chr1	5133868	5134063	196	74	6	58.94	30.00	0.60
chr1	5135111	5135371	261	77	7	76.65	30.00	0.27
chr1	5142079	5142248	170	124	5	53.70	21.05	1.03
chr1	5149706	5149954	249	78	11	91.31	22.02	0.22
chr1	5154327	5154648	322	176	11	112.83	44.21	0.25
chr1	5155499	5155677	179	78	7	70.07	21.05	0.32
chr1	5160454	5160770	317	79	11	122.17	45.00	0.27
chr1	5168926	5169085	160	73	5	58.50	24.06	0.62
chr1	5170128	5170366	239	76	9	83.30	29.47	0.23
chr1	5204569	5204787	219	148	5	56.19	30.00	0.80
chr1	5255932	5256171	240	161	8	92.97	45.00	0.23
chr1	5300837	5301050	214	71	5	51.34	24.06	1.04
chr1	5303410	5303570	161	69	5	59.56	25.26	0.56
chr1	5320604	5320822	219	79	5	56.19	30.00	0.80
chr1	5347724	5348012	289	127	6	56.17	25.26	0.80
chr1	5351268	5351588	321	159	13	142.55	46.54	0.38
chr1	5352053	5352295	243	77	8	71.17	25.26	0.31
chr1	5436783	5436968	186	73	10	102.82	42.11	0.23
chr1	5456255	5456439	185	110	8	102.44	52.01	0.23
chr1	5467318	5467417	100	51	5	105.78	35.09	0.25
chr1	5575129	5575353	225	112	8	88.96	31.58	0.23
chr1	5579374	5579583	210	134	5	57.00	29.72	0.73
chr1	5581967	5582129	163	75	5	50.07	30.00	1.03
chr1	5587616	5587881	266	138	12	102.52	23.52	0.23
chr1	5615093	5615300	208	80	7	50.22	13.14	1.04
chr1	5655606	5655786	181	127	8	97.12	37.90	0.23
chr1	5660830	5661121	292	214	8	72.61	21.05	0.29
chr1	5661269	5661542	274	106	10	77.77	29.47	0.27
chr1	5665755	5665929	175	62	5	60.11	28.07	0.56
chr1	5680441	5680777	337	237	10	92.86	30.00	0.23
chr1	5683067	5683176	110	56	5	64.01	37.50	0.43
chr1	5686459	5686604	146	74	5	64.01	37.50	0.43
chr1	5694733	5694991	259	71	9	68.55	18.95	0.33
chr1	5701917	5702209	293	158	7	64.13	22.97	0.39
chr1	5703318	5703607	290	129	11	104.82	50.53	0.24
chr1	5708260	5708480	221	76	10	125.19	67.50	0.28
chr1	5709517	5709729	213	77	6	56.88	37.50	0.74
chr1	5711160	5711364	205	126	7	65.99	25.26	0.37
chr1	5712572	5712891	320	131	11	121.70	45.00	0.28
chr1	5712953	5713248	296	181	9	78.78	31.58	0.24
chr1	5717985	5718127	143	72	5	59.71	31.58	0.55
chr1	5728437	5728707	271	69	9	69.95	20.54	0.31
chr1	5731365	5731604	240	74	7	66.45	25.26	0.36
chr1	5785308	5785472	165	73	8	97.02	40.19	0.23
chr1	5834874	5835257	384	236	13	114.14	24.29	0.25
chr1	5848271	5848524	254	79	12	128.91	42.11	0.29
chr1	5860151	5860453	303	157	10	90.17	44.21	0.23
chr1	5861682	5861975	294	188	9	87.50	34.45	0.23
chr1	5863909	5864230	322	266	11	80.44	20.34	0.23
chr1	5868807	5869014	208	78	6	65.57	31.58	0.37
chr1	5884702	5885008	307	130	8	83.78	30.00	0.23
chr1	5885451	5885812	362	59	14	156.54	45.00	0.48
chr1	5886540	5886689	150	76	8	73.75	33.69	0.28
chr1	5934496	5934679	184	68	5	56.25	25.26	0.79
chr1	5973426	5973630	205	128	8	59.86	18.13	0.55
chr1	5981490	5981769	280	63	8	68.54	18.05	0.33
chr1	6002395	6002611	217	88	13	138.75	37.90	0.36
chr1	6004390	6004562	173	60	7	62.05	37.50	0.48
chr1	6033339	6033541	203	69	5	52.63	24.06	1.03
chr1	6038104	6038397	294	190	8	59.86	22.28	0.55
chr1	6042089	6042232	144	73	5	59.71	31.58	0.55
chr1	6109928	6110260	333	108	14	161.78	60.00	0.53
chr1	6113861	6114250	390	188	10	87.20	22.97	0.23
chr1	6114466	6114817	352	215	17	175.05	50.53	0.54
chr1	6133125	6133267	143	72	6	78.22	45.00	0.26
chr1	6145987	6146342	356	75	9	56.23	12.63	0.79
chr1	6161179	6161450	272	169	9	98.98	35.09	0.23
chr1	6200115	6200263	149	75	6	78.22	45.00	0.26
chr1	6235530	6235787	258	65	7	77.03	37.50	0.27
chr1	6250704	6250935	232	73	9	101.21	44.21	0.23
chr1	6379186	6379378	193	48	5	55.07	25.26	0.90
chr1	6440221	6440471	251	180	9	102.32	56.14	0.23
chr1	6470530	6470741	212	66	6	69.99	30.00	0.32
chr1	6471284	6471507	224	68	5	51.41	25.26	1.04
chr1	6475101	6475401	301	172	15	149.22	40.60	0.42
chr1	6698952	6699142	191	128	6	72.76	29.72	0.28
chr1	6699331	6699476	146	74	5	50.26	37.15	1.05
chr1	6699722	6699858	137	69	5	59.71	31.58	0.55
chr1	6726511	6726768	258	98	6	64.31	30.00	0.38
chr1	6730336	6730518	183	87	7	88.49	37.50	0.23
chr1	6733922	6734113	192	119	7	81.14	37.90	0.23
chr1	6745974	6746158	185	110	6	57.32	21.05	0.71
chr1	6761656	6761923	268	172	7	70.13	25.26	0.32
chr1	6809695	6809924	230	158	12	102.52	26.15	0.23
chr1	6843252	6843426	175	74	6	70.57	31.58	0.32
chr1	6899743	6899959	217	111	8	70.74	18.58	0.32
chr1	6909240	6909449	210	78	7	83.88	45.00	0.23
chr1	6914979	6915247	269	135	8	88.70	45.00	0.23
chr1	6942304	6942528	225	64	5	55.52	30.00	0.86
chr1	6946080	6946269	190	74	8	56.57	21.05	0.76
chr1	7012627	7012757	131	66	5	53.31	15.79	1.03
chr1	7040604	7040776	173	77	6	62.05	37.50	0.48
chr1	7049854	7050041	188	109	9	65.21	14.74	0.38
chr1	7077624	7077868	245	69	7	73.07	31.58	0.28
chr1	7090564	7090785	222	78	8	79.72	29.15	0.23
chr1	7091828	7092049	222	70	7	52.19	21.05	1.03
chr1	7096311	7096519	209	92	7	55.82	15.79	0.83
chr1	7109805	7110100	296	217	10	85.68	29.47	0.23
chr1	7110858	7111036	179	73	6	60.22	18.05	0.55
chr1	7113540	7113736	197	69	6	53.73	15.79	1.03
chr1	7118184	7118365	182	80	10	69.95	16.09	0.31
chr1	7132218	7132539	322	175	8	53.45	18.05	1.03
chr1	7140433	7140554	122	62	6	87.23	37.90	0.23
chr1	7142563	7142692	130	66	7	108.30	52.50	0.25
chr1	7143961	7144210	250	66	9	85.03	44.21	0.23
chr1	7145155	7145372	218	76	6	65.69	33.24	0.37
chr1	7162664	7162894	231	165	9	105.79	42.11	0.25
chr1	7163133	7163289	157	79	8	90.77	56.14	0.22
chr1	7163541	7164024	484	238	22	220.02	60.00	0.79
chr1	7169078	7169495	418	117	15	147.54	52.50	0.42
chr1	7175618	7175818	201	149	7	79.61	25.26	0.23
chr1	7178448	7178654	207	129	6	58.19	19.43	0.63
chr1	7181349	7181537	189	63	7	78.49	28.71	0.24
chr1	7185284	7186167	884	457	37	375.34	60.00	3.07
chr1	7193133	7193478	346	106	11	117.80	37.50	0.27
chr1	7193916	7194139	224	74	9	95.57	45.00	0.22
chr1	7194344	7194573	230	170	8	75.15	31.58	0.27
chr1	7197752	7197897	146	74	7	93.01	52.50	0.23
chr1	7200473	7200699	227	76	7	51.57	16.84	1.04
chr1	7212532	7212930	399	209	13	111.96	29.15	0.25
chr1	7218188	7218523	336	263	10	58.31	10.11	0.63
chr1	7220086	7220263	178	72	6	50.33	15.79	1.05
chr1	7232281	7232444	164	72	6	69.69	28.71	0.31
chr1	7233909	7234165	257	127	7	53.20	20.21	1.02
chr1	7239896	7240012	117	59	5	78.22	37.50	0.26
chr1	7241277	7241442	166	80	6	77.14	37.50	0.27
chr1	7243223	7243480	258	120	8	90.26	45.00	0.23
chr1	7244090	7244366	277	140	11	128.93	45.00	0.29
chr1	7249422	7249645	224	150	6	62.03	24.06	0.48
chr1	7250572	7250878	307	171	8	59.86	23.27	0.55
chr1	7263039	7263307	269	118	8	59.86	13.59	0.55
chr1	7266571	7266737	167	92	5	58.65	25.26	0.61
chr1	7268545	7268753	209	73	9	112.77	60.00	0.25
chr1	7271221	7271417	197	82	6	72.13	30.00	0.31
chr1	7274180	7274510	331	135	17	193.82	56.84	0.63
chr1	7280455	7280628	174	69	6	59.06	21.05	0.59
chr1	7288423	7288618	196	64	7	67.11	21.05	0.35
chr1	7292145	7292366	222	154	5	54.22	21.05	1.00
chr1	7297602	7297755	154	78	5	62.34	35.09	0.47
chr1	7318336	7318547	212	140	7	50.22	16.07	1.04
chr1	7321322	7321510	189	113	9	109.78	50.53	0.25
chr1	7328029	7328296	268	118	13	160.22	67.50	0.52
chr1	7346791	7347067	277	143	11	100.29	29.47	0.23
chr1	7347417	7347622	206	134	9	84.52	52.50	0.23
chr1	7347986	7348162	177	100	8	89.61	45.00	0.23
chr1	7348942	7349195	254	178	7	64.49	37.15	0.38
chr1	7354172	7354297	126	64	5	73.18	31.58	0.28
chr1	7366354	7366513	160	97	5	64.01	30.00	0.43
chr1	7366971	7367193	223	71	5	55.74	22.50	0.84
chr1	7370104	7370289	186	111	5	55.98	18.95	0.81
chr1	7372941	7373164	224	79	9	107.07	49.12	0.24
chr1	7390502	7390690	189	71	5	59.84	30.00	0.55
chr1	7392745	7392906	162	80	5	50.20	30.00	1.03
chr1	7394555	7394894	340	121	10	105.40	45.00	0.24
chr1	7396578	7396816	239	133	11	133.02	42.11	0.33
chr1	7396866	7397104	239	76	7	66.25	37.15	0.37
chr1	7397500	7397776	277	75	8	58.83	33.24	0.60
chr1	7403903	7404330	428	297	18	123.81	28.42	0.27
chr1	7415397	7415783	387	203	11	91.31	29.33	0.22
chr1	7420705	7420968	264	133	8	64.69	26.32	0.38
chr1	7428532	7428782	251	125	7	75.75	35.09	0.27
chr1	7430690	7430923	234	80	7	80.27	37.50	0.23
chr1	7431125	7431291	167	59	6	76.96	37.50	0.27
chr1	7434139	7434322	184	127	5	56.25	25.26	0.79
chr1	7444928	7445074	147	74	5	59.71	31.58	0.55
chr1	7445983	7446254	272	155	6	57.89	25.26	0.66
chr1	7455065	7455206	142	72	6	73.18	37.90	0.28
chr1	7455379	7455764	386	194	12	103.89	31.58	0.24
chr1	7458060	7458349	290	123	6	56.08	25.26	0.81
chr1	7467153	7467505	353	185	10	51.22	15.61	1.04
chr1	7469201	7469376	176	68	12	102.52	22.23	0.23
chr1	7470625	7470931	307	142	10	96.72	52.50	0.23
chr1	7477395	7477679	285	75	11	118.90	37.90	0.27
chr1	7481055	7481434	380	267	13	139.74	45.00	0.36
chr1	7483537	7483691	155	78	6	73.18	37.90	0.28
chr1	7483962	7484418	457	264	18	169.63	44.21	0.59
chr1	7484634	7484781	148	75	6	59.71	37.90	0.55
chr1	7485395	7485642	248	171	6	65.18	29.72	0.38
chr1	7494338	7494653	316	175	10	51.22	11.98	1.04
chr1	7496675	7496881	207	74	10	101.71	33.69	0.23
chr1	7500094	7500427	334	210	9	90.50	28.07	0.22
chr1	7506097	7506250	154	78	5	59.71	31.58	0.55
chr1	7509695	7509922	228	101	9	101.94	44.21	0.23
chr1	7511179	7511305	127	64	5	59.71	31.58	0.55
chr1	7519594	7519794	201	125	5	50.65	21.97	1.05
chr1	7519869	7520108	240	174	7	58.74	22.97	0.60
chr1	7520586	7520840	255	153	6	59.72	18.95	0.55
chr1	7527199	7527425	227	166	6	63.05	31.58	0.45
chr1	7530777	7530990	214	137	10	104.58	44.21	0.24
chr1	7539916	7540231	316	134	12	136.26	37.50	0.34
chr1	7541553	7541843	291	213	11	126.46	45.00	0.29
chr1	7549025	7549778	754	471	29	278.35	50.53	1.50
chr1	7557543	7557743	201	79	8	93.18	44.21	0.22
chr1	7558318	7558540	223	78	9	93.24	56.14	0.22
chr1	7558959	7559338	380	229	13	139.74	45.00	0.36
chr1	7560072	7560271	200	60	5	54.19	25.26	1.00
chr1	7574595	7574804	210	72	5	57.23	22.50	0.72
chr1	7584881	7585142	262	137	6	60.42	26.59	0.54
chr1	7588641	7589025	385	164	12	69.20	15.16	0.32
chr1	7592803	7592960	158	80	5	59.71	31.58	0.55
chr1	7595734	7596113	380	193	12	117.06	37.90	0.26
chr1	7598486	7598732	247	175	7	69.68	22.97	0.31
chr1	7604278	7604570	293	220	8	63.27	16.30	0.44
chr1	7609695	7609994	300	122	8	66.06	27.07	0.37
chr1	7617629	7617997	369	236	13	104.70	24.29	0.24
chr1	7622548	7622729	182	112	6	68.02	30.08	0.34
chr1	7625054	7625270	217	75	9	87.23	25.26	0.23
chr1	7641580	7641813	234	94	7	72.98	30.08	0.28
chr1	7642246	7642470	225	79	7	77.57	39.89	0.27
chr1	7645700	7645990	291	155	8	79.41	31.58	0.24
chr1	7654086	7654341	256	61	8	58.51	21.05	0.62
chr1	7655512	7655735	224	79	13	123.66	42.11	0.27
chr1	7656276	7656506	231	121	10	106.87	36.84	0.24
chr1	7659636	7660060	425	269	15	122.20	29.47	0.28
chr1	7675783	7676204	422	119	16	149.13	44.21	0.42
chr1	7683947	7684151	205	55	7	75.80	34.45	0.27
chr1	7684197	7684406	210	74	6	52.99	31.58	1.02
chr1	7685211	7685614	404	217	17	162.95	45.93	0.54
chr1	7686271	7686468	198	79	5	58.69	30.00	0.61
chr1	7686876	7687206	331	175	9	59.86	20.91	0.55
chr1	7691444	7691679	236	122	9	100.50	37.90	0.23
chr1	7692805	7693015	211	167	5	57.11	22.50	0.73
chr1	7697255	7697522	268	154	11	130.59	52.50	0.31
chr1	7700346	7700656	311	97	8	52.26	15.79	1.03
chr1	7705172	7705553	382	209	14	106.34	21.05	0.25
chr1	7710006	7710347	342	161	12	102.52	34.56	0.23
chr1	7711203	7711317	115	58	10	169.78	52.63	0.59
chr1	7715203	7715323	121	61	5	78.22	37.50	0.26
chr1	7721860	7722059	200	136	5	58.44	22.50	0.62
chr1	7722301	7722717	417	200	15	156.90	49.12	0.49
chr1	7723269	7723397	129	65	6	93.01	45.00	0.23
chr1	7724054	7724363	310	79	9	83.42	37.50	0.23
chr1	7729225	7729430	206	135	8	82.30	49.12	0.22
chr1	7729760	7729935	176	116	6	61.62	30.00	0.49
chr1	7730754	7730912	159	80	7	76.27	49.12	0.27
chr1	7736659	7736986	328	83	12	103.36	21.05	0.24
chr1	7740996	7741346	351	150	12	116.21	45.93	0.26
chr1	7743193	7743389	197	119	6	67.14	31.58	0.34
chr1	7751805	7752061	257	68	8	69.14	29.47	0.32
chr1	7752424	7752723	300	67	10	63.02	12.63	0.45
chr1	7776925	7777070	146	74	5	64.01	37.50	0.43
chr1	7789049	7789276	228	164	5	50.98	18.95	1.04
chr1	7808716	7809082	367	290	12	91.31	27.82	0.22
chr1	7810504	7810718	215	137	5	55.01	28.07	0.90
chr1	7815291	7815520	230	52	5	53.35	21.05	1.03
chr1	7833570	7833764	195	124	5	57.42	28.07	0.70
chr1	7852993	7853147	155	78	11	156.76	82.50	0.48
chr1	7874985	7875407	423	192	12	120.52	37.50	0.27
chr1	7881675	7881903	229	151	6	62.80	25.26	0.46
chr1	7882929	7883220	292	223	12	102.52	22.13	0.23
chr1	7883327	7883585	259	182	8	76.60	29.72	0.27
chr1	7884938	7885234	297	202	9	90.99	44.21	0.22
chr1	7886616	7886763	148	75	7	93.01	52.50	0.23
chr1	7897217	7897419	203	106	7	63.88	19.74	0.43
chr1	7900323	7900536	214	150	10	103.34	31.58	0.24
chr1	7901791	7901981	191	123	9	79.98	25.26	0.23
chr1	7906521	7906698	178	76	5	61.11	29.72	0.51
chr1	7906833	7907138	306	69	10	94.10	35.09	0.22
chr1	7909843	7909950	108	55	5	57.35	28.71	0.70
chr1	7910590	7910719	130	66	6	84.04	34.45	0.23
chr1	7912388	7912838	451	165	16	129.45	33.69	0.30
chr1	7913823	7914260	438	199	16	146.86	26.32	0.41
chr1	7915190	7915539	350	79	12	65.09	12.63	0.38
chr1	7917196	7917414	219	80	11	99.16	33.69	0.23
chr1	7917667	7918307	641	220	29	248.40	33.69	1.05
chr1	7918798	7918983	186	114	5	55.98	25.26	0.81
chr1	7919496	7919620	125	63	5	74.68	33.24	0.28
chr1	7919684	7920104	421	112	19	197.69	49.12	0.65
chr1	7942198	7942317	120	61	6	101.78	37.90	0.23
chr1	7943711	7943854	144	73	5	64.01	37.50	0.43
chr1	7948204	7948452	249	77	8	76.01	42.11	0.27
chr1	7954916	7955089	174	98	8	102.59	49.12	0.23
chr1	7958077	7958299	223	144	7	53.78	15.79	1.03
chr1	7965453	7965699	247	189	7	59.65	16.84	0.55
chr1	7966621	7967176	556	332	20	150.21	35.37	0.43
chr1	7967587	7967780	194	77	8	64.83	34.45	0.38
chr1	7977990	7978218	229	57	5	50.88	18.95	1.05
chr1	7979047	7979221	175	101	5	60.11	28.07	0.56
chr1	7982990	7983319	330	109	15	176.99	52.50	0.57
chr1	7984519	7984773	255	136	7	77.42	30.00	0.27
chr1	7984810	7984967	158	80	8	93.01	60.00	0.23
chr1	7985034	7985295	262	187	9	68.45	25.26	0.33
chr1	7986400	7987026	627	117	31	303.00	86.13	1.57
chr1	7988301	7988643	343	77	15	112.42	33.69	0.25
chr1	7989618	7989802	185	112	6	63.69	26.32	0.43
chr1	7997223	7997427	205	134	7	50.22	10.36	1.04
chr1	7997717	7997871	155	78	6	61.46	25.26	0.50
chr1	7999020	7999402	383	267	13	97.45	38.45	0.23
chr1	8000415	8000791	377	206	10	88.71	28.71	0.23
chr1	8002837	8002989	153	77	6	73.18	37.90	0.28
chr1	8004183	8004576	394	319	19	162.74	33.69	0.54
chr1	8005263	8005511	249	136	13	143.74	47.37	0.39
chr1	8006162	8006433	272	71	11	107.74	44.21	0.25
chr1	8007029	8007196	168	92	7	85.59	37.90	0.23
chr1	8008196	8008385	190	120	5	55.46	25.26	0.86
chr1	8010159	8010560	402	169	14	149.98	37.50	0.43
chr1	8012818	8013080	263	187	10	117.16	60.00	0.26
chr1	8013130	8013311	182	76	12	91.31	20.69	0.22
chr1	8014777	8015001	225	162	7	63.31	31.58	0.44
chr1	8017473	8017702	230	75	10	74.35	17.68	0.28
chr1	8019903	8020168	266	132	9	86.36	30.32	0.23
chr1	8020443	8020677	235	80	9	79.06	30.32	0.24
chr1	8023490	8023820	331	184	9	69.95	20.91	0.31
chr1	8025745	8026093	349	156	8	70.98	30.08	0.31
chr1	8030601	8030844	244	174	7	60.98	25.26	0.52
chr1	8038488	8038701	214	76	8	74.39	34.45	0.28
chr1	8039541	8039778	238	123	8	70.89	28.71	0.31
chr1	8041103	8041254	152	77	6	61.46	25.26	0.50
chr1	8051557	8052036	480	225	20	205.70	44.21	0.72
chr1	8053447	8053596	150	76	5	64.01	37.50	0.43
chr1	8060080	8060271	192	128	8	94.90	37.90	0.22
chr1	8060579	8060783	205	70	8	75.80	34.45	0.27
chr1	8063104	8063381	278	201	8	77.59	22.97	0.27
chr1	8064494	8064876	383	184	11	99.61	34.45	0.23
chr1	8067750	8067930	181	69	5	50.21	19.43	1.03
chr1	8068011	8068150	140	71	9	99.80	37.90	0.23
chr1	8075413	8075573	161	92	8	78.27	29.15	0.24
chr1	8076489	8076762	274	201	7	72.86	42.11	0.29
chr1	8078464	8078786	323	158	10	104.71	49.12	0.24
chr1	8078930	8079324	395	80	14	124.20	52.50	0.28
chr1	8091041	8091294	254	180	8	59.86	22.46	0.55
chr1	8092249	8092380	132	67	5	53.31	15.79	1.03
chr1	8092791	8092978	188	73	10	59.24	10.83	0.57
chr1	8117465	8117648	184	70	5	56.25	25.26	0.79
chr1	8119838	8120459	622	391	24	238.49	60.00	0.92
chr1	8138191	8138581	391	63	11	83.24	21.05	0.23
chr1	8142672	8142934	263	80	7	57.65	16.84	0.68
chr1	8156086	8156305	220	149	6	68.92	37.50	0.32
chr1	8164547	8164853	307	179	8	59.86	19.39	0.55
chr1	8164970	8165291	322	183	18	208.22	66.88	0.71
chr1	8165959	8166179	221	159	10	122.12	49.12	0.27
chr1	8189879	8190098	220	123	7	63.95	31.58	0.43
chr1	8191097	8191244	148	75	5	57.35	28.71	0.70
chr1	8192601	8192823	223	128	5	54.11	21.05	1.01
chr1	8200632	8201012	381	220	15	149.59	40.19	0.43
chr1	8202503	8202741	239	163	8	50.22	12.08	1.04
chr1	8203126	8203393	268	71	9	59.86	16.93	0.55
chr1	8203976	8204331	356	70	11	80.58	22.56	0.23
chr1	8213926	8214183	258	194	11	121.44	54.14	0.27
chr1	8217293	8217613	321	145	7	50.22	12.16	1.04
chr1	8218216	8218572	357	211	14	146.67	37.90	0.41
chr1	8248096	8248290	195	119	7	50.73	17.54	1.05
chr1	8248839	8249284	446	187	13	84.13	19.74	0.23
chr1	8259021	8259179	159	80	6	70.41	34.45	0.31
chr1	8259747	8259957	211	139	8	71.99	21.05	0.31
chr1	8262550	8262775	226	138	10	109.82	43.94	0.25
chr1	8264750	8264950	201	80	9	90.37	25.26	0.22
chr1	8268517	8268769	253	82	10	70.25	17.68	0.32
chr1	8269174	8269411	238	125	11	107.73	29.47	0.25
chr1	8271503	8271733	231	155	5	51.92	26.59	1.04
chr1	8276616	8277067	452	174	14	142.68	45.00	0.38
chr1	8277093	8277224	132	67	5	50.46	37.50	1.05
chr1	8277444	8277603	160	77	6	64.01	37.50	0.43
chr1	8280830	8281130	301	161	7	71.95	37.50	0.31
chr1	8284357	8284555	199	79	6	61.60	26.32	0.49
chr1	8292269	8292440	172	78	8	105.55	52.50	0.25
chr1	8294912	8295860	949	776	32	288.36	49.12	1.57
chr1	8296248	8296491	244	166	7	70.08	28.71	0.32
chr1	8296548	8296703	156	79	6	62.34	42.11	0.47
chr1	8297165	8297479	315	196	9	88.58	37.90	0.23
chr1	8302128	8302429	302	130	13	143.12	50.53	0.38
chr1	8303797	8304204	408	332	15	158.35	42.11	0.50
chr1	8305098	8305473	376	192	10	85.65	28.07	0.23
chr1	8320952	8321229	278	141	9	93.71	37.90	0.22
chr1	8329885	8330204	320	191	13	116.37	33.69	0.26
chr1	8331202	8331507	306	111	8	77.56	37.90	0.27
chr1	8332210	8332422	213	80	6	56.88	37.50	0.74
chr1	8337768	8338360	593	208	22	215.62	52.44	0.75
chr1	8350328	8350483	156	79	6	76.27	42.11	0.27
chr1	8360231	8360459	229	138	8	73.33	25.26	0.28
chr1	8370276	8370536	261	80	7	65.06	21.05	0.38
chr1	8371225	8371511	287	110	9	92.40	31.58	0.23
chr1	8371565	8371783	219	78	7	64.08	31.58	0.39
chr1	8371968	8372229	262	77	12	123.11	56.84	0.27
chr1	8442644	8442868	225	158	6	63.31	25.26	0.44
chr1	8456465	8456622	158	80	6	73.18	37.90	0.28
chr1	8462591	8462856	266	191	8	59.86	16.80	0.55
chr1	8463423	8463621	199	77	9	90.78	29.47	0.22
chr1	8465522	8465766	245	77	8	76.09	24.29	0.27
chr1	8467893	8468164	272	134	11	112.16	26.32	0.25
chr1	8469822	8470015	194	149	5	53.74	18.05	1.03
chr1	8472630	8472753	124	63	5	59.71	31.58	0.55
chr1	8472911	8473150	240	78	12	91.31	27.29	0.22
chr1	8488172	8488444	273	197	9	101.59	52.50	0.23
chr1	8489410	8489584	175	67	6	61.76	30.00	0.49
chr1	8493368	8493535	168	64	6	71.76	31.58	0.31
chr1	8504624	8504893	270	202	9	94.92	37.90	0.22
chr1	8508743	8509066	324	245	19	217.10	51.68	0.78
chr1	8510741	8511302	562	194	15	94.59	29.47	0.22
chr1	8514954	8515204	251	71	9	69.95	19.02	0.31
chr1	8515279	8515596	318	223	10	71.81	25.26	0.31
chr1	8515611	8515759	149	75	6	50.56	26.14	1.05
chr1	8517444	8517629	186	114	7	50.22	14.10	1.03
chr1	8521110	8521351	242	170	9	77.73	26.01	0.27
chr1	8524799	8525015	217	80	8	63.81	25.26	0.43
chr1	8529859	8530119	261	188	8	59.86	16.48	0.55
chr1	8530873	8531293	421	70	12	59.11	10.64	0.59
chr1	8539356	8539795	440	71	12	88.69	26.32	0.23
chr1	8546058	8546311	254	68	11	124.66	37.90	0.28
chr1	8547101	8547220	120	61	5	73.18	31.58	0.28
chr1	8564532	8564938	407	188	13	123.01	36.09	0.27
chr1	8567475	8567676	202	78	6	63.67	28.71	0.43
chr1	8570389	8570537	149	75	5	64.01	37.50	0.43
chr1	8576945	8577161	217	157	5	52.19	25.26	1.03
chr1	8580703	8580933	231	69	5	50.66	18.95	1.05
chr1	8584245	8584682	438	164	19	188.86	33.20	0.59
chr1	8586549	8587035	487	141	17	168.72	39.89	0.58
chr1	8589474	8589663	190	61	5	58.06	28.07	0.65
chr1	8591219	8591433	215	74	11	112.76	29.47	0.25
chr1	8592326	8592502	177	100	6	75.26	37.50	0.27
chr1	8592934	8593153	220	61	7	68.92	37.50	0.32
chr1	8593534	8593678	145	73	5	64.01	37.50	0.43
chr1	8595013	8595271	259	142	8	90.12	37.50	0.23
chr1	8595488	8595742	255	152	14	163.15	60.00	0.55
chr1	8597344	8597638	295	158	12	140.01	52.50	0.37
chr1	8600634	8600853	220	90	6	66.99	21.05	0.35
chr1	8603690	8603972	283	155	11	85.37	22.11	0.22
chr1	8608743	8608962	220	57	6	66.99	28.07	0.35
chr1	8610086	8610412	327	252	15	166.09	63.16	0.57
chr1	8615653	8615932	280	147	11	128.39	37.50	0.29
chr1	8623634	8623880	247	79	9	94.66	34.45	0.22
chr1	8634050	8634295	246	78	7	78.61	37.50	0.24
chr1	8644978	8645236	259	93	9	68.55	18.95	0.33
chr1	8649630	8649989	360	150	20	151.80	22.74	0.46
chr1	8651910	8652127	218	141	11	104.47	25.26	0.24
chr1	8661407	8661667	261	132	12	100.26	25.26	0.23
chr1	8661731	8662490	760	193	26	162.51	25.26	0.54
chr1	8663602	8663915	314	72	11	61.77	10.53	0.48
chr1	8664201	8664754	554	373	25	240.57	47.37	0.95
chr1	8665413	8665633	221	61	8	63.22	25.26	0.45
chr1	8667658	8668060	403	326	15	136.13	42.11	0.34
chr1	8676051	8676576	526	450	28	302.85	48.12	1.57
chr1	8676644	8676776	133	67	8	99.94	48.12	0.23
chr1	8679108	8679424	317	242	12	105.16	21.05	0.24
chr1	8682697	8682864	168	67	5	57.29	24.06	0.71
chr1	8684124	8684351	228	140	7	50.22	14.40	1.04
chr1	8686712	8687008	297	117	13	104.32	18.95	0.24
chr1	8692730	8692925	196	140	6	67.28	25.26	0.34
chr1	8692975	8693329	355	277	13	99.07	26.32	0.23
chr1	8696183	8696389	207	117	8	52.31	12.63	1.03
chr1	8697271	8697590	320	211	10	88.57	24.29	0.23
chr1	8699922	8700119	198	69	6	57.04	28.07	0.73
chr1	8700272	8700465	194	73	10	108.68	44.21	0.25
chr1	8701201	8701415	215	165	5	52.42	18.95	1.03
chr1	8701505	8701728	224	73	6	51.41	25.26	1.04
chr1	8702766	8702902	137	69	5	59.71	31.58	0.55
chr1	8708467	8708684	218	70	7	63.66	16.84	0.43
chr1	8719726	8720052	327	192	9	94.11	30.00	0.22
chr1	8721067	8721303	237	76	8	74.16	31.58	0.28
chr1	8725137	8725376	240	70	6	66.40	30.00	0.36
chr1	8729125	8729333	209	133	6	70.41	30.00	0.32
chr1	8731089	8731346	258	124	8	59.86	19.55	0.55
chr1	8737533	8737736	204	125	7	75.97	28.71	0.27
chr1	8740454	8740730	277	104	11	115.58	40.19	0.26
chr1	8759305	8759465	161	69	6	78.03	37.50	0.26
chr1	8771083	8771423	341	103	15	174.79	60.00	0.53
chr1	8787878	8788098	221	164	7	70.47	31.58	0.32
chr1	8794513	8794740	228	67	6	67.88	30.00	0.34
chr1	8795348	8795651	304	165	14	167.52	75.00	0.57
chr1	8795821	8796149	329	175	8	50.62	16.84	1.05
chr1	8799375	8799727	353	216	12	130.26	60.00	0.30
chr1	8803550	8803696	147	74	6	53.31	18.95	1.03
chr1	8806300	8806514	215	68	6	53.09	16.84	1.02
chr1	8810607	8811149	543	74	23	237.86	75.00	0.91
chr1	8811541	8811755	215	146	8	83.09	37.50	0.23
chr1	8813811	8814054	244	170	7	60.04	16.84	0.56
chr1	8817566	8817838	273	145	16	205.51	75.00	0.71
chr1	8819873	8820166	294	75	11	125.94	60.00	0.29
chr1	8821854	8822113	260	112	8	89.97	45.00	0.23
chr1	8823747	8824017	271	113	9	101.51	29.72	0.23
chr1	8954824	8955041	218	79	10	115.64	48.12	0.26
chr1	8962818	8963032	215	57	6	63.21	18.05	0.45
chr1	8964115	8964383	269	76	14	139.06	33.69	0.36
chr1	8965144	8965356	213	108	6	62.14	22.97	0.47
chr1	8966773	8966982	210	138	7	69.52	24.29	0.32
chr1	8972299	8972450	152	77	6	66.70	30.32	0.36
chr1	8984406	8984568	163	84	6	61.89	21.78	0.48
chr1	8984740	8984981	242	168	10	87.08	28.07	0.23
chr1	8988650	8988893	244	132	6	53.55	19.43	1.03
chr1	8993481	8993736	256	76	7	60.72	18.05	0.53
chr1	8993913	8994234	322	209	8	55.78	19.43	0.83
chr1	8999732	8999972	241	71	8	61.15	15.79	0.51
chr1	9000893	9001076	184	110	7	50.22	13.95	1.04
chr1	9002405	9002525	121	61	6	87.23	37.90	0.23
chr1	9010376	9010649	274	119	8	88.01	37.50	0.23
chr1	9011298	9011646	349	219	13	144.70	52.50	0.39
chr1	9011893	9012733	841	436	32	286.13	67.50	1.51
chr1	9012847	9013424	578	513	21	176.91	37.90	0.57
chr1	9013706	9013954	249	103	7	72.54	31.58	0.30
chr1	9013960	9014270	311	80	11	101.64	31.58	0.23
chr1	9014395	9014886	492	151	19	203.71	59.44	0.69
chr1	9020518	9020704	187	114	7	57.02	16.84	0.73
chr1	9027023	9027151	129	65	5	73.18	31.58	0.28
chr1	9031678	9031827	150	76	5	64.01	37.50	0.43
chr1	9033364	9033525	162	86	6	77.85	37.50	0.27
chr1	9036869	9037059	191	118	7	73.03	45.00	0.28
chr1	9047614	9047835	222	153	5	55.85	30.00	0.83
chr1	9048613	9049102	490	187	17	177.25	52.50	0.57
chr1	9050182	9050428	247	69	7	72.80	25.26	0.29
chr1	9053603	9053948	346	145	9	77.36	15.79	0.27
chr1	9065763	9065892	130	66	7	94.90	36.84	0.22
chr1	9075248	9075488	241	56	8	60.44	16.84	0.54
chr1	9083091	9083374	284	157	8	70.71	24.29	0.31
chr1	9083779	9084028	250	73	8	50.22	15.79	1.03
chr1	9089078	9089313	236	76	8	93.60	45.00	0.22
chr1	9090246	9090625	380	302	15	167.53	45.00	0.57
chr1	9090766	9091024	259	74	7	64.20	30.00	0.39
chr1	9091187	9091378	192	78	7	72.88	37.50	0.28
chr1	9091672	9091864	193	130	7	56.12	21.05	0.80
chr1	9102358	9102676	319	130	15	145.39	31.58	0.40
chr1	9117401	9117688	288	173	8	62.75	19.74	0.46
chr1	9142287	9142511	225	160	7	81.58	30.00	0.23
chr1	9142550	9142827	278	74	9	87.47	45.00	0.23
chr1	9145873	9146070	198	121	6	64.24	22.97	0.38
chr1	9147785	9147951	167	76	5	53.14	20.21	1.03
chr1	9148722	9148948	227	113	8	53.22	15.79	1.03
chr1	9171708	9172028	321	171	11	100.21	50.53	0.23
chr1	9192758	9192984	227	159	7	81.28	30.00	0.23
chr1	9203200	9203475	276	74	10	102.73	40.19	0.23
chr1	9203591	9203908	318	174	9	84.29	28.71	0.23
chr1	9205061	9205294	234	78	6	50.73	21.05	1.05
chr1	9207538	9207782	245	171	10	110.28	36.09	0.25
chr1	9220401	9220682	282	94	8	86.94	37.50	0.23
chr1	9244294	9244481	188	110	9	110.00	44.21	0.25
chr1	9305148	9305482	335	147	10	80.44	25.39	0.23
chr1	9313804	9314093	290	213	16	160.09	33.69	0.52
chr1	9334677	9334895	219	143	11	137.43	42.11	0.34
chr1	9336319	9336583	265	142	10	102.44	44.58	0.23
chr1	9347252	9347616	365	292	10	69.95	23.05	0.31
chr1	9352454	9352651	198	58	6	59.46	19.43	0.56
chr1	9353961	9354220	260	182	13	114.05	22.99	0.24
chr1	9366373	9366645	273	75	7	52.65	26.32	1.03
chr1	9368361	9368507	147	74	5	59.71	31.58	0.55
chr1	9380584	9380860	277	79	8	85.13	49.12	0.23
chr1	9412436	9412603	168	97	7	79.52	31.58	0.24
chr1	9414625	9414894	270	196	8	77.03	27.46	0.27
chr1	9422144	9422348	205	80	7	71.60	25.26	0.31
chr1	9425687	9425805	119	60	5	61.46	21.05	0.50
chr1	9430827	9431022	196	54	6	53.01	19.14	1.03
chr1	9435685	9436104	420	271	12	80.29	21.05	0.23
chr1	9446328	9446574	247	69	14	163.77	68.90	0.56
chr1	9473760	9473989	230	173	7	75.15	25.26	0.27
chr1	9487478	9487595	118	60	6	89.12	27.07	0.23
chr1	9500760	9501036	277	199	8	66.45	29.47	0.36
chr1	9501508	9501717	210	103	7	57.79	19.43	0.67
chr1	9511875	9512137	263	201	7	76.40	37.50	0.27
chr1	9512629	9512895	267	75	6	63.32	30.00	0.44
chr1	9517460	9517629	170	77	6	72.91	33.24	0.28
chr1	9538766	9539060	295	130	8	66.66	22.56	0.36
chr1	9540153	9540591	439	101	19	168.99	42.11	0.58
chr1	9546910	9547178	269	208	7	50.22	13.59	1.04
chr1	9552235	9552423	189	115	5	59.61	29.72	0.55
chr1	9565889	9566118	230	59	5	50.77	18.95	1.05
chr1	9567854	9568195	342	149	12	117.59	34.45	0.26
chr1	9577466	9577621	156	79	6	67.88	31.58	0.34
chr1	9594409	9594552	144	73	6	78.22	45.00	0.26
chr1	9612261	9612544	284	89	9	99.95	37.50	0.23
chr1	9619913	9620216	304	155	7	71.32	29.72	0.31
chr1	9626796	9627077	282	212	9	100.24	45.00	0.23
chr1	9628257	9628446	190	79	6	55.46	31.58	0.86
chr1	9692686	9692824	139	70	6	78.22	45.00	0.26
chr1	9722803	9722986	184	107	6	69.11	31.58	0.32
chr1	10177839	10177928	90	46	5	108.30	37.50	0.25
chr1	10242576	10242768	193	137	5	59.32	30.00	0.57
chr1	10267144	10267350	207	80	6	70.68	37.50	0.32
chr1	10268822	10268975	154	78	5	64.01	37.50	0.43
chr1	10318737	10318904	168	108	5	54.00	15.79	1.03
chr1	10488617	10488733	117	59	5	73.18	31.58	0.28
chr1	10492891	10493071	181	106	7	88.86	45.00	0.23
chr1	10508041	10508169	129	65	5	73.18	31.58	0.28
chr1	10531933	10532162	230	62	5	53.35	21.05	1.03
chr1	10654994	10655293	300	136	8	84.64	37.50	0.23
chr1	10662483	10662733	251	205	9	105.09	37.50	0.24
chr1	10686985	10687188	204	67	5	56.30	21.05	0.79
chr1	10758777	10759078	302	155	9	97.40	52.50	0.23
chr1	10967443	10967599	157	79	7	93.01	52.50	0.23
chr1	10968394	10968602	209	135	6	70.41	22.50	0.32
chr1	10988479	10988716	238	70	5	54.14	30.00	1.01
chr1	11148852	11149036	185	67	5	60.38	22.50	0.54
chr1	11290524	11290748	225	137	9	96.68	32.95	0.23
chr1	11350951	11351100	150	76	6	78.22	45.00	0.26
chr1	11425792	11425975	184	62	6	74.12	30.00	0.28
chr1	11441667	11441833	167	88	6	60.23	21.05	0.55
chr1	11475100	11475364	265	80	8	89.26	45.00	0.23
chr1	11584166	11584390	225	157	8	95.40	52.50	0.22
chr1	11685510	11685762	253	182	7	77.68	37.50	0.27
chr1	11713397	11713559	163	61	6	69.87	28.71	0.31
chr1	11824092	11824253	162	103	6	61.10	21.05	0.51
chr1	11840176	11840368	193	141	5	59.32	30.00	0.57
chr1	11908253	11908440	188	122	7	81.84	31.58	0.22
chr1	11929209	11929425	217	144	9	108.40	42.11	0.24
chr1	12076160	12076368	209	137	11	134.47	50.53	0.33
chr1	12112971	12113144	174	77	9	105.11	45.00	0.24
chr1	12113442	12113634	193	96	8	72.73	37.50	0.29
chr1	12153968	12154287	320	126	11	121.70	45.00	0.28
chr1	12155967	12156251	285	80	10	99.80	52.50	0.23
chr1	12158818	12159010	193	60	6	56.12	21.05	0.80
chr1	12168932	12169276	345	170	10	104.73	37.50	0.24
chr1	12193582	12193788	207	72	6	65.71	31.58	0.37
chr1	12206722	12206916	195	59	11	91.31	17.24	0.22
chr1	12284864	12285079	216	151	6	65.96	26.59	0.37
chr1	12286768	12286939	172	115	6	74.15	35.09	0.28
chr1	12293920	12294095	176	67	6	68.99	30.08	0.32
chr1	12332519	12332881	363	180	9	69.95	27.51	0.31
chr1	12349479	12349740	262	121	12	115.26	33.69	0.26
chr1	12365680	12365846	167	91	5	62.93	30.00	0.46
chr1	12482333	12482548	216	79	5	52.30	25.26	1.03
chr1	12482659	12482868	210	140	6	52.99	25.26	1.02
chr1	12482962	12483265	304	79	14	119.29	37.90	0.27
chr1	12483669	12483933	265	109	6	53.48	21.05	1.03
chr1	12484025	12484272	248	74	8	50.22	21.93	1.04
chr1	12486603	12486833	231	69	6	57.35	21.05	0.70
chr1	12493221	12493412	192	119	5	56.46	26.59	0.78
chr1	12510197	12510435	239	132	6	66.25	29.72	0.37
chr1	12511128	12511400	273	73	8	50.22	24.14	1.04
chr1	12511769	12511965	197	76	6	58.81	37.50	0.61
chr1	12513579	12513791	213	168	5	52.65	18.95	1.03
chr1	12517659	12517852	194	80	9	91.83	33.69	0.23
chr1	12518679	12518859	181	107	8	79.59	27.63	0.23
chr1	12528335	12528817	483	128	16	95.96	15.79	0.23
chr1	12531442	12531735	294	71	11	125.48	37.15	0.28
chr1	12532879	12533019	141	71	6	78.22	45.00	0.26
chr1	12536263	12536554	292	159	8	75.78	28.71	0.27
chr1	12542362	12542526	165	104	7	50.22	12.51	1.04
chr1	12542924	12543158	235	73	9	74.91	27.07	0.27
chr1	12543554	12543746	193	129	7	58.08	27.07	0.64
chr1	12544150	12544270	121	61	9	113.46	37.90	0.24
chr1	12552088	12552426	339	226	14	115.01	30.49	0.25
chr1	12560912	12561234	323	163	8	81.90	22.50	0.22
chr1	12573722	12573898	177	100	7	83.85	37.90	0.23
chr1	12593942	12594343	402	173	17	191.42	66.88	0.63
chr1	12594924	12595167	244	113	13	158.64	53.19	0.50
chr1	12595271	12595579	309	133	10	93.70	35.09	0.22
chr1	12601783	12601969	187	77	6	73.38	37.15	0.28
chr1	12606297	12606505	209	76	13	170.99	70.18	0.58
chr1	12635099	12635255	157	79	6	67.88	31.58	0.34
chr1	12635349	12635542	194	77	10	101.07	47.37	0.23
chr1	12639807	12640034	228	154	6	62.93	25.26	0.46
chr1	12640385	12640552	168	111	6	58.50	25.26	0.62
chr1	12643344	12643487	144	73	9	101.78	56.84	0.23
chr1	12650181	12650358	178	54	6	70.08	31.58	0.32
chr1	12653292	12653958	667	212	22	180.89	34.45	0.59
chr1	12654252	12654371	120	61	5	57.35	28.71	0.70
chr1	12656923	12657099	177	78	6	58.58	21.05	0.61
chr1	12665768	12666106	339	72	10	102.51	35.09	0.23
chr1	12667499	12667718	220	147	6	52.45	16.84	1.03
chr1	12684268	12684738	471	74	20	188.86	59.50	0.59
chr1	12702628	12702917	290	77	9	69.95	24.29	0.32
chr1	12703330	12703495	166	55	7	69.34	34.45	0.32
chr1	12705410	12705673	264	80	7	70.62	25.26	0.32
chr1	12713511	12713753	243	77	8	60.86	15.79	0.52
chr1	12717639	12718138	500	330	20	211.34	56.14	0.72
chr1	12718426	12718634	209	77	9	95.67	49.12	0.22
chr1	12731339	12731739	401	216	12	78.23	18.95	0.24
chr1	12733065	12733267	203	128	11	135.94	63.16	0.34
chr1	12733934	12734090	157	79	5	62.34	35.09	0.47
chr1	12736041	12736775	735	267	21	168.93	31.58	0.58
chr1	12740073	12740300	228	154	6	51.45	21.05	1.04
chr1	12742296	12742720	425	175	17	187.93	45.00	0.58
chr1	12742876	12743531	656	202	23	206.52	45.00	0.73
chr1	12744256	12744451	196	75	7	85.87	44.58	0.23
chr1	12744608	12744853	246	77	7	65.41	37.15	0.38
chr1	12745665	12745841	177	126	5	57.21	25.26	0.72
chr1	12749423	12749601	179	111	8	82.38	25.26	0.22
chr1	12752887	12753285	399	197	16	159.47	45.93	0.51
chr1	12763788	12764023	236	164	6	50.49	21.05	1.05
chr1	12767860	12768230	371	175	12	110.89	32.95	0.25
chr1	12770875	12771102	228	73	8	92.40	49.12	0.23
chr1	12773305	12773498	194	78	6	58.96	29.72	0.59
chr1	12780558	12780818	261	130	6	57.68	24.06	0.68
chr1	12786522	12786814	293	182	7	52.22	15.79	1.03
chr1	12787412	12787555	144	73	8	73.75	33.69	0.28
chr1	12789703	12789909	207	58	7	64.30	36.09	0.38
chr1	12793802	12794088	287	123	7	67.89	25.26	0.34
chr1	12802013	12802231	219	146	10	117.67	44.21	0.26
chr1	12802381	12802677	297	130	9	85.01	45.00	0.23
chr1	12815306	12815513	208	80	9	112.97	37.50	0.24
chr1	12816307	12816524	218	141	8	76.92	31.58	0.27
chr1	12830139	12830340	202	143	5	58.19	30.00	0.64
chr1	12837512	12837799	288	106	9	92.26	37.90	0.23
chr1	12838196	12838358	163	91	6	72.64	31.58	0.29
chr1	12839164	12839392	229	65	6	67.75	30.00	0.34
chr1	12839405	12839706	302	106	14	153.18	52.50	0.46
chr1	12840140	12840340	201	114	12	136.44	56.84	0.35
chr1	12843279	12843571	293	210	9	98.65	30.00	0.23
chr1	12843643	12843897	255	76	8	77.42	37.50	0.27
chr1	12844246	12844508	263	191	7	76.40	37.50	0.27
chr1	12849019	12849235	217	142	5	56.42	30.00	0.79
chr1	12854376	12854738	363	104	17	199.83	67.50	0.66
chr1	12858770	12858959	190	121	5	55.46	18.95	0.86
chr1	12867171	12867506	336	136	10	98.14	25.26	0.23
chr1	12870256	12870479	224	126	8	89.12	37.90	0.23
chr1	12872377	12872655	279	104	9	65.63	18.95	0.37
chr1	12915867	12916095	229	157	5	50.88	25.26	1.05
chr1	12937437	12937647	211	52	9	85.74	19.74	0.23
chr1	12946629	12946853	225	137	10	124.36	45.00	0.28
chr1	12979344	12979533	190	63	5	59.71	30.00	0.55
chr1	12988201	12988677	477	130	21	177.37	39.48	0.58
chr1	12988955	12989177	223	121	12	127.61	45.11	0.29
chr1	12994570	12994854	285	190	9	92.69	37.90	0.23
chr1	12995267	12995467	201	68	6	54.07	25.26	1.01
chr1	13005130	13005336	207	133	7	65.71	31.58	0.37
chr1	13005514	13005898	385	204	13	116.36	63.16	0.26
chr1	13006374	13006591	218	142	11	112.07	33.69	0.25
chr1	13014091	13014254	164	79	6	77.49	37.50	0.27
chr1	13015089	13015280	192	69	6	59.45	30.00	0.56
chr1	13033117	13033329	213	80	7	64.88	31.58	0.38
chr1	13044713	13044869	157	79	7	81.14	36.84	0.23
chr1	13046131	13046373	243	69	9	80.90	32.95	0.23
chr1	13054179	13054433	255	113	9	74.63	19.43	0.28
chr1	13058920	13059391	472	139	16	154.37	50.53	0.48
chr1	13063181	13063761	581	204	27	258.11	51.68	1.25
chr1	13063887	13064218	332	80	11	80.44	20.97	0.23
chr1	13065044	13065219	176	50	7	58.74	21.05	0.60
chr1	13069195	13069530	336	141	8	63.31	18.71	0.44
chr1	13070277	13070493	217	147	13	109.42	25.26	0.25
chr1	13070726	13071018	293	71	10	84.09	31.58	0.23
chr1	13072229	13072383	155	78	7	73.75	29.47	0.28
chr1	13074841	13075102	262	78	7	53.80	21.05	1.03
chr1	13076784	13076975	192	77	9	59.86	14.55	0.55
chr1	13080582	13080850	269	190	9	95.07	31.58	0.22
chr1	13081931	13082103	173	107	8	90.37	45.00	0.22
chr1	13083467	13083681	215	142	14	185.25	63.16	0.59
chr1	13086857	13087099	243	175	7	76.82	35.09	0.27
chr1	13110311	13110540	230	79	6	54.15	18.71	1.00
chr1	13120469	13120744	276	159	10	58.90	12.63	0.60
chr1	13121411	13121674	264	185	10	79.27	29.47	0.24
chr1	13122132	13122276	145	73	7	61.46	29.47	0.50
chr1	13122671	13122884	214	65	8	55.08	18.95	0.90
chr1	13125941	13126195	255	76	10	110.69	50.53	0.25
chr1	13126698	13127001	304	75	10	90.03	31.58	0.23
chr1	13135595	13135822	228	112	8	88.46	31.58	0.23
chr1	13139248	13139499	252	120	8	59.86	19.10	0.55
chr1	13150384	13150745	362	156	11	73.78	12.63	0.28
chr1	13151187	13151398	212	75	9	76.52	15.79	0.27
chr1	13165905	13166119	215	144	6	64.61	31.58	0.38
chr1	13175173	13175643	471	50	13	94.00	20.21	0.22
chr1	13175722	13175938	217	79	12	112.30	42.11	0.25
chr1	13179476	13179768	293	181	8	69.58	24.29	0.32
chr1	13181203	13181369	167	98	7	78.36	30.32	0.24
chr1	13182463	13182801	339	159	12	105.26	27.07	0.24
chr1	13182901	13183124	224	153	6	51.94	16.84	1.03
chr1	13185563	13185790	228	126	8	76.01	27.07	0.27
chr1	13185833	13186036	204	67	6	51.37	28.71	1.04
chr1	13189993	13190247	255	89	12	138.58	50.53	0.36
chr1	13199722	13199935	214	136	5	50.20	17.23	1.03
chr1	13200553	13200998	446	323	14	115.12	28.71	0.25
chr1	13204309	13204564	256	107	10	92.14	25.26	0.23
chr1	13214413	13214693	281	80	8	84.60	28.07	0.23
chr1	13215330	13215588	259	162	11	131.85	37.15	0.31
chr1	13215686	13215869	184	73	6	56.25	25.26	0.79
chr1	13216561	13216997	437	70	14	73.95	15.79	0.28
chr1	13217271	13217532	262	158	10	92.23	34.45	0.23
chr1	13223044	13223416	373	266	13	89.22	22.56	0.23
chr1	13224020	13224458	439	242	16	141.15	29.15	0.38
chr1	13226248	13226571	324	242	11	92.68	21.05	0.23
chr1	13227408	13227690	283	146	10	95.82	35.37	0.22
chr1	13234585	13234754	170	80	5	58.21	25.26	0.63
chr1	13235792	13236008	217	58	5	54.78	28.07	0.93
chr1	13239411	13239654	244	168	9	99.11	50.53	0.23
chr1	13240526	13240711	186	76	10	110.45	50.53	0.25
chr1	13240881	13241169	289	150	9	86.03	45.00	0.23
chr1	13246880	13247410	531	297	16	127.85	34.45	0.29
chr1	13251348	13251552	205	100	5	57.83	22.50	0.67
chr1	13251886	13252081	196	76	6	58.94	37.50	0.60
chr1	13253790	13254020	231	156	6	62.55	25.26	0.47
chr1	13256234	13256442	209	75	5	57.35	22.50	0.71
chr1	13259320	13259515	196	121	8	50.22	17.33	1.04
chr1	13265450	13265590	141	71	5	64.01	37.50	0.43
chr1	13265674	13265834	161	80	7	78.03	45.00	0.26
chr1	13266214	13266500	287	140	15	117.47	25.26	0.26
chr1	13269411	13269676	266	79	10	113.58	35.09	0.24
chr1	13269761	13269931	171	59	8	85.00	44.21	0.23
chr1	13273682	13273830	149	75	7	93.01	52.50	0.23
chr1	13275389	13275563	175	90	7	89.99	37.50	0.23
chr1	13276695	13276972	278	202	11	91.31	21.07	0.22
chr1	13294888	13295069	182	74	6	57.79	12.63	0.67
chr1	13300761	13301042	282	178	7	50.22	14.25	1.04
chr1	13303996	13304389	394	250	14	87.36	26.01	0.23
chr1	13308093	13308443	351	136	9	86.25	26.59	0.23
chr1	13326091	13326354	264	80	9	67.80	18.95	0.34
chr1	13330818	13330942	125	63	5	76.27	35.09	0.27
chr1	13346162	13346342	181	131	5	56.65	25.26	0.75
chr1	13365874	13366122	249	142	7	69.42	22.97	0.32
chr1	13367499	13367739	241	172	7	50.22	15.22	1.04
chr1	13382361	13382650	290	79	13	128.05	37.43	0.29
chr1	13382719	13382875	157	79	6	50.56	26.14	1.05
chr1	13383542	13383911	370	224	16	112.67	22.11	0.25
chr1	13388809	13388980	172	77	5	57.92	25.26	0.66
chr1	13390242	13390540	299	148	10	80.44	26.44	0.23
chr1	13391443	13391721	279	102	9	69.95	21.15	0.31
chr1	13395420	13395538	119	60	5	74.68	33.24	0.28
chr1	13395879	13396108	230	110	8	75.15	31.58	0.27
chr1	13396868	13397265	398	44	11	79.06	25.26	0.24
chr1	13399412	13399517	106	54	5	73.75	21.05	0.28
chr1	13399840	13400146	307	156	13	115.20	44.21	0.25
chr1	13403847	13404053	207	65	7	62.96	28.71	0.45
chr1	13405998	13406094	97	49	5	61.30	10.53	0.50
chr1	13408444	13408651	208	115	6	58.06	19.43	0.65
chr1	13417268	13417435	168	110	5	55.04	21.97	0.90
chr1	13417572	13417840	269	130	8	65.46	21.97	0.37
chr1	13418148	13418542	395	80	15	129.14	31.58	0.30
chr1	13425469	13425736	268	138	8	59.86	16.93	0.55
chr1	13427589	13428295	707	487	24	225.73	52.50	0.79
chr1	13429263	13429509	247	183	9	105.38	44.58	0.24
chr1	13432877	13433089	213	88	8	84.21	31.58	0.23
chr1	13447478	13447748	271	111	6	62.90	22.50	0.46
chr1	13450264	13450447	184	76	5	58.86	21.05	0.60
chr1	13450458	13450643	186	121	9	80.96	25.26	0.23
chr1	13453636	13453755	120	61	5	74.68	33.24	0.28
chr1	13454180	13454467	288	151	8	67.78	25.26	0.34
chr1	13458900	13459214	315	139	13	137.82	48.12	0.35
chr1	13459531	13459733	203	78	10	116.78	51.68	0.26
chr1	13462317	13462540	224	74	8	71.42	38.45	0.31
chr1	13462684	13462898	215	71	8	71.37	36.84	0.31
chr1	13470650	13470934	285	125	7	68.12	18.95	0.34
chr1	13472600	13472809	210	92	9	105.37	44.21	0.24
chr1	13481423	13481624	202	65	6	62.39	27.46	0.47
chr1	13482758	13483270	513	304	15	127.20	32.95	0.29
chr1	13484886	13485152	267	191	7	70.25	37.90	0.32
chr1	13486011	13486305	295	180	11	108.84	56.14	0.25
chr1	13488044	13488501	458	305	17	177.33	56.14	0.58
chr1	13489058	13489362	305	174	9	89.90	31.58	0.23
chr1	13490011	13490315	305	196	10	89.90	31.58	0.23
chr1	13490583	13490733	151	76	5	64.01	37.50	0.43
chr1	13496075	13496361	287	121	15	168.44	57.42	0.58
chr1	13501803	13502001	199	59	6	58.24	18.71	0.63
chr1	13502506	13502847	342	125	10	79.32	16.84	0.24
chr1	13507311	13507631	321	249	10	93.91	21.97	0.22
chr1	13508302	13508728	427	73	18	167.59	34.45	0.57
chr1	13509861	13510104	244	72	11	106.51	33.69	0.25
chr1	13512117	13512238	122	62	5	61.46	21.05	0.50
chr1	13512312	13512543	232	79	7	50.97	25.26	1.04
chr1	13512595	13513003	409	75	14	102.51	25.26	0.23
chr1	13513400	13513701	302	227	19	183.56	54.74	0.60
chr1	13516683	13516865	183	86	8	59.86	13.87	0.55
chr1	13516993	13517153	161	71	8	64.16	22.11	0.39
chr1	13520524	13520744	221	120	9	74.85	18.95	0.27
chr1	13521237	13521615	379	189	13	109.76	32.95	0.25
chr1	13522157	13522341	185	115	9	96.30	44.21	0.23
chr1	13524091	13524406	316	180	9	72.06	25.26	0.31
chr1	13525622	13525901	280	106	7	62.79	21.05	0.46
chr1	13529171	13529604	434	314	14	104.95	28.71	0.24
chr1	13530393	13530629	237	168	5	50.04	18.95	1.03
chr1	13531633	13531836	204	76	8	77.56	25.26	0.27
chr1	13532349	13532520	172	108	5	62.20	30.00	0.47
chr1	13546915	13547360	446	76	17	184.31	45.00	0.60
chr1	13547556	13547808	253	70	7	77.68	37.50	0.27
chr1	13549903	13550355	453	68	12	91.31	34.33	0.22
chr1	13553660	13553863	204	70	8	92.62	31.58	0.23
chr1	13557950	13558898	949	149	37	364.40	52.50	2.74
chr1	13559111	13559678	568	80	26	276.20	67.50	1.54
chr1	13559881	13560666	786	642	30	280.95	52.50	1.49
chr1	13561335	13561667	333	171	17	191.26	67.50	0.62
chr1	13566278	13566657	380	314	15	146.82	43.94	0.41
chr1	13574532	13575005	474	268	21	200.16	45.48	0.66
chr1	13579055	13579652	598	416	18	120.48	29.47	0.27
chr1	13581193	13581506	314	176	10	70.55	22.11	0.32
chr1	13582308	13582713	406	206	22	183.42	37.90	0.60
chr1	13583496	13583777	282	153	11	93.34	22.29	0.22
chr1	13586099	13586402	304	230	11	92.64	19.74	0.23
chr1	13586745	13587033	289	80	10	75.63	29.47	0.27
chr1	13587036	13587235	200	71	7	55.12	21.05	0.89
chr1	13600000	13600276	277	153	6	62.27	30.00	0.47
chr1	13601523	13601748	226	69	5	52.45	19.95	1.03
chr1	13602847	13603128	282	104	11	121.99	53.19	0.27
chr1	13603150	13603452	303	198	11	86.27	34.45	0.23
chr1	13604537	13604964	428	211	20	186.64	36.84	0.59
chr1	13610585	13610833	249	103	6	57.69	22.97	0.68
chr1	13612387	13613142	756	579	28	264.99	44.21	1.31
chr1	13613731	13613873	143	72	6	73.18	37.90	0.28
chr1	13617385	13617709	325	238	12	103.85	25.26	0.24
chr1	13618104	13618638	535	270	18	128.42	21.05	0.30
chr1	13619000	13619472	473	311	19	175.80	35.85	0.55
chr1	13619685	13620150	466	376	20	194.70	56.84	0.65
chr1	13622180	13622422	243	137	13	155.86	69.48	0.48
chr1	13623207	13623708	502	73	15	136.18	37.50	0.34
chr1	13624371	13624574	204	78	6	56.30	35.09	0.79
chr1	13630527	13630769	243	76	7	76.82	35.09	0.27
chr1	13630913	13631105	193	80	8	96.64	46.54	0.23
chr1	13634221	13634347	127	64	6	93.01	45.00	0.23
chr1	13634856	13634976	121	61	5	59.71	31.58	0.55
chr1	13645239	13645399	161	90	5	59.56	25.26	0.56
chr1	13651343	13651579	237	141	8	50.22	14.97	1.05
chr1	13652043	13652339	297	117	10	95.49	31.58	0.22
chr1	13681678	13681940	263	79	7	67.63	28.71	0.34
chr1	13682325	13682579	255	76	8	63.22	24.29	0.45
chr1	13687598	13687987	390	72	15	157.76	53.19	0.49
chr1	13693233	13693513	281	160	6	56.97	18.95	0.74
chr1	13694807	13694951	145	73	5	50.46	37.50	1.05
chr1	13719926	13720481	556	214	17	115.27	21.05	0.26
chr1	13722170	13722466	297	145	9	74.54	21.05	0.28
chr1	13727861	13728092	232	120	8	72.86	25.26	0.29
chr1	13728634	13729344	711	240	27	168.85	42.11	0.58
chr1	13736565	13736814	250	73	7	59.27	16.84	0.57
chr1	13738733	13738894	162	102	6	61.10	21.05	0.51
chr1	13740340	13740756	417	215	13	121.62	36.09	0.27
chr1	13750736	13750938	203	137	5	51.49	17.23	1.04
chr1	13753303	13753642	340	128	8	71.93	30.08	0.31
chr1	13757344	13757609	266	123	7	57.29	12.63	0.71
chr1	13758455	13758758	304	188	9	53.04	18.95	1.03
chr1	13767118	13767574	457	281	17	139.79	29.47	0.36
chr1	13769197	13769487	291	164	7	72.76	22.29	0.28
chr1	13769542	13769677	136	69	6	62.34	42.11	0.47
chr1	13773831	13774031	201	80	7	79.61	31.58	0.23
chr1	13797687	13797873	187	109	8	59.35	18.95	0.56
chr1	13818098	13818358	261	123	7	70.99	25.26	0.31
chr1	13819558	13819715	158	80	5	50.46	37.50	1.05
chr1	13822320	13822460	141	71	5	50.46	37.50	1.05
chr1	13858712	13858907	196	48	5	58.94	22.50	0.60
chr1	13861894	13862015	122	62	5	62.34	35.09	0.47
chr1	13864520	13864774	255	115	10	106.33	40.19	0.25
chr1	13866978	13867262	285	145	7	63.59	27.46	0.43
chr1	13875955	13876308	354	169	12	111.12	26.32	0.25
chr1	13883865	13884032	168	105	6	53.38	16.62	1.03
chr1	13884150	13884370	221	67	10	81.39	29.72	0.23
chr1	13889919	13890084	166	113	6	65.64	25.26	0.37
chr1	13890170	13890348	179	63	8	78.82	32.95	0.24
chr1	13897403	13897584	182	112	5	60.78	30.00	0.53
chr1	13964615	13964809	195	132	5	59.07	30.00	0.59
chr1	13977641	13977878	238	163	6	66.64	30.00	0.36
chr1	13980135	13980429	295	111	9	91.27	31.58	0.23
chr1	13984387	13984663	277	199	9	65.91	18.95	0.37
chr1	13988101	13988405	305	128	13	148.70	56.14	0.42
chr1	13991638	13991777	140	71	5	59.71	31.58	0.55
chr1	13992064	13992276	213	79	7	64.88	37.90	0.38
chr1	13994286	13994530	245	112	9	98.95	44.21	0.23
chr1	13994829	13995092	264	74	11	109.10	31.58	0.25
chr1	13995285	13995609	325	168	11	80.44	24.63	0.23
chr1	13996194	13996464	271	145	13	130.11	45.93	0.30
chr1	14017488	14017683	196	131	6	67.28	25.26	0.34
chr1	14018386	14018504	119	60	5	78.22	37.50	0.26
chr1	14022038	14022325	288	130	6	61.16	30.00	0.51
chr1	14027012	14027218	207	129	6	65.71	31.58	0.37
chr1	14031888	14032262	375	182	11	59.11	14.21	0.59
chr1	14054871	14055216	346	133	11	117.80	45.00	0.27
chr1	14056755	14056946	192	121	7	81.14	31.58	0.23
chr1	14057048	14057171	124	63	6	61.46	25.26	0.50
chr1	14248632	14248981	350	257	19	184.83	37.90	0.59
chr1	14253876	14254260	385	178	10	80.44	24.32	0.23
chr1	14260816	14261016	201	80	8	99.65	45.00	0.23
chr1	14264367	14264647	281	165	10	51.22	10.65	1.04
chr1	14264835	14265068	234	77	9	87.49	37.90	0.23
chr1	14265229	14265445	217	75	9	90.31	44.21	0.22
chr1	14272756	14272911	156	79	6	61.46	25.26	0.50
chr1	14273716	14274043	328	79	12	78.38	12.63	0.24
chr1	14275995	14276168	174	117	5	51.18	19.43	1.04
chr1	14296670	14296884	215	72	10	80.44	19.01	0.23
chr1	14297433	14297645	213	75	11	114.57	51.68	0.25
chr1	14307663	14307909	247	143	6	60.63	25.26	0.53
chr1	14316071	14316258	188	66	9	90.47	27.63	0.22
chr1	14318427	14318686	260	77	7	68.01	28.71	0.34
chr1	14319525	14319889	365	71	15	142.26	42.11	0.38
chr1	14372799	14373048	250	88	12	90.91	17.68	0.22
chr1	14379753	14379998	246	79	9	98.78	37.90	0.23
chr1	14380291	14380472	182	53	9	103.41	52.50	0.24
chr1	14382533	14382751	219	142	5	56.19	22.50	0.80
chr1	14393657	14394025	369	241	15	154.79	42.11	0.48
chr1	14394160	14394414	255	79	12	124.46	50.53	0.28
chr1	14395675	14395928	254	125	6	55.87	21.97	0.82
chr1	14396714	14396923	210	134	7	73.54	21.97	0.28
chr1	14401682	14401975	294	153	8	59.86	22.28	0.55
chr1	14409479	14409772	294	94	10	95.95	36.84	0.22
chr1	14410627	14410808	182	74	9	90.07	36.84	0.23
chr1	14416871	14417029	159	80	6	70.41	34.45	0.31
chr1	14419882	14420082	201	78	6	52.87	24.06	1.02
chr1	14427430	14427599	170	76	7	80.54	32.95	0.24
chr1	14427805	14428288	484	298	15	107.98	27.46	0.25
chr1	14435323	14435831	509	214	20	200.59	50.53	0.65
chr1	14436471	14436629	159	80	8	84.04	45.93	0.23
chr1	14441910	14442043	134	68	5	57.35	28.71	0.70
chr1	14442807	14443010	204	71	7	64.72	36.09	0.38
chr1	14443919	14444305	387	70	14	128.72	37.90	0.30
chr1	14450068	14450402	335	224	16	171.80	40.19	0.59
chr1	14455536	14456181	646	542	32	354.12	63.16	2.39
chr1	14458919	14459172	254	75	7	54.67	21.05	0.94
chr1	14462040	14462235	196	78	5	50.22	21.05	1.05
chr1	14465650	14465978	329	173	8	62.76	18.05	0.46
chr1	14469712	14469892	181	114	5	56.65	25.26	0.75
chr1	14481157	14481372	216	79	6	51.16	11.84	1.04
chr1	14487221	14487412	192	113	11	131.70	49.43	0.31
chr1	14490427	14490639	213	138	6	69.58	37.15	0.31
chr1	14491271	14491450	180	118	6	56.79	25.26	0.74
chr1	14499847	14500070	224	168	8	85.57	28.71	0.23
chr1	14520428	14520674	247	78	9	81.96	33.69	0.22
chr1	14529640	14530051	412	217	14	126.56	42.11	0.29
chr1	14530276	14530650	375	177	12	102.92	42.11	0.23
chr1	14557920	14558136	217	172	5	54.78	21.05	0.93
chr1	14558179	14558413	235	158	7	62.06	31.58	0.47
chr1	14582082	14582221	140	71	6	74.68	39.89	0.28
chr1	14582381	14582573	193	59	9	98.68	49.12	0.23
chr1	14584760	14585078	319	185	11	91.31	20.15	0.22
chr1	14587606	14587942	337	193	11	90.78	25.26	0.22
chr1	14597608	14597782	175	98	7	89.99	37.50	0.23
chr1	14608134	14608438	305	77	11	106.51	31.58	0.25
chr1	14622949	14623200	252	134	8	69.86	21.05	0.31
chr1	14623858	14624213	356	209	18	162.95	40.47	0.54
chr1	14625319	14625529	211	158	6	70.13	30.00	0.32
chr1	14625733	14625955	223	65	6	51.52	25.26	1.04
chr1	14626103	14626371	269	193	7	50.22	16.99	1.04
chr1	14627098	14627227	130	66	8	108.30	60.00	0.25
chr1	14636853	14637076	224	151	5	51.41	25.26	1.04
chr1	14641842	14642078	237	164	6	56.63	26.32	0.76
chr1	14650409	14650705	297	94	9	54.65	12.63	0.95
chr1	14661921	14662129	209	144	6	57.92	19.43	0.66
chr1	14667211	14667417	207	141	6	56.10	22.56	0.80
chr1	14669362	14669533	172	96	8	93.78	32.95	0.22
chr1	14671924	14672136	213	136	5	50.32	17.23	1.05
chr1	14674704	14674859	156	79	5	51.41	22.56	1.04
chr1	14676262	14676463	202	128	9	69.95	20.41	0.31
chr1	14676632	14676822	191	78	6	55.33	18.95	0.87
chr1	14703684	14703895	212	161	5	52.76	18.95	1.03
chr1	14706280	14706541	262	121	14	127.83	46.32	0.29
chr1	14709629	14709813	185	96	9	104.82	38.45	0.24
chr1	14710081	14710334	254	70	10	80.83	25.26	0.23
chr1	14710738	14711021	284	80	12	110.03	52.63	0.25
chr1	14712738	14712871	134	68	6	78.48	29.15	0.24
chr1	14714949	14715289	341	175	10	51.22	8.62	1.04
chr1	14717408	14717628	221	176	5	53.00	19.95	1.03
chr1	14720422	14720843	422	161	14	111.57	21.05	0.24
chr1	14721551	14722076	526	338	16	125.87	33.22	0.28
chr1	14723159	14723336	178	105	6	75.09	37.50	0.27
chr1	14724608	14724838	231	73	6	67.50	37.50	0.34
chr1	14726111	14726345	235	150	11	137.22	45.00	0.34
chr1	14726400	14726666	267	122	7	63.32	30.00	0.44
chr1	14730155	14730551	397	209	11	91.31	25.07	0.22
chr1	14730584	14730780	197	108	10	108.04	44.21	0.25
chr1	14731834	14732050	217	62	5	52.19	18.95	1.03
chr1	14734525	14734836	312	162	11	97.85	31.58	0.23
chr1	14736295	14736746	452	246	18	103.20	17.13	0.23
chr1	14749852	14750206	355	197	10	87.51	21.05	0.23
chr1	14753275	14753606	332	154	12	114.53	36.84	0.25
chr1	14754332	14754673	342	185	10	80.44	21.60	0.23
chr1	14755992	14756262	271	146	9	59.86	20.54	0.55
chr1	14759924	14760165	242	73	7	73.48	25.26	0.28
chr1	14765687	14766183	497	103	16	162.81	45.00	0.54
chr1	14775256	14775769	514	76	18	168.72	42.11	0.58
chr1	14777214	14777354	141	71	5	64.01	37.50	0.43
chr1	14777391	14777818	428	223	15	114.05	32.44	0.24
chr1	14785313	14785697	385	163	9	73.08	21.05	0.28
chr1	14794299	14794688	390	211	14	137.69	44.58	0.35
chr1	14795114	14795306	193	122	6	55.07	25.26	0.90
chr1	14795914	14796126	213	80	8	97.46	37.50	0.23
chr1	14797931	14798381	451	80	16	142.82	37.50	0.38
chr1	14813236	14813465	230	164	6	51.21	21.05	1.04
chr1	14814008	14814265	258	75	9	75.64	35.37	0.27
chr1	14814836	14815049	214	141	8	72.92	32.95	0.28
chr1	14823737	14824064	328	125	10	101.55	33.24	0.23
chr1	14825511	14825767	257	79	6	52.10	24.29	1.03
chr1	14828748	14829080	333	212	12	129.82	56.14	0.30
chr1	14830120	14830288	169	64	5	62.40	29.72	0.47
chr1	14830819	14831183	365	179	12	114.68	52.01	0.25
chr1	14831717	14831898	182	116	6	74.44	30.00	0.28
chr1	14831953	14832165	213	80	11	126.90	60.00	0.29
chr1	14848821	14849036	216	80	6	61.74	28.71	0.49
chr1	14849645	14849863	219	126	7	80.27	28.07	0.23
chr1	14850682	14851468	787	289	26	214.19	66.88	0.73
chr1	14852795	14853065	271	203	7	73.22	28.07	0.29
chr1	14857517	14857860	344	174	7	63.68	33.24	0.43
chr1	14861121	14861400	280	153	13	147.54	44.21	0.42
chr1	14861505	14861886	382	202	10	85.00	28.07	0.23
chr1	14863905	14864271	367	211	11	114.41	37.15	0.25
chr1	14864333	14864874	542	375	18	160.78	39.89	0.52
chr1	14865285	14865446	162	88	5	60.68	26.59	0.52
chr1	14865498	14865806	309	159	10	93.70	35.09	0.22
chr1	14866487	14866751	265	77	8	59.86	20.08	0.55
chr1	14867172	14867470	299	192	10	81.60	20.21	0.23
chr1	14869856	14870119	264	146	10	71.96	17.54	0.31
chr1	14875512	14875703	192	86	9	84.79	24.56	0.23
chr1	14884884	14885080	197	96	5	51.14	16.48	1.04
chr1	14885448	14885740	293	164	7	50.22	14.80	1.03
chr1	14887946	14888145	200	80	9	98.11	40.42	0.23
chr1	14888861	14889023	163	88	8	85.86	29.47	0.23
chr1	14893237	14893479	243	79	6	59.71	24.06	0.55
chr1	14896796	14897193	398	265	13	121.63	34.45	0.27
chr1	14897577	14897821	245	94	14	131.71	33.69	0.31
chr1	14897847	14898023	177	79	6	52.71	26.32	1.03
chr1	14908699	14908871	173	70	8	104.98	44.58	0.24
chr1	14910901	14911248	348	99	15	173.43	67.50	0.54
chr1	14911875	14912117	243	78	9	86.09	44.21	0.23
chr1	14915729	14915966	238	176	5	52.51	21.05	1.03
chr1	14920035	14920187	153	77	5	53.23	24.29	1.03
chr1	14925928	14926091	164	86	5	56.74	22.97	0.75
chr1	14930479	14930691	213	97	7	64.41	21.05	0.39
chr1	14934216	14934561	346	181	14	148.62	50.53	0.42
chr1	14935674	14935917	244	110	8	59.86	15.41	0.55
chr1	14935936	14936051	116	59	5	58.50	30.08	0.62
chr1	14938907	14939138	232	180	7	71.73	22.97	0.31
chr1	14939218	14939592	375	67	13	112.68	34.45	0.25
chr1	14939615	14940050	436	63	17	103.20	13.77	0.23
chr1	14941580	14941735	156	79	6	65.57	29.15	0.37
chr1	14966244	14966568	325	128	10	81.55	29.47	0.22
chr1	14968692	14968978	287	171	6	57.82	26.59	0.67
chr1	14969875	14970196	322	134	8	51.29	25.26	1.04
chr1	14986668	14987028	361	157	20	240.02	56.14	0.94
chr1	14987081	14987657	577	123	26	267.26	49.12	1.36
chr1	14988494	14988647	154	78	6	64.01	45.00	0.43
chr1	14989109	14989374	266	137	6	58.52	18.95	0.62
chr1	14989389	14989578	190	70	6	55.46	31.58	0.86
chr1	14989582	14990088	507	263	19	174.71	44.21	0.53
chr1	14990119	14990259	141	71	7	78.22	52.50	0.26
chr1	14990695	14990827	133	67	5	50.46	37.50	1.05
chr1	14993976	14994117	142	72	7	73.75	29.47	0.28
chr1	15002330	15002597	268	157	8	59.86	13.54	0.55
chr1	15002612	15002856	245	162	10	106.11	45.00	0.25
chr1	15011355	15011541	187	109	10	124.97	50.53	0.28
chr1	15015343	15015545	203	111	8	75.38	23.69	0.27
chr1	15022296	15022544	249	174	7	59.40	25.26	0.56
chr1	15027653	15027887	235	75	10	93.12	42.11	0.22
chr1	15032337	15032935	599	508	30	295.13	51.68	1.63
chr1	15034943	15035070	128	65	6	73.75	25.26	0.28
chr1	15036519	15036742	224	113	10	74.31	18.95	0.28
chr1	15042656	15042879	224	67	5	51.41	25.26	1.04
chr1	15042943	15043192	250	77	8	74.09	33.24	0.28
chr1	15046189	15046410	222	93	8	59.86	16.83	0.55
chr1	15047798	15048120	323	143	11	79.11	15.79	0.24
chr1	15048445	15048642	198	74	7	61.74	31.58	0.49
chr1	15048956	15049313	358	157	10	75.99	31.58	0.27
chr1	15051317	15051438	122	62	5	61.46	21.05	0.50
chr1	15051696	15051880	185	52	8	52.64	17.68	1.03
chr1	15061415	15061757	343	229	10	71.28	21.05	0.31
chr1	15064656	15064820	165	105	6	60.58	21.05	0.53
chr1	15065332	15065487	156	79	6	61.46	25.26	0.50
chr1	15066011	15066323	313	204	10	80.44	15.82	0.23
chr1	15086182	15086365	184	55	7	63.25	17.54	0.44
chr1	15092696	15092859	164	93	7	84.77	36.09	0.23
chr1	15098215	15098389	175	109	6	58.90	21.05	0.60
chr1	15107609	15107788	180	62	6	74.76	37.50	0.28
chr1	15126227	15126448	222	172	5	52.89	19.95	1.02
chr1	15127635	15127774	140	71	7	94.90	36.84	0.22
chr1	15133311	15133482	172	126	6	59.39	21.05	0.56
chr1	15133871	15134093	223	133	10	104.83	38.87	0.24
chr1	15134335	15134582	248	142	8	66.71	21.05	0.36
chr1	15143587	15143786	200	75	9	105.37	42.11	0.24
chr1	15151222	15151429	208	129	5	54.49	26.59	0.96
chr1	15154366	15154653	288	159	11	123.64	42.11	0.27
chr1	15160095	15160357	263	189	14	176.09	52.01	0.56
chr1	15161120	15161410	291	165	9	91.83	37.90	0.23
chr1	15184850	15185282	433	145	13	78.85	16.84	0.24
chr1	15189673	15189781	109	55	5	84.04	28.71	0.23
chr1	15190717	15190848	132	67	6	61.46	25.26	0.50
chr1	15192930	15193164	235	186	5	51.50	19.95	1.04
chr1	15200309	15200652	344	156	12	102.52	26.07	0.23
chr1	15208924	15209173	250	160	10	93.20	25.26	0.22
chr1	15209225	15209640	416	238	16	125.87	42.04	0.28
chr1	15210713	15211108	396	78	11	71.96	21.05	0.31
chr1	15213990	15214284	295	105	8	78.91	25.26	0.24
chr1	15215613	15215837	225	155	5	53.89	28.07	1.03
chr1	15218623	15218828	206	150	5	57.47	29.72	0.69
chr1	15220017	15220319	303	123	11	121.11	49.12	0.27
chr1	15222574	15222690	117	59	5	61.46	21.05	0.50
chr1	15227965	15228226	262	108	9	96.16	44.21	0.23
chr1	15230937	15231164	228	159	6	58.93	27.46	0.60
chr1	15233066	15233549	484	259	16	134.42	24.29	0.33
chr1	15234889	15235352	464	148	14	66.30	10.53	0.36
chr1	15240136	15240304	169	102	5	62.64	30.00	0.47
chr1	15240462	15240557	96	49	5	78.22	37.50	0.26
chr1	15241965	15242327	363	286	17	199.83	52.50	0.66
chr1	15244548	15244775	228	169	5	53.56	21.05	1.03
chr1	15245815	15246124	310	216	8	77.08	25.26	0.27
chr1	15247585	15247800	216	141	9	69.95	21.83	0.31
chr1	15247977	15248127	151	76	7	73.18	44.21	0.28
chr1	15249014	15249405	392	206	13	134.07	42.11	0.33
chr1	15250325	15250505	181	114	6	72.66	35.09	0.29
chr1	15255379	15255581	203	79	6	62.25	27.46	0.47
chr1	15255589	15255922	334	258	17	150.34	33.75	0.44
chr1	15260299	15260522	224	147	7	50.22	11.32	1.04
chr1	15266403	15266680	278	144	12	133.89	44.21	0.33
chr1	15267517	15267880	364	148	18	175.80	41.38	0.55
chr1	15270327	15270548	222	72	7	52.19	21.05	1.03
chr1	15271437	15271602	166	87	10	118.35	43.73	0.26
chr1	15273634	15274017	384	136	15	133.24	36.09	0.33
chr1	15275938	15276200	263	95	8	76.43	21.05	0.27
chr1	15277556	15277750	195	118	7	67.43	31.58	0.34
chr1	15279446	15279669	224	151	8	59.86	14.15	0.55
chr1	15280433	15281109	677	174	20	152.23	31.58	0.46
chr1	15281886	15282161	276	179	8	83.26	26.59	0.23
chr1	15282247	15282413	167	65	9	102.10	46.54	0.23
chr1	15282466	15283047	582	162	23	219.68	39.89	0.79
chr1	15283098	15283299	202	78	6	55.21	33.24	0.88
chr1	15283975	15284405	431	364	12	80.44	27.22	0.23
chr1	15285333	15285594	262	57	7	72.55	26.59	0.30
chr1	15291705	15291843	139	70	5	64.01	37.50	0.43
chr1	15295581	15295913	333	77	16	191.26	52.50	0.62
chr1	15296598	15296873	276	144	10	114.94	60.00	0.25
chr1	15297295	15297627	333	171	18	162.95	46.27	0.54
chr1	15298053	15298419	367	134	10	82.34	25.26	0.22
chr1	15299092	15299289	198	132	6	71.98	37.50	0.31
chr1	15308279	15308828	550	134	16	103.20	17.37	0.23
chr1	15313244	15313405	162	75	6	68.75	27.46	0.32
chr1	15315175	15315414	240	172	7	67.78	26.32	0.34
chr1	15315805	15315968	164	85	6	56.74	22.97	0.75
chr1	15317003	15317304	302	165	9	90.30	37.90	0.22
chr1	15322768	15322987	220	145	5	56.08	30.00	0.81
chr1	15324467	15324735	269	61	9	102.20	37.50	0.23
chr1	15326049	15326170	122	62	5	78.22	37.50	0.26
chr1	15327716	15327830	115	58	5	78.22	37.50	0.26
chr1	15328827	15329028	202	71	9	106.99	44.21	0.24
chr1	15333708	15334131	424	207	14	62.87	14.44	0.46
chr1	15334501	15334810	310	101	10	61.53	15.79	0.49
chr1	15337275	15337522	248	156	6	50.05	17.42	1.03
chr1	15342913	15343064	152	77	5	51.41	22.56	1.04
chr1	15344644	15344776	133	67	7	87.23	44.21	0.23
chr1	15346129	15346431	303	172	14	167.73	52.50	0.57
chr1	15396539	15396865	327	111	13	134.41	60.00	0.33
chr1	15398801	15398984	184	65	5	56.25	18.95	0.79
chr1	15399744	15400058	315	168	7	64.87	31.58	0.38
chr1	15403651	15403805	155	78	6	78.22	45.00	0.26
chr1	15403895	15404211	317	71	11	108.59	37.50	0.25
chr1	15404903	15405486	584	507	17	93.83	18.44	0.22
chr1	15409871	15410068	198	65	10	120.07	42.11	0.27
chr1	15410457	15410669	213	65	6	51.45	30.08	1.04
chr1	15411221	15411431	211	79	8	87.80	34.45	0.23
chr1	15411454	15411973	520	142	16	84.72	19.71	0.23
chr1	15412193	15412497	305	150	7	52.98	16.84	1.03
chr1	15418640	15418921	282	146	8	80.57	31.58	0.23
chr1	15421500	15421703	204	96	7	84.85	37.50	0.23
chr1	15421739	15421928	190	111	8	68.18	37.90	0.34
chr1	15425379	15425525	147	74	6	78.22	45.00	0.26
chr1	15429674	15429956	283	66	8	80.44	31.58	0.23
chr1	15431527	15431761	235	79	7	50.22	14.84	1.03
chr1	15447735	15447931	197	119	5	52.22	22.97	1.03
chr1	15450899	15451270	372	295	13	113.11	40.19	0.24
chr1	15451306	15451514	209	56	6	50.78	22.97	1.05
chr1	15452022	15452244	223	174	7	62.93	16.84	0.46
chr1	15453906	15454116	211	64	6	57.65	19.43	0.68
chr1	15454640	15454908	269	102	10	89.93	29.47	0.23
chr1	15461503	15461683	181	79	5	59.27	28.07	0.57
chr1	15463905	15464157	253	132	9	97.61	44.21	0.23
chr1	15465037	15465194	158	80	6	53.23	29.15	1.03
chr1	15465822	15466040	219	143	7	54.35	18.95	0.98
chr1	15470436	15470686	251	80	9	81.31	21.05	0.23
chr1	15470738	15470971	234	164	9	80.73	26.32	0.23
chr1	15477520	15477748	229	78	5	53.45	28.07	1.03
chr1	15480316	15480472	157	79	5	62.34	35.09	0.47
chr1	15481014	15481180	167	65	7	84.16	36.09	0.23
chr1	15481255	15481439	185	62	6	54.91	30.08	0.92
chr1	15490430	15490794	365	125	12	109.17	26.59	0.25
chr1	15491289	15491618	330	206	11	98.96	37.90	0.23
chr1	15492598	15493036	439	171	21	243.40	67.50	1.00
chr1	15493943	15494176	234	72	16	216.63	75.00	0.77
chr1	15494803	15495106	304	182	8	53.04	15.79	1.03
chr1	15495390	15495589	200	133	9	59.86	17.68	0.55
chr1	15506586	15506772	187	113	6	68.65	31.58	0.33
chr1	15507729	15507964	236	113	11	125.90	42.11	0.29
chr1	15508677	15509010	334	160	12	104.13	32.95	0.24
chr1	15511626	15511946	321	170	9	69.95	16.22	0.31
chr1	15514310	15514593	284	194	8	68.03	22.56	0.34
chr1	15514921	15515027	107	54	5	50.56	21.78	1.05
chr1	15515386	15515731	346	142	14	111.93	25.26	0.25
chr1	15515821	15515992	172	77	11	113.31	36.09	0.24
chr1	15520184	15520436	253	77	9	58.89	25.26	0.60
chr1	15521323	15521603	281	75	12	85.70	28.42	0.23
chr1	15523284	15523648	365	294	18	186.21	36.84	0.60
chr1	15523791	15523932	142	72	7	53.31	22.11	1.03
chr1	15524802	15524941	140	71	7	101.78	44.21	0.23
chr1	15525446	15526047	602	178	23	215.20	40.19	0.75
chr1	15526100	15526280	181	74	7	69.59	37.90	0.31
chr1	15531375	15531777	403	132	12	102.52	25.45	0.23
chr1	15532518	15532713	196	121	8	77.29	34.45	0.27
chr1	15533087	15533313	227	75	8	70.99	32.95	0.31
chr1	15533797	15534015	219	76	8	63.52	29.47	0.44
chr1	15535731	15535859	129	65	5	53.31	15.79	1.03
chr1	15536286	15536727	442	316	21	153.31	28.42	0.46
chr1	15537113	15537481	369	254	16	63.15	12.63	0.45
chr1	15541500	15541629	130	66	5	58.74	19.14	0.60
chr1	15543773	15544055	283	153	8	55.52	12.63	0.86
chr1	15544789	15545003	215	70	8	54.93	15.79	0.92
chr1	15545418	15545640	223	106	5	50.33	18.05	1.05
chr1	15545888	15546162	275	150	6	54.89	22.97	0.92
chr1	15551115	15551357	243	168	8	86.09	37.90	0.23
chr1	15552300	15552623	324	153	9	79.33	35.09	0.24
chr1	15552694	15552891	198	130	10	107.83	50.53	0.25
chr1	15555811	15555995	185	124	10	121.06	45.93	0.27
chr1	15559438	15559730	293	169	12	140.38	52.50	0.37
chr1	15559866	15560332	467	331	17	150.34	35.39	0.43
chr1	15575154	15575306	153	77	6	73.18	37.90	0.28
chr1	15587361	15587773	413	128	15	112.87	33.69	0.24
chr1	15589108	15589388	281	107	8	87.07	37.50	0.23
chr1	15591545	15591852	308	60	10	96.58	37.50	0.23
chr1	15591945	15592212	268	196	10	102.36	52.50	0.23
chr1	15613721	15613959	239	71	6	61.58	31.58	0.49
chr1	15615549	15615945	397	158	13	137.19	37.50	0.34
chr1	15616333	15616434	102	52	5	73.18	31.58	0.28
chr1	15632612	15632918	307	170	13	90.12	17.68	0.23
chr1	15637163	15637328	166	89	5	54.29	21.05	0.99
chr1	15645857	15646609	753	391	27	197.24	33.29	0.66
chr1	15647306	15647550	245	166	6	65.53	29.72	0.37
chr1	15647918	15648131	214	86	17	205.67	89.17	0.72
chr1	15649845	15650263	419	103	14	101.16	25.26	0.23
chr1	15650884	15651040	157	79	6	67.88	31.58	0.34
chr1	15651124	15651531	408	330	21	200.42	45.48	0.64
chr1	15655100	15655376	277	139	9	57.29	12.63	0.71
chr1	15656477	15656923	447	198	12	96.71	20.21	0.23
chr1	15657680	15657941	262	62	8	57.78	25.26	0.67
chr1	15658393	15658576	184	71	10	113.62	43.73	0.24
chr1	15660084	15660241	158	80	6	53.23	29.15	1.03
chr1	15661185	15661422	238	162	6	58.98	17.23	0.59
chr1	15676389	15676604	216	70	9	111.00	52.01	0.25
chr1	15676614	15677359	746	353	32	306.47	56.14	1.51
chr1	15678727	15679021	295	147	12	120.85	47.37	0.27
chr1	15682079	15682280	202	153	5	58.19	22.50	0.64
chr1	15682676	15682811	136	69	6	93.01	45.00	0.23
chr1	15687358	15687587	230	179	5	54.98	30.00	0.92
chr1	15695406	15695583	178	78	6	70.08	25.26	0.32
chr1	15696966	15697198	233	150	9	108.21	37.50	0.25
chr1	15699948	15700267	320	217	13	149.78	60.00	0.43
chr1	15700379	15700491	113	57	6	93.01	45.00	0.23
chr1	15700610	15700959	350	204	21	202.14	39.79	0.66
chr1	15701179	15701586	408	214	15	149.05	60.00	0.42
chr1	15701646	15702296	651	185	27	242.83	44.21	0.98
chr1	15703592	15704290	699	623	29	281.70	48.12	1.50
chr1	15713437	15713797	361	202	10	76.96	21.05	0.27
chr1	15717668	15717861	194	72	9	108.68	50.53	0.25
chr1	15720370	15720692	323	148	7	59.57	21.97	0.56
chr1	15721485	15722003	519	236	20	169.91	36.09	0.59
chr1	15754743	15754967	225	146	9	88.58	31.58	0.23
chr1	15755185	15755386	202	93	7	58.89	19.43	0.60
chr1	15763737	15764022	286	142	7	68.01	18.95	0.34
chr1	15764501	15764774	274	136	12	120.87	37.90	0.27
chr1	15765243	15765504	262	119	10	69.95	16.55	0.31
chr1	15765984	15766213	230	73	9	94.22	44.58	0.22
chr1	15772096	15772330	235	124	9	69.95	17.81	0.31
chr1	15774876	15775199	324	147	9	69.95	24.56	0.31
chr1	15775698	15775895	198	65	6	57.04	28.07	0.73
chr1	15778164	15778445	282	211	12	138.84	42.11	0.36
chr1	15778560	15778681	122	62	6	76.27	42.11	0.27
chr1	15786607	15786799	193	119	8	79.60	25.26	0.23
chr1	15788994	15789194	201	128	8	93.18	44.21	0.22
chr1	15792688	15793076	389	319	11	99.29	37.50	0.23
chr1	15797003	15797219	217	156	6	69.31	37.50	0.32
chr1	15797833	15798312	480	306	19	206.55	60.00	0.73
chr1	15801599	15801789	191	57	7	71.09	35.09	0.31
chr1	15803721	15804039	319	241	13	149.97	45.00	0.43
chr1	15804373	15804538	166	78	5	61.42	28.07	0.50
chr1	15809772	15810103	332	151	13	114.05	29.36	0.24
chr1	15810616	15810833	218	74	11	80.44	22.03	0.23
chr1	15811036	15811330	295	233	11	63.45	18.95	0.44
chr1	15811955	15812063	109	55	6	105.78	42.11	0.25
chr1	15821625	15821843	219	146	9	86.86	29.47	0.23
chr1	15822311	15822767	457	147	19	168.57	36.84	0.58
chr1	15825040	15825287	248	113	9	100.57	39.89	0.24
chr1	15825917	15826268	352	205	10	96.05	37.90	0.23
chr1	15827209	15827355	147	74	5	64.01	37.50	0.43
chr1	15828664	15828841	178	99	5	61.34	30.00	0.50
chr1	15831540	15831811	272	106	9	101.74	52.50	0.23
chr1	15834925	15835049	125	63	5	78.22	37.50	0.26
chr1	15835637	15836005	369	67	17	183.92	60.00	0.59
chr1	15836583	15836917	335	125	13	102.52	29.62	0.23
chr1	15836934	15837074	141	71	7	78.22	52.50	0.26
chr1	15838622	15838862	241	118	8	79.29	37.50	0.24
chr1	15843999	15844376	378	161	11	104.92	31.58	0.24
chr1	15861158	15861411	254	64	8	72.07	27.07	0.31
chr1	15861776	15862110	335	277	9	84.07	24.06	0.23
chr1	15862253	15862774	522	355	22	215.62	46.16	0.75
chr1	15877580	15877883	304	124	13	132.13	42.11	0.32
chr1	15880002	15880411	410	202	15	132.20	51.68	0.32
chr1	15891507	15891745	239	63	8	60.71	21.05	0.52
chr1	15893178	15893400	223	155	9	102.86	37.90	0.23
chr1	15917270	15917468	199	141	5	51.98	17.23	1.03
chr1	15920289	15920559	271	192	8	59.86	20.54	0.55
chr1	15921856	15922097	242	143	9	99.46	37.90	0.23
chr1	15922718	15923202	485	300	22	219.84	60.00	0.79
chr1	15923396	15923877	482	160	25	294.14	75.00	1.60
chr1	15925166	15925366	201	133	6	71.54	37.50	0.31
chr1	15925822	15926170	349	79	17	187.90	52.50	0.58
chr1	15935864	15936096	233	77	7	63.74	22.56	0.43
chr1	15996141	15996330	190	79	7	73.18	45.00	0.28
chr1	16009871	16010208	338	193	9	83.71	30.08	0.23
chr1	16012463	16012632	170	72	7	79.12	31.58	0.24
chr1	16014321	16014564	244	89	13	131.94	33.69	0.32
chr1	16021710	16021919	210	92	9	88.58	25.26	0.23
chr1	16024930	16025106	177	75	6	60.54	22.56	0.53
chr1	16026410	16026610	201	122	7	74.99	32.95	0.27
chr1	16028971	16029159	189	112	10	124.48	50.53	0.28
chr1	16030111	16030418	308	142	16	173.53	66.48	0.54
chr1	16030461	16030659	199	130	6	54.31	25.26	0.99
chr1	16031676	16031894	219	105	8	86.41	28.71	0.23
chr1	16033427	16033659	233	97	6	51.79	13.07	1.04
chr1	16104885	16105157	273	203	9	94.46	37.90	0.22
chr1	16106028	16106186	159	80	7	87.23	44.21	0.23
chr1	16108809	16108999	191	66	9	109.34	50.53	0.25
chr1	16116066	16116402	337	167	8	77.89	28.07	0.27
chr1	16116689	16116894	206	77	7	63.10	34.45	0.45
chr1	16128926	16129176	251	127	9	87.13	24.29	0.23
chr1	16131910	16132153	244	172	7	51.48	18.05	1.04
chr1	16135472	16135682	211	77	8	95.31	35.09	0.22
chr1	16139229	16139852	624	143	17	74.88	15.16	0.27
chr1	16145241	16145445	205	116	6	54.42	16.84	0.97
chr1	16152350	16152658	309	176	9	61.66	18.95	0.49
chr1	16162429	16162740	312	64	11	109.32	37.50	0.25
chr1	16164447	16164930	484	98	15	122.04	28.71	0.27
chr1	16188858	16189103	246	69	7	72.94	25.26	0.28
chr1	16193760	16194056	297	166	9	80.29	29.15	0.23
chr1	16200892	16201123	232	99	12	143.74	56.84	0.39
chr1	16202021	16202280	260	111	7	50.22	13.14	1.03
chr1	16211515	16211745	231	70	6	59.83	28.71	0.55
chr1	16224827	16224947	121	61	6	93.01	45.00	0.23
chr1	16227910	16228177	268	127	8	86.36	42.11	0.23
chr1	16231691	16231991	301	112	8	76.38	30.08	0.27
chr1	16233615	16233830	216	138	11	112.53	33.69	0.25
chr1	16234929	16235229	301	71	12	124.45	28.71	0.28
chr1	16236485	16236906	422	254	23	229.29	47.98	0.84
chr1	16248412	16248641	230	106	10	80.44	20.34	0.23
chr1	16264821	16265022	202	136	9	96.07	29.15	0.23
chr1	16269099	16269385	287	210	9	99.51	45.00	0.23
chr1	16270274	16270695	422	217	12	107.96	37.50	0.25
chr1	16279557	16279753	197	118	8	80.28	37.90	0.23
chr1	16280987	16281201	215	78	7	64.61	31.58	0.38
chr1	16285539	16286104	566	460	23	208.39	57.42	0.71
chr1	16302521	16302865	345	238	12	110.32	30.32	0.25
chr1	16312849	16313082	234	97	10	122.55	60.00	0.27
chr1	16316138	16316331	194	60	5	54.94	25.26	0.92
chr1	16320364	16320520	157	79	9	109.12	47.37	0.25
chr1	16320764	16320958	195	61	8	59.89	24.29	0.56
chr1	16335187	16335426	240	121	8	90.48	35.09	0.22
chr1	16347861	16348131	271	116	9	81.00	22.56	0.23
chr1	16349628	16349892	265	132	21	257.36	73.69	1.23
chr1	16358698	16358949	252	63	8	59.01	16.84	0.59
chr1	16361196	16361508	313	149	10	83.21	16.84	0.23
chr1	16374207	16374415	209	144	6	65.43	31.58	0.38
chr1	16391110	16391625	516	342	18	131.02	29.47	0.31
chr1	16403015	16403204	190	113	6	69.67	33.24	0.31
chr1	16433721	16433944	224	103	7	60.72	19.74	0.53
chr1	16437583	16437801	219	95	7	63.52	16.84	0.44
chr1	16438597	16438953	357	223	10	87.26	26.32	0.23
chr1	16446520	16446846	327	158	18	177.30	37.90	0.57
chr1	16448009	16448268	260	56	7	71.12	25.26	0.31
chr1	16450957	16451140	184	109	6	57.48	21.05	0.69
chr1	16453834	16454154	321	168	16	152.97	42.11	0.46
chr1	16454915	16455351	437	177	24	261.83	73.13	1.25
chr1	16455610	16455797	188	78	8	81.84	44.21	0.22
chr1	16457037	16457321	285	84	8	86.55	37.50	0.23
chr1	16457685	16458147	463	76	16	125.87	29.24	0.28
chr1	16458285	16458557	273	194	10	101.59	45.00	0.23
chr1	16459368	16459772	405	71	11	85.33	37.50	0.23
chr1	16462535	16462718	184	114	8	81.36	25.26	0.23
chr1	16464347	16464503	157	79	8	98.18	45.93	0.23
chr1	16467721	16467955	235	108	8	62.05	18.95	0.48
chr1	16470683	16470892	210	132	7	64.87	25.26	0.38
chr1	16471288	16471784	497	225	17	103.20	21.97	0.23
chr1	16474729	16474929	201	50	5	52.87	18.05	1.02
chr1	16477394	16477660	267	188	6	55.72	17.23	0.84
chr1	16478594	16478729	136	69	7	64.36	22.11	0.38
chr1	16483270	16483487	218	142	9	89.87	36.09	0.23
chr1	16487355	16487605	251	112	6	64.83	22.29	0.38
chr1	16489114	16489323	210	74	6	57.79	19.43	0.67
chr1	16497733	16498007	275	141	9	69.95	24.32	0.31
chr1	16502175	16502394	220	80	8	83.01	26.32	0.23
chr1	16502516	16502735	220	79	6	51.85	31.58	1.04
chr1	16504706	16505159	454	271	13	129.42	37.50	0.30
chr1	16506340	16506597	258	97	8	90.26	45.00	0.23
chr1	16507277	16507588	312	148	8	83.18	37.50	0.23
chr1	16508291	16508697	407	260	14	135.75	37.50	0.34
chr1	16508843	16509301	459	301	14	128.79	37.50	0.29
chr1	16517256	16517409	154	78	6	78.22	45.00	0.26
chr1	16520209	16520640	432	288	17	172.71	60.00	0.57
chr1	16521529	16521741	213	100	8	91.01	37.90	0.22
chr1	16523718	16524032	315	168	10	82.93	21.05	0.23
chr1	16524062	16524282	221	66	8	73.33	34.45	0.28
chr1	16527838	16528039	202	127	8	92.99	44.21	0.23
chr1	16541979	16542241	263	129	8	50.36	10.11	1.05
chr1	16542503	16542835	333	80	16	137.97	33.65	0.35
chr1	16549231	16549517	287	122	9	88.48	22.97	0.23
chr1	16554559	16554837	279	163	7	62.06	30.00	0.47
chr1	16555983	16556208	226	79	7	75.73	37.90	0.27
chr1	16557647	16558015	369	156	9	78.27	22.97	0.24
chr1	16563533	16563913	381	265	11	74.61	21.05	0.28
chr1	16564187	16564398	212	145	6	53.48	16.84	1.03
chr1	16564728	16565024	297	239	13	96.89	29.47	0.23
chr1	16565975	16566095	121	61	6	78.22	45.00	0.26
chr1	16570655	16571028	374	284	24	245.18	42.11	1.04
chr1	16572371	16572664	294	247	10	67.71	17.54	0.34
chr1	16573400	16573826	427	75	12	66.19	12.63	0.37
chr1	16573881	16574062	182	77	8	69.52	29.47	0.32
chr1	16574689	16574996	308	79	11	85.60	34.45	0.23
chr1	16576409	16576650	242	172	11	120.09	43.94	0.27
chr1	16577973	16578238	266	188	7	50.22	13.44	1.04
chr1	16579470	16579849	380	137	10	92.61	25.26	0.23
chr1	16581732	16582093	362	191	13	127.07	28.71	0.29
chr1	16582397	16582541	145	73	6	65.57	29.15	0.37
chr1	16583938	16584303	366	250	14	102.52	36.99	0.23
chr1	16588811	16588956	146	74	5	59.71	31.58	0.55
chr1	16589249	16589548	300	130	11	103.28	50.53	0.23
chr1	16589721	16589906	186	129	7	76.14	26.32	0.27
chr1	16592128	16592334	207	76	11	101.71	33.69	0.23
chr1	16597403	16597741	339	134	11	66.54	20.21	0.36
chr1	16599582	16599827	246	168	9	69.95	15.54	0.31
chr1	16600274	16600450	177	70	6	57.21	25.26	0.72
chr1	16600549	16600722	174	79	7	72.23	39.89	0.31
chr1	16603740	16603863	124	63	5	73.18	31.58	0.28
chr1	16606831	16607001	171	64	6	51.60	24.29	1.04
chr1	16607357	16607573	217	155	7	63.81	25.26	0.43
chr1	16612899	16613139	241	65	9	78.14	30.32	0.26
chr1	16616507	16616673	167	76	6	56.29	28.71	0.79
chr1	16616777	16617090	314	203	12	59.11	9.92	0.59
chr1	16620740	16621011	272	76	11	121.23	50.53	0.27
chr1	16621687	16621848	162	74	9	108.60	42.11	0.25
chr1	16622305	16622606	302	223	10	72.23	15.79	0.31
chr1	16626204	16626682	479	350	15	74.56	17.68	0.28
chr1	16640290	16640481	192	61	5	50.73	21.05	1.05
chr1	16640679	16640885	207	151	5	53.35	25.26	1.03
chr1	16642364	16642570	207	79	11	80.44	20.92	0.23
chr1	16643343	16643477	135	68	5	50.26	37.15	1.05
chr1	16643816	16644303	488	318	20	204.26	44.21	0.70
chr1	16645285	16645615	331	156	11	103.59	35.09	0.24
chr1	16645715	16645924	210	56	7	65.29	31.58	0.38
chr1	16647500	16647715	216	138	10	113.93	51.68	0.24
chr1	16648227	16648629	403	272	12	50.93	12.63	1.05
chr1	16651459	16651786	328	180	10	97.03	24.06	0.23
chr1	16664983	16665131	149	75	6	69.11	32.95	0.32
chr1	16669153	16669469	317	67	10	77.17	18.58	0.27
chr1	16672695	16672894	200	65	6	53.31	15.79	1.03
chr1	16673610	16673951	342	141	12	97.80	27.63	0.23
chr1	16682803	16683089	287	68	12	141.50	45.00	0.37
chr1	16683153	16683667	515	70	15	122.17	30.00	0.27
chr1	16683713	16683929	217	70	10	111.19	60.00	0.25
chr1	16687883	16688096	214	73	5	55.12	21.05	0.89
chr1	16695166	16695310	145	73	5	59.71	31.58	0.55
chr1	16697088	16697312	225	158	8	59.86	17.05	0.55
chr1	16702850	16703215	366	177	13	108.75	29.47	0.25
chr1	16708444	16708825	382	201	13	129.47	31.58	0.30
chr1	16709614	16709879	266	192	8	72.05	33.24	0.31
chr1	16713246	16713918	673	328	27	232.07	42.11	0.86
chr1	16714616	16714737	122	62	8	87.93	25.26	0.23
chr1	16716069	16716294	226	73	6	66.21	21.05	0.37
chr1	16716704	16716805	102	52	6	93.01	45.00	0.23
chr1	16717694	16717930	237	173	7	66.76	37.50	0.36
chr1	16718593	16718773	181	69	5	60.92	30.00	0.52
chr1	16731896	16732167	272	156	7	50.22	17.18	1.04
chr1	16740910	16741305	396	154	13	137.34	37.50	0.34
chr1	16752419	16752614	196	127	7	86.19	37.50	0.23
chr1	16755370	16755646	277	207	8	81.23	31.58	0.23
chr1	16759238	16759417	180	76	6	74.76	37.50	0.28
chr1	16761775	16762014	240	104	10	113.46	44.21	0.24
chr1	16769538	16769727	190	72	9	109.56	44.21	0.25
chr1	16773228	16773469	242	82	7	76.95	35.09	0.27
chr1	16800710	16800946	237	79	6	66.76	30.00	0.36
chr1	16883886	16883976	91	46	5	108.30	37.50	0.25
chr1	17093556	17093708	153	77	5	64.01	37.50	0.43
chr1	17105690	17105918	229	131	6	51.33	12.63	1.04
chr1	17113348	17113602	255	107	7	68.64	22.97	0.33
chr1	17151018	17151313	296	105	9	91.13	25.26	0.22
chr1	17186249	17186532	284	186	11	119.08	44.21	0.27
chr1	17209419	17209597	179	70	6	69.91	25.26	0.31
chr1	17209783	17209934	152	77	9	108.30	67.50	0.25
chr1	17212942	17213388	447	153	13	108.42	25.26	0.24
chr1	17228362	17228575	214	77	9	111.78	60.00	0.24
chr1	17302393	17302562	170	62	5	62.49	30.00	0.47
chr1	17302700	17302944	245	119	9	70.88	25.26	0.32
chr1	17321713	17321837	125	63	6	81.14	31.58	0.23
chr1	17334110	17334381	272	196	8	59.86	20.62	0.55
chr1	17337989	17338183	195	130	5	59.07	30.00	0.59
chr1	17338588	17338810	223	150	7	63.56	31.58	0.43
chr1	17342030	17342590	561	79	22	153.49	28.35	0.47
chr1	17349372	17349600	229	80	5	55.09	22.50	0.90
chr1	17350686	17350949	264	189	11	116.98	52.50	0.26
chr1	17352472	17352897	426	272	17	162.95	32.29	0.54
chr1	17355556	17355897	342	147	10	97.35	44.21	0.23
chr1	17356025	17356260	236	74	8	52.01	22.11	1.04
chr1	17357089	17357363	275	79	8	67.69	30.08	0.34
chr1	17358167	17358379	213	116	11	131.05	54.14	0.31
chr1	17362470	17362720	251	154	9	90.41	26.32	0.22
chr1	17363136	17363460	325	172	8	71.88	28.71	0.31
chr1	17407220	17407427	208	134	9	88.97	25.26	0.23
chr1	17419408	17419558	151	76	6	59.71	37.90	0.55
[truncated: 63,519 more rows]
