# Supplementary material for: Tet3 mediates stable glucocorticoid-induced alterations in DNA methylation and Dnmt3a/Dkk1 expression in neural progenitors
Source: Cell Death Dis. 2015 Jun 18;6(6):e1793–. doi: 10.1038/cddis.2015.159 (PMC4669838; doi:10.1038/cddis.2015.159)
Supplement: Supplementary Table 8 [file cddis2015159x13.xls]

## Sheet: Con-P1 NSCs
Great ontology enrichments for promoter- specific DMR within CGI in NSCs
# GREAT version 2.0.2	Species assembly: mm9	Association rule: Basal+extension: 5000 bp upstream, 1000 bp downstream, 1000000 bp max extension, curated regulatory domains included
# Ontology	Term Name	Binom Rank	Binom Raw P-Value	Binom FDR Q-Val	Binom Fold Enrichment	Binom Observed Region Hits	Binom Region Set Coverage	Hyper Rank	Hyper FDR Q-Val	Hyper Fold Enrichment	Hyper Observed Gene Hits	Hyper Total Genes	Hyper Gene Set Coverage
GO Molecular Function	DNA-directed RNA polymerase activity	5	6.849058e-8	0.000044573669464	5.558091	16	0.00921659	18	0.04390291376666667	3.344827	11	35	0.005789474
GO Molecular Function	peroxiredoxin activity	7	0.000001432637	0.0006659715425714286	10.48348	8	0.004608295	10	0.0006321438418000001	8.277602	7	9	0.003684211
GO Biological Process	methionine biosynthetic process	1	8.968718e-12	7.697850659400001e-8	11.71291	15	0.008640553	31	0.0041581201800000005	6.772584	7	11	0.003684211
GO Biological Process	methionine metabolic process	2	1.187286e-11	5.095237869e-8	11.47727	15	0.008640553	40	0.007103919504750001	6.208202	7	12	0.003684211
GO Biological Process	antigen processing and presentation of peptide antigen via MHC class I	3	1.30557e-11	3.73523577e-8	14.76459	13	0.007488479	75	0.045500645916	4.054336	8	21	0.004210526
GO Biological Process	sulfur amino acid biosynthetic process	4	2.050698e-10	4.4002852335000004e-7	9.316018	15	0.008640553	54	0.019245676794444444	5.321316	7	14	0.003684211
GO Biological Process	sulfur amino acid metabolic process	5	9.224167e-10	0.00000158342050722	7.019221	17	0.009792627	50	0.0153737786202	4.353804	9	22	0.004736842
GO Biological Process	protein insertion into membrane	6	1.717917e-8	0.000024574802685	9.074047	12	0.006912442	61	0.029271420988524588	5.805072	6	11	0.003157895
GO Biological Process	meiotic prophase I	8	3.503801e-8	0.000037591404978750004	9.687275	11	0.006336406	29	0.0036699220996551725	5.321316	9	18	0.004736842
GO Biological Process	cellular metabolic compound salvage	12	3.077759e-7	0.000220136712475	10.52479	9	0.005184332	44	0.008713488909545455	7.095088	6	9	0.003157895
GO Biological Process	regulation of glomerular filtration	24	0.000003728635	0.001333453091875	11.4272	7	0.004032258	42	0.008239483817142857	8.86886	5	6	0.002631579
GO Biological Process	renal system process involved in regulation of blood volume	26	0.000007207018	0.002379147519	10.31617	7	0.004032258	71	0.03868527342253521	6.651645	5	8	0.002631579
GO Biological Process	meiosis	65	0.0001863709	0.024609560533846154	2.124436	29	0.01670507	62	0.031037733851612903	2.164603	24	118	0.01263158
GO Biological Process	meiotic cell cycle	68	0.0002275982	0.02872757868529412	2.09832	29	0.01670507	68	0.036885227925	2.128526	24	120	0.01263158
GO Cellular Component	DNA-directed RNA polymerase II, holoenzyme	1	7.799739e-12	8.376919686e-9	4.742625	30	0.01728111	22	0.0029092985536363636	2.736677	18	70	0.009473684
GO Cellular Component	nuclear DNA-directed RNA polymerase complex	3	5.054734e-10	1.8095947719999997e-7	14.70277	11	0.006336406	24	0.0029953023175000003	5.008297	8	17	0.004210526
GO Cellular Component	transcription factor TFIID complex	4	6.709135e-9	0.0000018014027474999999	7.869201	14	0.008064516	34	0.03683829476470588	3.92097	7	19	0.003684211
PANTHER Pathway	General transcription regulation	1	1.177349e-10	1.66006209e-8	7.449292	18	0.01036866	2	0.0258079209	3.433107	10	31	0.005263158
PANTHER Pathway	Transcription regulation by bZIP transcription factor	2	6.657403e-10	4.693469115e-8	5.279628	22	0.01267281	1	0.039995721600000006	2.943707	13	47	0.006842105
Pathway Commons	Gene Expression	1	1.274109e-14	2.004173457e-11	2.780755	75	0.04320276	2	0.0007275220953000001	1.908557	59	329	0.03105263
Pathway Commons	Formation and Maturation of mRNA Transcript	2	3.048929e-13	2.3979826585e-10	3.630036	46	0.0264977	10	0.003153520513	2.092652	35	178	0.01842105
Pathway Commons	RNA Polymerase II Transcription	3	2.190696e-11	1.1486549360000001e-8	4.541884	30	0.01728111	35	0.009904219222857141	2.304075	21	97	0.01105263
Pathway Commons	Transcription	4	4.021138e-11	1.5813125185e-8	3.402454	41	0.02361751	48	0.022593202179166664	1.898049	28	157	0.01473684
Pathway Commons	Transcription-coupled NER (TC-NER)	5	9.078092e-11	2.8559677432e-8	6.219152	21	0.01209677	5	0.0013916944470000001	3.712546	15	43	0.007894737
Pathway Commons	HIV Infection	6	1.55636e-10	4.0802571333333336e-8	2.878924	49	0.02822581	1	0.00042815313969999996	2.33904	40	182	0.02105263
Pathway Commons	HIV-1 Transcription Initiation	7	1.639334e-10	3.683817688571429e-8	6.799016	19	0.0109447	14	0.002739075012142857	3.6409	13	38	0.006842105
Pathway Commons	RNA Polymerase II HIV-1 Promoter Escape	7	1.639334e-10	3.683817688571429e-8	6.799016	19	0.0109447	14	0.002739075012142857	3.6409	13	38	0.006842105
Pathway Commons	RNA Polymerase II Transcription Initiation And Promoter Clearance	7	1.639334e-10	3.683817688571429e-8	6.799016	19	0.0109447	14	0.002739075012142857	3.6409	13	38	0.006842105
Pathway Commons	RNA Polymerase II Transcription Initiation	7	1.639334e-10	3.683817688571429e-8	6.799016	19	0.0109447	14	0.002739075012142857	3.6409	13	38	0.006842105
Pathway Commons	RNA Polymerase II Transcription Pre-Initiation And Promoter Opening	7	1.639334e-10	3.683817688571429e-8	6.799016	19	0.0109447	14	0.002739075012142857	3.6409	13	38	0.006842105
Pathway Commons	RNA Polymerase II Promoter Escape	7	1.639334e-10	3.683817688571429e-8	6.799016	19	0.0109447	14	0.002739075012142857	3.6409	13	38	0.006842105
Pathway Commons	mRNA Processing	13	2.484306e-10	3.00601026e-8	3.446953	37	0.02131336	47	0.019853227923404257	1.941561	27	148	0.01421053
Pathway Commons	RNA Polymerase II Pre-transcription Events	14	2.84675e-10	3.1985269642857145e-8	5.532207	22	0.01267281	23	0.0032805968226086958	2.987405	16	57	0.008421053
Pathway Commons	Nucleotide Excision Repair	15	2.963108e-10	3.107312589333333e-8	5.520085	22	0.01267281	4	0.0016606275042499999	3.547544	16	48	0.008421053
Pathway Commons	Transcription of the HIV genome	16	4.176756e-10	4.1062732425e-8	5.164162	23	0.01324885	9	0.0033700336511111114	3.066521	17	59	0.008947368
Pathway Commons	Influenza Viral RNA Transcription and Replication	19	5.760416e-10	4.7690180884210524e-8	4.492095	26	0.01497696	44	0.0173145544	2.41233	17	75	0.008947368
Pathway Commons	Synthesis of DNA	20	7.990501e-10	6.2845290365e-8	3.890664	30	0.01728111	25	0.0043025180484	2.37651	23	103	0.01210526
Pathway Commons	Processing of Capped Intron-Containing Pre-mRNA	21	2.525417e-9	1.891657590952381e-7	3.600998	31	0.01785714	64	0.029980151093749997	1.935024	24	132	0.01263158
Pathway Commons	Base Excision Repair	22	1.11326e-8	7.959808999999999e-7	12.81415	10	0.005760369	32	0.00861542914375	4.481108	8	19	0.004210526
MSigDB Pathway	Genes involved in Formation and Maturation of mRNA Transcript	1	1.059726e-13	9.3255888e-11	4.131791	41	0.02361751	17	0.005997469176470588	2.04666	30	156	0.01578947
MSigDB Pathway	Genes involved in Metabolism of proteins	2	1.706649e-12	7.5092556e-10	3.033652	55	0.03168203	13	0.003203197292307692	1.930524	39	215	0.02052632
MSigDB Pathway	Genes involved in RNA Polymerase II Transcription	3	6.483841e-12	1.9019266933333334e-9	4.779231	30	0.01728111	18	0.0057485217777777774	2.403175	21	93	0.01105263
MSigDB Pathway	Basal transcription factors	5	3.034918e-11	5.3414556800000005e-9	7.529974	19	0.0109447	21	0.007620678476190477	3.443204	11	34	0.005789474
MSigDB Pathway	Genes involved in HIV Life Cycle	6	3.380635e-11	4.958264666666666e-9	3.884537	35	0.02016129	1	0.0006832816320000001	2.762991	27	104	0.01421053
MSigDB Pathway	RNA polymerase	7	3.445435e-11	4.331404e-9	11.93331	14	0.008064516	31	0.021001168774193547	3.420846	9	28	0.004736842
MSigDB Pathway	Genes involved in HIV Infection	8	5.184945e-11	5.7034395e-9	3.017376	48	0.02764977	2	0.000385268004	2.268102	39	183	0.02052632
MSigDB Pathway	Genes involved in Transcription-coupled NER (TC-NER)	10	1.188452e-10	1.04583776e-8	6.125797	21	0.01209677	6	0.0012322222000000001	3.547544	15	45	0.007894737
MSigDB Pathway	Genes involved in HIV-1 Transcription Initiation	11	2.209835e-10	1.767868e-8	6.676081	19	0.0109447	12	0.003321952333333333	3.458855	13	40	0.006842105
MSigDB Pathway	Genes involved in Transcription of the HIV genome	12	2.823318e-10	2.0704331999999998e-8	5.27253	23	0.01324885	10	0.00216202448	3.015412	17	60	0.008947368
MSigDB Pathway	Genes involved in Influenza Life Cycle	13	3.322886e-10	2.2493382153846155e-8	3.342468	38	0.0218894	24	0.009785259000000001	2.037951	27	141	0.01421053
MSigDB Pathway	Genes involved in Nucleotide Excision Repair	14	3.744109e-10	2.3534399428571426e-8	5.449719	22	0.01267281	4	0.0016918308000000001	3.405642	16	50	0.008421053
MSigDB Pathway	Genes involved in Late Phase of HIV Life Cycle	15	5.666792e-10	3.324517973333333e-8	3.949847	30	0.01728111	5	0.001429613856	2.689896	23	91	0.01210526
MSigDB Pathway	Genes involved in Influenza Viral RNA Transcription and Replication	16	1.049198e-9	5.7705890000000005e-8	3.844188	30	0.01728111	40	0.03291827	2.04666	20	104	0.01052632
MSigDB Pathway	Genes involved in Extension of Telomeres	20	2.291315e-8	0.0000010081786	7.120255	14	0.008064516	9	0.0022671899555555554	4.181034	11	28	0.005789474
MSigDB Pathway	Genes involved in DNA Repair	21	2.756169e-8	0.0000011549660571428572	3.164687	32	0.01843318	11	0.0021696016	2.455992	24	104	0.01263158
MSigDB Pathway	Genes involved in Synthesis of DNA	22	3.968644e-8	0.0000015874576	3.879383	24	0.01382488	32	0.0219556205	2.197935	19	92	0.01
MSigDB Pathway	Genes involved in Repair synthesis of patch ~27-30 bases long by DNA polymerase	23	5.073466e-8	0.000001941152208695652	13.07241	9	0.005184332	8	0.0023151557	5.67607	8	15	0.004210526
MSigDB Pathway	Genes involved in Formation of the Early Elongation Complex	24	1.067516e-7	0.000003914225333333333	6.26833	14	0.008064516	46	0.05141315826086957	2.902536	9	33	0.004736842
MSigDB Pathway	Genes involved in Base Excision Repair	26	1.897971e-7	0.000006423901846153846	11.15898	9	0.005184332	35	0.02932167542857143	3.92097	7	19	0.003684211
MSigDB Perturbation	Genes within amplicon 16p13 identified in a study of 191 breast tumor samples.	3	2.08383e-14	1.64900414e-11	9.117846	22	0.01267281	23	0.0012855024208695651	2.510055	25	106	0.01315789
MSigDB Perturbation	Genes up-regulated in fibroblasts expressing mutant forms of ERCC3 [Gene ID=2071] after UV irradiation.	5	9.375016e-12	4.4512575967999995e-9	2.691263	62	0.03571429	53	0.004121788071698113	1.738296	49	300	0.02578947
MSigDB Perturbation	Genes up-regulated in lymphoblastoid cells from the European population compared to those from the Asian population.	6	1.089974e-11	4.312663793333333e-9	2.170185	93	0.05357143	18	0.0008069869617777777	1.67337	75	477	0.03947368
MSigDB Perturbation	Genes up-regulated in NHEK cells (normal epidermal keratinocytes) after UVB irradiation.	7	6.638009e-11	2.2512333379999997e-8	2.006867	103	0.0593318	30	0.002131491152	1.583367	79	531	0.04157895
MSigDB Perturbation	Housekeeping genes identified as expressed across 19 normal tissues.	8	4.673972e-10	1.387001191e-7	2.149619	80	0.04608295	22	0.0012873101327272728	1.720021	64	396	0.03368421
MSigDB Perturbation	Genes down-regulated in non-metastatic breast cancer tumors having type 1 amplification in the 20q13 region; involves ZNF217 [Gene ID=7764] locus only.	9	8.284434e-10	2.185249590666667e-7	2.701089	50	0.02880184	106	0.038005477981132074	1.583506	43	289	0.02263158
MSigDB Perturbation	Up-regulated genes whose expression correlates with copy number gains in pancreatic adenocarcinoma cell lines and primary tumor specimens.	12	1.414227e-8	0.000002797812415	2.442975	51	0.02937788	92	0.027437117934782606	1.631352	42	274	0.02210526
MSigDB Perturbation	Genes down-regulated in ACC3 cells (adenoid cystic carcinoma) after knockdown of SOX4 [Gene ID=6659] by RNAi.	14	5.437856e-8	0.000009221050102857142	4.285201	21	0.01209677	57	0.006033974975438597	2.979937	14	50	0.007368421
MSigDB Perturbation	Genes constituting the PluriNet protein-protein network shared by the pluripotent cells (embryonic stem cells, embryonical carcinomas and induced pluripotent cells).	17	1.887713e-7	0.000026361356835294115	2.016176	65	0.0374424	62	0.009517848458064516	1.689877	47	296	0.02473684
MSigDB Perturbation	Set 'Myc targets1': targets of c-Myc [Gene ID=4609] identified by ChIP on chip in cultured cell lines, focusing on E-box???containing genes; high affinity bound subset	20	4.620391e-7	0.000054844041170000005	2.13726	53	0.03052995	52	0.004141591375	1.858975	40	229	0.02105263
MSigDB Perturbation	Genes whose promoters were bound by E2F1 [Gene ID=1869] and E2F4 [Gene ID=1874] in the primary fibroblasts WI-38, by ChIP on chip assay.	21	5.594404e-7	0.00006324340521904762	4.033603	19	0.0109447	25	0.0014512622848	3.396585	15	47	0.007894737
MSigDB Perturbation	Genes co-regulated in uterus during a time course response to progesterone [PubChem=5994]: SOM cluster 14.	24	0.000001024557	0.00010134576325	2.504641	36	0.02073733	93	0.027420746602150537	1.895263	26	146	0.01368421
MSigDB Perturbation	Genes up-regulated in MEF cells (embryonic fibroblast) isolated from HRAS [Gene ID=3265] knockout mice.	25	0.000001553869	0.00014755540024	26.97755	5	0.002880184	88	0.026916986615909088	7.095088	4	6	0.002105263
MSigDB Perturbation	Genes identified by ChIP within the high-affinity group of MYC [Gene ID=4609] targets.	26	0.000001619779	0.00014789828253846153	2.244901	43	0.02476959	87	0.026680812965517244	1.814085	30	176	0.01578947
MSigDB Perturbation	Genes upreglated in peripheral blood lymphocytes (PBL) from patients with well functioning kidneys more than 1-year post transplant compared to those from normal living kidney donors.	29	0.000004025597	0.00032954369924137933	2.262981	39	0.02246544	40	0.002852255357	2.142812	30	149	0.01578947
MSigDB Perturbation	Metastatic propensity markers of head and neck squamous cell carcinoma (HNSCC): down-regulated in metastatic vs non-metastatic tumors.	30	0.000004970104	0.0003933008965333334	2.726872	27	0.015553	20	0.0009735542535	3.01806	19	67	0.01
MSigDB Perturbation	Genes involved in DNA repair, compiled manually by the authors.	31	0.000006939922	0.0005314637041290322	2.018983	48	0.02764977	26	0.0014713403715384617	2.042525	38	198	0.02
MSigDB Perturbation	Components of RNA post-transcriptional modification machinery up-regulated in MDA-MB-435 cells (breast cancer) whose metastatic potential has been reduced by expression of NME1 [Gene ID=4830].	35	0.00001164635	0.0007899552828571429	7.844026	8	0.004608295	104	0.036961376673076925	4.257053	6	15	0.003157895
MSigDB Perturbation	Marker genes down-regulated in the 'unannotated' subclass of hepatocellular carcinoma (HCC) samples.	38	0.00001705667	0.001065593015263158	2.075225	41	0.02361751	49	0.0037676567	2.06201	31	160	0.01631579
MSigDB Perturbation	Top marker genes in medulloblastoma associated with poor response to treatment (poor outcome).	39	0.00001824191	0.0011104178035897436	3.768499	15	0.008640553	94	0.027430509276595745	2.85534	11	41	0.005789474
MSigDB Predicted Promoter Motifs	Motif GGAANCGGAANY (no known TF)	3	2.921199e-9	5.98845795e-7	4.464299	24	0.01382488	19	0.0018485673236842105	2.660658	19	76	0.01
MSigDB Predicted Promoter Motifs	Motif GGGGCGGGGC matches SP1: Sp1 transcription factor	4	6.011251e-8	0.0000092422984125	2.40309	48	0.02764977	21	0.0024733179714285713	2.027168	32	168	0.01684211
MSigDB Predicted Promoter Motifs	Motif VCCGGAAGNGCR matches GABPA: GA binding protein transcription factor, alpha subunit 60kDa&lt;br&gt; GABPB2: GA binding protein transcription factor, beta subunit 2	5	9.875057e-7	0.0001214632011	2.547891	35	0.02016129	32	0.0081607348125	1.928977	29	160	0.01526316
MSigDB Predicted Promoter Motifs	Motif ACCGGAAGNG matches GABPB1: GA binding protein transcription factor, beta subunit 1.	6	0.000001629931	0.0001670679275	2.529785	34	0.01958525	29	0.006142140724137931	1.946823	30	164	0.01578947
MSigDB Predicted Promoter Motifs	Motif GYCACGTGNC (no known TF)	7	0.000004674158	0.00041065816714285717	2.127928	44	0.02534562	30	0.00648474655	1.892023	32	180	0.01684211
MSigDB Predicted Promoter Motifs	Motif NNRYCACGTGRYNN (no known TF)	9	0.000008104607	0.0005538148116666666	2.060443	45	0.02592166	18	0.0017873987583333336	2.002646	35	186	0.01842105

## Sheet: Dex-P1 NSCs
# GREAT version 2.0.2	Species assembly: mm9
# Ontology	Term Name
GO Biological Process	ncRNA metabolic process	Great ontology enrichments for promoter- specific DMR within CGI in NSCs
GO Biological Process	ncRNA processing
MSigDB Perturbation	Genes up-regulated in fibroblasts expressing mutant forms of ERCC3 [Gene ID=2071] after UV irradiation.
		Association rule: Basal+extension: 5000 bp upstream, 1000 bp downstream, 1000000 bp max extension, curated regulatory domains included
		Binom Rank	Binom Raw P-Value	Binom FDR Q-Val	Binom Fold Enrichment	Binom Observed Region Hits	Binom Region Set Coverage	Hyper Rank	Hyper FDR Q-Val	Hyper Fold Enrichment	Hyper Observed Gene Hits	Hyper Total Genes	Hyper Gene Set Coverage
		1	4.59603e-7	0.003944772549	3.352003	24	0.03858521	14	0.011727835722857143	2.604205	24	238	0.03065134
		2	0.000001120526	0.0048087373289999995	3.659673	20	0.03215434	17	0.01745852883529412	2.791895	20	185	0.02554278
		1	4.296406e-11	1.0199667843999999e-7	3.997953	33	0.05305466	2	0.02025074228	2.410336	28	300	0.0357599
