# Supplementary material for: Tet3 mediates stable glucocorticoid-induced alterations in DNA methylation and Dnmt3a/Dkk1 expression in neural progenitors
Source: Cell Death Dis. 2015 Jun 18;6(6):e1793–. doi: 10.1038/cddis.2015.159 (PMC4669838; doi:10.1038/cddis.2015.159)
Supplement: Supplementary Table 9 [file cddis2015159x14.xls]

## Sheet: Con-D3
Great ontology enrichments for promoter- specific DMR within CGI in NSCs
# GREAT version 2.0.2	Species assembly: mm9	Association rule: Basal+extension: 5000 bp upstream, 1000 bp downstream, 1000000 bp max extension, curated regulatory domains included
# Ontology	Term Name	Binom Rank	Binom Raw P-Value	Binom FDR Q-Val	Binom Fold Enrichment	Binom Observed Region Hits	Binom Region Set Coverage	Hyper Rank	Hyper FDR Q-Val	Hyper Fold Enrichment	Hyper Observed Gene Hits	Hyper Total Genes	Hyper Gene Set Coverage
GO Biological Process	L-methionine salvage from methylthioadenosine	1	3.304316e-8	0.00028360944228	59.19679	5	0.005428882	34	0.04097726152941177	18.31612	3	3	0.002717391
GO Biological Process	cellular metabolic compound salvage	4	5.178916e-7	0.0011112659007	15.42976	7	0.007600434	28	0.015437831342142857	10.17562	5	9	0.004528986
GO Biological Process	translation	8	0.000006883043	0.007384644758625	2.28359	36	0.03908795	29	0.01600388843689655	2.035125	35	315	0.0317029
GO Biological Process	regulation of gene expression, epigenetic	11	0.00002177709	0.01699206940636364	3.216835	18	0.01954397	21	0.006415739367142858	3.24348	17	96	0.01539855
GO Biological Process	DNA modification	14	0.00004866088	0.029832595217142856	4.501383	11	0.01194354	32	0.033561327065625	4.07025	10	45	0.009057971
GO Cellular Component	ribonucleoprotein complex	1	3.918851e-9	0.0000042088459739999995	2.242125	64	0.06948969	9	0.0000026751466466666666	2.124113	61	526	0.05525362
GO Cellular Component	ribosome	2	7.667337e-8	0.000041173599690000004	3.006265	32	0.03474484	16	0.000121287021375	2.629542	29	202	0.02626812
GO Cellular Component	P granule	7	0.00002073152	0.0031808074971428576	11.17838	6	0.006514658	19	0.0018183747031578947	8.453595	6	13	0.005434783
GO Cellular Component	chromatoid body	9	0.00006357242	0.007586308786666667	12.37623	5	0.005428882	22	0.0024585939654545455	10.17562	5	9	0.004528986
GO Cellular Component	ribonucleoprotein granule	11	0.0001020626	0.009965021127272726	3.831603	12	0.01302932	27	0.003221663082222222	3.663225	12	60	0.01086957
GO Cellular Component	mitochondrial respiratory chain	16	0.0003382412	0.02270444055	4.270316	9	0.009771987	30	0.042507380600000005	3.364186	9	49	0.008152174
GO Cellular Component	cytosolic part	18	0.000379968	0.022671424000000003	2.471936	19	0.02062975	28	0.0032321343407142856	2.856643	17	109	0.01539855
Pathway Commons	DNA Repair	1	1.053366e-8	0.00001656944718	4.315853	23	0.02497286	1	0.0022776536639999997	3.515216	19	99	0.01721014
Pathway Commons	Gene Expression	2	1.33544e-8	0.0000105032356	2.795449	40	0.04343105	2	0.02025352329	2.059868	37	329	0.03351449
Pathway Commons	mRNA Processing	3	3.449655e-8	0.00001808769105	4.038793	23	0.02497286	15	0.04766487821333334	2.351394	19	148	0.01721014
Pathway Commons	Transcription-coupled NER (TC-NER)	4	5.632089e-8	0.000022148189992500003	7.256803	13	0.01411509	5	0.026130814423999997	4.259564	10	43	0.009057971
Pathway Commons	Nucleotide Excision Repair	7	3.623918e-7	0.00008143461448571429	6.148321	13	0.01411509	8	0.043465096675	3.815859	10	48	0.009057971
Pathway Commons	Removal of licensing factors from origins	9	0.000005812133	0.0010158316898888889	4.424435	14	0.01520087	11	0.053067157	2.97637	13	80	0.01177536
Pathway Commons	Regulation of DNA replication	9	0.000005812133	0.0010158316898888889	4.424435	14	0.01520087	11	0.053067157	2.97637	13	80	0.01177536
Pathway Commons	CDT1 association with the CDC6:ORC:origin complex	13	0.00001508182	0.0018249002200000002	4.340876	13	0.01411509	18	0.042523284772222225	3.052687	12	72	0.01086957
Pathway Commons	Dual incision reaction in TC-NER	14	0.000016312	0.001832769714285714	6.404336	9	0.009771987	16	0.047212523393750004	4.748625	7	27	0.00634058
Pathway Commons	Formation of transcription-coupled NER (TC-NER) repair complex	14	0.000016312	0.001832769714285714	6.404336	9	0.009771987	16	0.047212523393750004	4.748625	7	27	0.00634058
Pathway Commons	DNA Replication Pre-Initiation	16	0.0000183129	0.0018003869812499998	3.757519	15	0.01628664	13	0.054406173800000006	2.787236	14	92	0.01268116
Pathway Commons	M/G1 Transition	16	0.0000183129	0.0018003869812499998	3.757519	15	0.01628664	13	0.054406173800000006	2.787236	14	92	0.01268116
Pathway Commons	guanosine nucleotides de novo biosynthesis	25	0.00005722134	0.0036003667128	12.65821	5	0.005428882	3	0.016867090239999997	8.453595	6	13	0.005434783
Pathway Commons	TRAF6 mediated IRF7 activation in TLR7/8 or 9 signaling	26	0.0000600013	0.0036300786499999997	19.69013	4	0.004343105	10	0.042594763640000005	10.46636	4	7	0.003623188
Pathway Commons	ER-Phagosome pathway	27	0.0000603367	0.0035151714481481485	4.055077	12	0.01302932	6	0.024282492758333333	3.401566	13	70	0.01177536
Pathway Commons	CDK-mediated phosphorylation and removal of Cdc6	32	0.00007564345	0.0037183483390625	4.280471	11	0.01194354	21	0.047343809438095234	3.148084	11	64	0.009963768
Pathway Commons	Antigen processing-Cross presentation	35	0.0001121746	0.0050414470228571425	3.792385	12	0.01302932	7	0.03250426975714286	3.261775	13	73	0.01177536
Pathway Commons	salvage pathways of pyrimidine ribonucleotides	61	0.0004191396	0.010808304767213114	8.20678	5	0.005428882	4	0.02111461495	7.849767	6	14	0.005434783
Pathway Commons	Class I MHC mediated antigen processing & presentation	67	0.0004546727	0.010674629210447761	3.242865	12	0.01302932	9	0.04399597106666667	3.092332	13	77	0.01177536
Pathway Commons	pyrimidine ribonucleotides interconversion	69	0.0005117289	0.011665935647826087	19.85936	3	0.003257329	20	0.04075112899	9.158062	4	8	0.003623188
MSigDB Pathway	Genes involved in Elongation and Processing of Capped Transcripts	1	1.42453e-9	0.0000012535864	5.03953	22	0.02388708	13	0.03545485476923077	2.38906	18	138	0.01630435
MSigDB Pathway	Genes involved in DNA Repair	2	1.186557e-8	0.0000052208508000000005	4.287446	23	0.02497286	1	0.0027566616	3.346215	19	104	0.01721014
MSigDB Pathway	Genes involved in Transcription-coupled NER (TC-NER)	4	6.687889e-8	0.0000147133558	7.147872	13	0.01411509	3	0.036703832	4.07025	10	45	0.009057971
MSigDB Pathway	Genes involved in Influenza Viral RNA Transcription and Replication	6	3.664056e-7	0.000053739487999999997	4.347564	18	0.01954397	4	0.034974654	2.817865	16	104	0.01449275
MSigDB Pathway	Genes involved in Nucleotide Excision Repair	7	4.176905e-7	0.00005250966285714286	6.069947	13	0.01411509	9	0.030742369777777778	3.663225	10	50	0.009057971
MSigDB Pathway	Genes involved in HIV Infection	8	7.97865e-7	0.00008776515	3.080716	26	0.02823018	12	0.03138363066666667	2.201938	22	183	0.01992754
MSigDB Pathway	Genes involved in Peptide chain elongation	9	0.000001318708	0.00012894033777777778	4.415527	16	0.01737242	7	0.03125866857142857	2.947422	14	87	0.01268116
MSigDB Pathway	Genes involved in CDT1 association with the CDC6:ORC:origin complex	10	0.000001341033	0.000118010904	5.980861	12	0.01302932	5	0.033195096	3.59781	11	56	0.009963768
MSigDB Pathway	Genes involved in Viral mRNA Translation	11	0.000001641945	0.0001313556	4.339693	16	0.01737242	7	0.03125866857142857	2.947422	14	87	0.01268116
MSigDB Pathway	Genes involved in M/G1 Transition	12	0.000004726519	0.00034661139333333333	5.277856	12	0.01302932	17	0.03747141458823529	3.099652	11	65	0.009963768
MSigDB Pathway	Genes involved in Influenza Life Cycle	13	0.000005042477	0.00034133690461538463	3.315918	20	0.02171553	14	0.042665586857142855	2.338228	18	141	0.01630435
MSigDB Pathway	Genes involved in DNA Replication Pre-Initiation	15	0.000005249403	0.00030796497600000004	4.465064	14	0.01520087	10	0.0287643312	3.014046	13	79	0.01177536
MSigDB Pathway	Genes involved in Translation	16	0.000006247974	0.00034363857	3.538432	18	0.01954397	20	0.036188548	2.44215	16	120	0.01449275
MSigDB Pathway	Genes involved in Synthesis of DNA	17	0.000008715598	0.00045116036705882353	4.265496	14	0.01520087	31	0.0408204464516129	2.588148	13	92	0.01177536
MSigDB Pathway	Genes involved in Formation of a pool of free 40S subunits	18	0.00001071884	0.0005240321777777778	3.728568	16	0.01737242	15	0.040926406400000004	2.671101	14	96	0.01268116
MSigDB Pathway	Genes involved in Host Interactions of HIV factors	20	0.00001811433	0.00079703052	3.263061	18	0.01954397	18	0.03666710177777778	2.462672	16	119	0.01449275
MSigDB Pathway	Genes involved in Dual incision reaction in TC-NER	21	0.00001893564	0.0007934934857142857	6.28229	9	0.009771987	19	0.035527211789473684	4.421133	7	29	0.00634058
MSigDB Pathway	Genes involved in Synthesis and interconversion of nucleotide di- and triphosphates	28	0.00008975143	0.0028207592285714287	8.556239	6	0.006514658	6	0.028166658666666667	6.464514	6	17	0.005434783
MSigDB Pathway	Ribosome	31	0.0001004521	0.002851543483870968	3.222535	15	0.01628664	25	0.0370543712	2.675389	13	89	0.01177536
MSigDB Pathway	Genes involved in Cell Cycle Checkpoints	34	0.0001360493	0.0035212760000000003	3.132639	15	0.01628664	24	0.03767947333333333	2.475152	15	111	0.01358696
MSigDB Perturbation	Genes up-regulated in lymphoblastoid cells from the European population compared to those from the Asian population.	1	2.245096e-10	5.329857904e-7	2.551126	58	0.06297503	2	0.00006634596434	2.150321	56	477	0.05072464
MSigDB Perturbation	Genes up-regulated in robust Cluster 2 (rC2) of hepatoblastoma samples compared to those in the robust Cluster 1 (rC1).	2	7.071926e-10	8.394376162e-7	2.212009	72	0.0781759	3	0.00021667490086666667	1.955789	63	590	0.05706522
MSigDB Perturbation	Housekeeping genes identified as expressed across 19 normal tissues.	3	8.829452e-8	0.00006987039682666667	2.380452	47	0.05103149	11	0.006669770265454545	1.942619	42	396	0.03804348
MSigDB Perturbation	Genes up-regulated in NHEK cells (normal epidermal keratinocytes) after UVB irradiation.	4	2.614105e-7	0.00015514713175000003	2.093372	57	0.06188925	28	0.03697933167857143	1.655695	48	531	0.04347826
MSigDB Perturbation	Top 50 up-regulated markers distinguishing diffuse large B-cell lymphoma (DLBCL) from follicular lymphoma (FL) samples.	5	7.144791e-7	0.00033923467668	6.359978	12	0.01302932	12	0.006848881191666666	4.286752	11	47	0.009963768
MSigDB Perturbation	The 'core ESC-like gene module': genes coordinately up-regulated in a compendium of mouse embryonic stem cells (ESC) which are shared with the human ESC-like module.	6	0.000001494237	0.000591219773	2.238728	43	0.04668838	7	0.0073463701314285725	2.053135	38	339	0.03442029
MSigDB Perturbation	Genes down-regulated in reverted NIH3T3 cells (fibroblasts transformed by activated KRAS [Gene ID=3845] which then reverted to normal cells upon stable over-expression of a dominant negative form of CDC25 [Gene ID=5923]) vs normal fibroblasts.	10	0.00001413358	0.003355311892	2.506696	28	0.03040174	10	0.005846668208	2.600437	23	162	0.02083333
MSigDB Perturbation	Genes up-regulated in differentiating C2C12 cells (myoblasts) upon expression of PPARGC1A [Gene ID=10891] off an adenoviral vector.	11	0.00001451062	0.003131655625454545	2.101539	40	0.04343105	13	0.008844000987692308	2.022639	36	326	0.0326087
MSigDB Perturbation	Cluster 0: genes changed in primary keratinocytes by UVB irradiation.	16	0.00007134409	0.01058567935375	2.828328	19	0.02062975	26	0.03830308386153846	2.593433	16	113	0.01449275
MSigDB Perturbation	Antigen processing and presentation genes down-regulated in JY cells (B lymphocytes) treated with trichostatin A (TSA) [PubChem=5562].	21	0.000163971	0.018536531142857145	4.719069	9	0.009771987	22	0.01984463289090909	3.897047	10	47	0.009057971
MSigDB Perturbation	Genes up-regulated in primary granulosa cells in response to forskolin [PubChem=47936].	22	0.0002133307	0.023020321899999998	3.002129	15	0.01628664	27	0.03748640080740741	3.095683	12	71	0.01086957

## Sheet: Dex-D3
		Association rule: Basal+extension: 5000 bp upstream, 1000 bp downstream, 1000000 bp max extension, curated regulatory domains included
Great ontology enrichments for promoter- specific DMR within CGI in NSCs		Binom Rank	Binom Raw P-Value	Binom FDR Q-Val	Binom Fold Enrichment	Binom Observed Region Hits	Binom Region Set Coverage	Hyper Rank	Hyper FDR Q-Val	Hyper Fold Enrichment	Hyper Observed Gene Hits	Hyper Total Genes	Hyper Gene Set Coverage
		1	2.678939e-12	8.717267506e-9	6.069373	25	0.01006441	19	0.007011837371578948	3.185664	14	35	0.005513982
		7	4.37647e-9	0.00000203443334	2.662732	47	0.0189211	15	0.0008091110048	2.265666	33	116	0.01299724
# GREAT version 2.0.2	Species assembly: mm9	11	1.073335e-7	0.00003175120081818182	4.301229	20	0.00805153	36	0.0383913428	2.541753	15	47	0.005907838
# Ontology	Term Name	13	1.267679e-7	0.00003173098050769231	4.982499	17	0.0068438	33	0.034646462109090906	3.3184	10	24	0.003938558
GO Molecular Function	DNA-directed RNA polymerase activity	14	2.416267e-7	0.000056160948700000006	4.754295	17	0.0068438	20	0.006818333979999999	3.539626	12	27	0.00472627
GO Molecular Function	nucleotidyltransferase activity	62	0.0008904138	0.04673236298709678	3.728178	9	0.003623188	32	0.03133105765	3.98208	8	16	0.003150847
GO Molecular Function	ribonucleoprotein binding	1	8.175699e-11	7.0172024517e-7	2.413131	69	0.02777778	81	0.016807431929629628	1.673143	50	238	0.01969279
GO Molecular Function	thyroid hormone receptor binding	9	7.576839e-8	0.00007225778793	7.094387	13	0.005233494	51	0.0011933040827647057	5.792116	8	11	0.003150847
GO Molecular Function	ribosome binding	10	8.390259e-8	0.000072013592997	10.29956	10	0.004025765	75	0.0099561380944	5.973119	6	8	0.002363135
GO Molecular Function	retinoic acid receptor binding	11	9.533919e-8	0.00007439056979727273	6.951664	13	0.005233494	58	0.0027991190363793102	5.309439	8	12	0.003150847
GO Biological Process	ncRNA metabolic process	16	3.791172e-7	0.000203372682975	10.26792	9	0.003623188	82	0.017493127437804876	6.636799	5	6	0.001969279
GO Biological Process	methionine biosynthetic process	19	9.659133e-7	0.00043633862388947365	5.642617	13	0.005233494	76	0.010253328595263157	4.550948	8	14	0.003150847
GO Biological Process	renal system process involved in regulation of blood volume	24	0.000002915949	0.001042816261125	11.87461	7	0.002818035	100	0.04497833603399999	5.688685	5	7	0.001969279
GO Biological Process	methionine metabolic process	25	0.000003042416	0.00104452226112	15.75678	6	0.002415459	82	0.017493127437804876	6.636799	5	6	0.001969279
GO Biological Process	regulation of glomerular filtration	29	0.000004364228	0.0012916609973793102	2.815058	26	0.01046699	71	0.006675111525211268	2.763076	17	49	0.006695549
GO Biological Process	sulfur amino acid biosynthetic process	40	0.00001669079	0.00358142626425	2.72526	24	0.009661836	93	0.03192538217419355	2.292712	19	66	0.007483261
GO Biological Process	transcription-coupled nucleotide-excision repair	42	0.0000266495	0.0054460156785714284	3.647312	15	0.006038647	52	0.001325827233923077	4.684799	10	17	0.003938558
GO Biological Process	pyrimidine dimer repair	50	0.00004198363	0.007206909925799999	6.538214	8	0.003220612	87	0.02299694490689655	5.309439	6	9	0.002363135
GO Biological Process	induction of apoptosis by intracellular signals	73	0.0001422021	0.016719460606849316	3.705019	12	0.004830918	101	0.046113076788118816	3.413211	9	21	0.003544703
GO Biological Process	organelle assembly	119	0.0006900572	0.0497711004	3.867937	9	0.003623188	58	0.0027991190363793102	5.309439	8	12	0.003150847
GO Biological Process	aspartate family amino acid biosynthetic process	2	1.292685e-15	6.94171845e-13	4.640288	42	0.01690821	29	0.0010327587703448276	2.503021	22	70	0.008664829
GO Biological Process	cellular metabolic compound salvage	4	2.216915e-14	5.952416775e-12	14.03855	17	0.0068438	37	0.015112744556756756	4.778495	6	10	0.002363135
GO Biological Process	protein localization to chromosome	5	1.06516e-11	2.28796368e-9	13.07773	14	0.005636071	36	0.01545538805	3.74784	8	17	0.003150847
GO Biological Process	postreplication repair	9	2.374726e-10	2.8338396933333335e-8	15.82934	11	0.004428341	44	0.02498636590909091	4.344087	6	11	0.002363135
GO Cellular Component	DNA-directed RNA polymerase II, holoenzyme	43	0.0001180482	0.002948459693023256	6.604624	7	0.002818035	38	0.014811019610526315	5.688685	5	7	0.001969279
GO Cellular Component	transcription factor TFTC complex	48	0.0004688419	0.010490337512500001	2.789567	15	0.006038647	48	0.029960617250000002	2.582971	12	37	0.00472627
GO Cellular Component	nuclear DNA-directed RNA polymerase complex	52	0.000780892	0.016128423230769233	2.894393	13	0.005233494	45	0.0252790244	2.949689	10	27	0.003938558
GO Cellular Component	DNA-directed RNA polymerase II, core complex	54	0.0008077461	0.016065172433333334	2.883481	13	0.005233494	49	0.03208824869387755	2.844343	10	28	0.003938558
GO Cellular Component	DNA polymerase complex	3	9.178017e-7	0.0018187770355000002	14.17342	7	0.002818035	13	0.011139795876923079	6.826422	6	7	0.002363135
GO Cellular Component	clathrin coat	5	0.00001160257	0.01379545573	9.580004	7	0.002818035	35	0.03959443038571429	5.309439	6	9	0.002363135
GO Cellular Component	inclusion body	7	0.00001809183	0.015365132764285716	11.47354	6	0.002415459	26	0.038213842634615386	6.636799	5	6	0.001969279
GO Cellular Component	clathrin adaptor complex	11	0.00004276914	0.023114776118181815	3.692781	14	0.005636071	22	0.026563635456818183	3.50423	11	25	0.004332414
Human Phenotype	Poikiloderma	1	3.049853e-18	4.7974187690000005e-15	2.668928	103	0.04146538	1	0.00002380689883	1.888159	78	329	0.03072076
Human Phenotype	Xeroderma pigmentosum	2	8.259372e-15	6.495996078000001e-12	3.896732	48	0.01932367	17	0.006324078096470589	1.99104	33	132	0.01299724
Human Phenotype	Defective DNA repair after ultraviolet radiation damage	3	5.802261e-14	3.042318851e-11	3.198742	58	0.02334944	33	0.0035469024066666667	1.834441	41	178	0.01614809
Human Phenotype	Telangiectasia	4	4.83069e-13	1.8996688425000001e-10	3.320488	51	0.0205314	51	0.004307534043137255	1.883416	35	148	0.01378495
Pathway Commons	Gene Expression	5	7.95047e-13	2.501217862e-10	4.356898	36	0.01449275	93	0.04034990252688172	1.820379	24	105	0.00945254
Pathway Commons	Processing of Capped Intron-Containing Pre-mRNA	5	7.95047e-13	2.501217862e-10	4.356898	36	0.01449275	93	0.04034990252688172	1.820379	24	105	0.00945254
Pathway Commons	Formation and Maturation of mRNA Transcript	7	1.418212e-12	3.186924965714286e-10	21.05178	12	0.004830918	105	0.04553718148571429	3.675766	6	13	0.002363135
Pathway Commons	mRNA Processing	8	1.971521e-12	3.87650316625e-10	4.020652	38	0.01529791	71	0.01648388572816901	1.970514	24	97	0.00945254
Pathway Commons	mRNA Splicing - Major Pathway	9	9.37467e-12	1.6384839900000001e-9	3.015851	52	0.02093398	65	0.011227348	1.775449	35	157	0.01378495
Pathway Commons	mRNA Splicing	10	1.028333e-11	1.6175678090000003e-9	10.42678	16	0.006441224	72	0.017839637688888892	3.258065	9	22	0.003544703
Pathway Commons	Viral Messenger RNA Synthesis	11	1.825997e-11	2.6111757099999998e-9	4.909975	28	0.01127214	3	0.00004291633727333333	3.48432	21	48	0.008270973
Pathway Commons	RNA Polymerase II Transcription	12	2.260592e-11	2.9632593466666666e-9	2.507956	68	0.0273752	6	0.000992707716	1.940506	48	197	0.01890508
Pathway Commons	Transcription	13	7.369209e-11	8.91674289e-9	5.174281	25	0.01006441	4	0.000596730134	3.333834	18	43	0.007089405
Pathway Commons	Abortive elongation of HIV-1 transcript in the absence of Tat	15	1.608375e-9	1.68664925e-7	2.422614	59	0.02375201	49	0.004026135232653061	1.794124	41	182	0.01614809
Pathway Commons	Nucleotide Excision Repair	16	1.670467e-9	1.642277869375e-7	5.898671	19	0.007648953	76	0.018849904757894737	2.825992	11	31	0.004332414
Pathway Commons	Metabolism of proteins	16	1.670467e-9	1.642277869375e-7	5.898671	19	0.007648953	76	0.018849904757894737	2.825992	11	31	0.004332414
Pathway Commons	Transcription-coupled NER (TC-NER)	18	2.165922e-9	1.89277517e-7	2.922107	42	0.01690821	2	0.00005084824745	2.65472	33	99	0.01299724
Pathway Commons	HIV Infection	23	5.038517e-9	3.445907496086956e-7	5.205026	20	0.00805153	99	0.044826353000000006	2.389248	12	40	0.00472627
Pathway Commons	Formation of the HIV-1 Early Elongation Complex	23	5.038517e-9	3.445907496086956e-7	5.205026	20	0.00805153	99	0.044826353000000006	2.389248	12	40	0.00472627
Pathway Commons	Formation of the Early Elongation Complex	23	5.038517e-9	3.445907496086956e-7	5.205026	20	0.00805153	99	0.044826353000000006	2.389248	12	40	0.00472627
Pathway Commons	DNA Repair	1	1.950432e-16	1.71638016e-13	12.5098	21	0.008454106	15	0.0038120332800000004	3.413211	12	28	0.00472627
Pathway Commons	HIV-1 Transcription Elongation	2	5.354493e-15	2.3559769200000002e-12	3.81032	50	0.02012882	13	0.0038779467692307695	1.962997	35	142	0.01378495
Pathway Commons	Tat-mediated elongation of the HIV-1 transcript	3	1.275521e-14	3.7415282666666666e-12	21.75079	14	0.005636071	23	0.006623128695652174	4.247552	8	15	0.003150847
Pathway Commons	Formation of HIV-1 elongation complex containing HIV-1 Tat	4	5.876301e-14	1.29278622e-11	11.92658	18	0.007246377	14	0.003902037542857143	3.65024	11	24	0.004332414
MSigDB Pathway	RNA polymerase	5	1.14253e-13	2.0108528000000002e-11	4.429804	38	0.01529791	40	0.024321351999999997	1.865479	26	111	0.01024025
MSigDB Pathway	Genes involved in Processing of Capped Intron-Containing Pre-mRNA	6	2.367652e-13	3.472556266666667e-11	12.08191	17	0.0068438	6	0.00050378548	4.610829	11	19	0.004332414
MSigDB Pathway	Genes involved in Viral Messenger RNA Synthesis	7	4.203044e-13	5.283826742857143e-11	3.737043	44	0.01771337	34	0.02149884776470588	1.78905	31	138	0.01220953
MSigDB Pathway	Genes involved in Abortive elongation of HIV-1 transcript in the absence of Tat	8	4.456596e-13	4.9022556000000004e-11	4.230761	38	0.01529791	21	0.006164366476190476	2.140903	25	93	0.009846396
MSigDB Pathway	Genes involved in mRNA Splicing	9	4.570986e-13	4.4694085333333336e-11	2.698356	70	0.02818035	7	0.0005522639885714285	1.889173	51	215	0.02008665
MSigDB Pathway	Genes involved in MicroRNA biogenesis	10	9.04039e-13	7.955543200000001e-11	5.193628	30	0.01207729	3	0.0000017801408533333335	3.663513	23	50	0.009058685
MSigDB Pathway	Genes involved in Elongation and Processing of Capped Transcripts	11	1.246539e-12	9.972312e-11	3.3806	48	0.01932367	36	0.02074528622222222	1.735778	34	156	0.0133911
MSigDB Pathway	Genes involved in RNA Polymerase II Transcription	12	3.327725e-12	2.440331666666667e-10	5.50434	27	0.01086957	4	0.000026582423999999997	3.539626	20	45	0.007877117
MSigDB Pathway	Genes involved in Metabolism of proteins	14	6.630904e-12	4.1679967999999997e-10	2.723817	62	0.02495974	8	0.0014831927	1.91488	44	183	0.01732966
MSigDB Pathway	Genes involved in Nucleotide Excision Repair	15	8.054165e-12	4.725110133333333e-10	3.248454	47	0.0189211	1	2.9714185600000003e-7	2.909981	38	104	0.01496652
MSigDB Pathway	Genes involved in Formation and Maturation of mRNA Transcript	16	1.213831e-11	6.6760705e-10	3.073632	50	0.02012882	12	0.003593565066666667	1.976919	35	141	0.01378495
MSigDB Pathway	Genes involved in Transcription-coupled NER (TC-NER)	19	3.475565e-11	1.6097353684210527e-9	6.571148	21	0.008454106	17	0.004804763764705882	3.137396	13	33	0.005120126
MSigDB Pathway	Genes involved in HIV Infection	20	5.584096e-11	2.45700224e-9	8.478227	17	0.0068438	38	0.02109080252631579	2.825992	11	31	0.004332414
MSigDB Pathway	Genes involved in DNA Repair	21	6.075701e-11	2.546008038095238e-9	3.492578	39	0.01570048	30	0.011304218933333334	1.99104	26	104	0.01024025
MSigDB Pathway	Genes involved in Influenza Life Cycle	22	1.380917e-10	5.523668e-9	5.763441	22	0.008856683	31	0.011279201290322581	2.65472	14	42	0.005513982
MSigDB Pathway	Genes involved in Formation of the Early Elongation Complex	23	3.669279e-10	1.403898052173913e-8	3.404543	37	0.01489533	11	0.0028395728	2.275474	26	91	0.01024025
MSigDB Pathway	Genes involved in Tat-mediated HIV-1 elongation arrest and recovery	1	1.89268e-20	4.49322232e-17	2.972957	98	0.0394525	6	1.636816024e-7	2.044134	77	300	0.0303269
MSigDB Pathway	Genes involved in Influenza Viral RNA Transcription and Replication	2	2.615318e-17	3.104382466e-14	2.879025	86	0.03462158	10	0.0000018329566162	2.005573	69	274	0.02717605
MSigDB Pathway	Genes involved in HIV-1 Transcription Elongation	4	2.461574e-16	1.4609441690000002e-13	2.185329	134	0.05394525	20	0.00001515838171	1.669635	100	477	0.03938558
MSigDB Pathway	Genes involved in Late Phase of HIV Life Cycle	7	6.41261e-15	2.1747908771428574e-12	2.831576	75	0.03019324	32	0.0002602158463125	1.763689	64	289	0.02520677
MSigDB Perturbation	Genes up-regulated in fibroblasts expressing mutant forms of ERCC3 [Gene ID=2071] after UV irradiation.	9	1.312819e-13	3.4629247844444446e-11	3.134761	58	0.02334944	30	0.00019191423913333334	2.00192	46	183	0.01811737
MSigDB Perturbation	Up-regulated genes whose expression correlates with copy number gains in pancreatic adenocarcinoma cell lines and primary tumor specimens.	17	5.692592e-10	7.94953729882353e-8	9.593459	14	0.005636071	121	0.024534446347107438	3.716608	7	15	0.002756991
MSigDB Perturbation	Genes up-regulated in lymphoblastoid cells from the European population compared to those from the Asian population.	21	4.668499e-8	0.0000052776269647619045	2.270334	55	0.02214171	41	0.0004991944712682926	1.946794	44	180	0.01732966
MSigDB Perturbation	Genes down-regulated in non-metastatic breast cancer tumors having type 1 amplification in the 20q13 region; involves ZNF217 [Gene ID=7764] locus only.	23	1.675121e-7	0.00001729016197391304	2.81146	34	0.0136876	70	0.004134734754285714	2.164174	25	92	0.009846396
MSigDB Perturbation	Genes co-regulated in uterus during a time course response to progesterone [PubChem=5994]: SOM cluster 17.	24	1.679988e-7	0.000016617881300000002	2.428494	44	0.01771337	81	0.008063056530864197	1.97342	28	113	0.01102796
MSigDB Perturbation	Components of RNA post-transcriptional modification machinery up-regulated in MDA-MB-435 cells (breast cancer) whose metastatic potential has been reduced by expression of NME1 [Gene ID=4830].	27	3.46523e-7	0.00003046835562962963	2.264545	48	0.01932367	26	0.00010581968038461539	2.22528	38	136	0.01496652
MSigDB Perturbation	Genes co-regulated in uterus during a time course response to progesterone [PubChem=5994]: SOM cluster 13.	28	3.558019e-7	0.000030166918235714287	2.285277	47	0.0189211	149	0.034539023275167786	1.69102	31	146	0.01220953
MSigDB Perturbation	Genes up-regulated in head and neck tumor samples which clustered around known hypoxia genes.	35	0.000003919095	0.00026582661514285716	2.051115	49	0.01972625	45	0.0008290767680000001	2.032234	37	145	0.01457267
MSigDB Perturbation	Cluster 0: genes changed in primary keratinocytes by UVB irradiation.	36	0.000007613256	0.0005020519373333333	2.511884	30	0.01207729	52	0.0013131155542307692	2.442342	23	75	0.009058685
MSigDB Perturbation	Genes up-regulated by MYC [Gene ID=4609] and whose promoters are bound by MYC, according to MYC Target Gene Database.	40	0.00000999658	0.000593297023	2.25858	36	0.01449275	85	0.009975302221176471	1.896228	30	126	0.01181568
MSigDB Perturbation	Genes co-regulated in uterus during a time course response to progesterone [PubChem=5994]: SOM cluster 14.	42	0.00001031181	0.0005828627842857142	2.389571	32	0.01288245	166	0.03986665350602409	1.734131	27	124	0.01063411
MSigDB Perturbation	Genes which comprise the top 1% of highly interconnected genes (major hubs) that account for most of gene interactions in the reconstructed regulatory networks from expression profiles in B lymphocytes.	45	0.00001983693	0.0010465082626666664	4.990812	11	0.004428341	124	0.02663520787096774	2.465097	13	42	0.005120126
MSigDB Perturbation	Genes up-regulated in primary tissue culture of epidermal kerationcytes after UVB irradiation.	46	0.0000205598	0.0010610644608695652	2.758645	23	0.009259259	99	0.0165109302020202	2.294758	17	59	0.006695549
MSigDB Perturbation	Upregulated by induction of exogenous BRCA1 in EcR-293 cells	48	0.0000220376	0.0010899429666666666	7.170833	8	0.003220612	47	0.0009478493012765958	4.778495	9	15	0.003544703
MSigDB Perturbation	Genes within amplicon 20q12-q13 identified in a copy number alterations study of 191 breast tumor samples.	49	0.000030705	0.0014876259183673468	3.143857	18	0.007246377	108	0.019397479199999998	2.389248	15	50	0.005907838
MSigDB Perturbation	Genes within amplicon 16q24 identified in a copy number alterations study of 191 breast tumor samples.	60	0.00006951166	0.0027503446806666663	8.982344	6	0.002415459	174	0.041472306482758625	3.675766	6	13	0.002363135
MSigDB Perturbation	Genes commonly up-regulated in undifferentiated cancer relative to well-differentiated cancer, based on the meta-analysis of the OncoMine gene expression database.	3	5.011219e-11	1.0272998950000001e-8	2.807997	54	0.02173913	4	0.0000014759666362500001	2.330973	48	164	0.01890508
MSigDB Perturbation	Genes from 16q24 region up-regulated in retinoblastoma tumors with 16q24 LOH (loss of heterozygocity) compared to those without the LOH.	4	1.9226e-10	2.9559975e-8	4.02997	31	0.01247987	6	0.0000013424599249999999	3.038955	29	76	0.01142182
MSigDB Perturbation	Genes up-regulated by forced expression of APC [Gene ID=324] in the APC-deficient SW480 cell line (colon cancer).	5	2.6625e-8	0.0000032748749999999997	2.29038	56	0.02254428	7	0.0000036220723714285714	2.235553	48	171	0.01890508
MSigDB Perturbation	Cluster G4: genes increasingly up-regulated in NHEK cells (normal keratinocyte) after 12 h time point after UV-B irradiation.	6	1.010457e-7	0.00001035718425	2.39116	47	0.0189211	14	0.0002202340917857143	2.040816	41	160	0.01614809
MSigDB Predicted Promoter Motifs	Motif ACCGGAAGNG matches GABPB1: GA binding protein transcription factor, beta subunit 1.	7	2.558277e-7	0.000022476290785714284	2.224584	51	0.0205314	16	0.000227576521875	2.02814	41	161	0.01614809
MSigDB Predicted Promoter Motifs	Motif GGAANCGGAANY (no known TF)
MSigDB Predicted Promoter Motifs	Motif NCMGGAWGYN matches ETS1: v-ets erythroblastosis virus E26 oncogene homolog 1 (avian)
MSigDB Predicted Promoter Motifs	Motif VCCGGAAGNGCR matches GABPA: GA binding protein transcription factor, alpha subunit 60kDa&lt;br&gt; GABPB2: GA binding protein transcription factor, beta subunit 2
MSigDB Predicted Promoter Motifs	Motif NNNNCCGGAARTNN matches ELK1: ELK1, member of ETS oncogene family
