# Supplementary material for: Tet3 mediates stable glucocorticoid-induced alterations in DNA methylation and Dnmt3a/Dkk1 expression in neural progenitors
Source: Cell Death Dis. 2015 Jun 18;6(6):e1793–. doi: 10.1038/cddis.2015.159 (PMC4669838; doi:10.1038/cddis.2015.159)
Supplement: Supplementary Table 10 [file cddis2015159x15.xls]

## Sheet: Con-P1 NSCs
Ontology enrichment results of genes associated with differential methylation level in P1 NSCs
Chr	start	end		Genes
chr1	172522205	172522501		Nos1ap (-2373)
chr1	34500301	34500825		Ccdc115 (-4046), Imp4 (+3889)
chr1	156949100	156949440		Cacna1e (-376220), Mr1 (+44640)
chr1	64577610	64577861		Creb1 (-1642)
chr1	36567943	36568266		Cnnm3 (-616)
chr1	75499422	75499705		Inha (-4088), Obsl1 (+3463)
chr1	191747669	191747829		Smyd2 (-1582)
chr1	63781229	63781518		Mdh1b (-4482), Fastkd2 (+4175)
chr1	91829337	91829545		Gbx2 (-1690)
chr1	91830212	91830503		Gbx2 (-2607)
chr1	191747967	191748384		Smyd2 (-2009)
chr1	174428425	174428737		Tagln2 (-1796)
chr1	177623925	177624223		Wdr64 (-4650), Opn3 (-1353)
chr1	180270696	180270859		Hnrnpu (-2863)
chr1	135023295	135023425		Ppp1r15b (-4383)
chr1	174409974	174410221		Igsf9 (-2246)
chr1	75500172	75500538		Inha (-3297), Obsl1 (+2672)
chr1	36608378	36608607		Ankrd39 (-4447)
chr1	135256581	135256763		Etnk2 (-3477)
chr1	162123299	162123509		Mrps14 (-1987)
chr1	157267239	157267446		Xpr1 (-2769)
chr1	74651966	74652138		Rnf25 (-4081), Stk36 (+4023)
chr1	71153990	71154206		Bard1 (-4552)
chr1	131698221	131698433		Thsd7b (+528446), Daf2 (+621249)
chr1	91828201	91828325		Gbx2 (-512)
chr1	191547838	191548036		Ptpn14 (-4210)
chr1	34501049	34501387		Ccdc115 (-4701), Imp4 (+4544)
chr1	75229970	75230210		Dnajb2 (-2908)
chr1	194684430	194684760		Sertad4 (-6654), Syt14 (+177297)
chr1	90176824	90177048		Hjurp (-2782)
chr1	135255908	135256185		Etnk2 (-4102)
chr1	93693275	93693453		Twist2 (-4690)
chr1	188790941	188791218		D1Pas1 (-215)
chr1	177558514	177558654		Kmo (-3740), Fh1 (-2818)
chr1	190836006	190836156		Kctd3 (-4362)
chr1	99563974	99564629		D1Ertd622e (-5707), Ppip5k2 (+102367)
chr1	173278655	173278703		Nit1 (-2903), Pfdn2 (+2849)
chr1	172996436	172996832		1700009P17Rik (-55158), Fcgr3 (-7100)
chr1	186635847	186636084		Mosc1 (-774)
chr1	137713481	137713730		Lad1 (-1569)
chr1	159386660	159386857		BC026585 (-1954)
chr1	136385644	136386212		Rabif (-5309), Klhl12 (+33796)
chr1	75368776	75369140		Speg (-2914)
chr1	155581658	155582078		Rgs16 (-5615), Rgs8 (+81701)
chr1	55420396	55420736		Boll (-253)
chr1	38058874	38059027		Txndc9 (-4898), Eif5b (+4096)
chr1	132321576	132321731		Daf2 (-2078)
chr1	72869503	72869838		Igfbp2 (-1406)
chr1	171902220	171902340		Hsd17b7 (-2944)
chr1	172109613	172109789		Uap1 (-4624)
chr1	137818296	137818542		Pkp1 (-2818)
chr1	52898346	52898376		Hibch (-3529)
chr1	75217418	75217574		Tuba4a (-1668)
chr1	91829109	91829234		Gbx2 (-1421)
chr1	129577025	129577146		Tmem163 (-2488)
chr1	13584859	13585055		Tram1 (-5012), Lactb2 (+65633)
chr1	75498309	75498601		Obsl1 (+4572), Tmem198 (+22348)
chr1	36606380	36606599		Ankrd39 (-2444)
chr1	72259446	72259695		Mreg (-690)
chr1	74645078	74645333		Stk36 (-2823), Rnf25 (+2765)
chr1	163897753	163897999		Pigc (-1443), AK016179 (+1396)
chr1	36428801	36429049		4632411B12Rik (-2899)
chr1	89410604	89410727		3110079O15Rik (+43827), Ngef (+59779)
chr1	84838018	84838206		Trip12 (-2233), Fbxo36 (+1696)
chr1	99875351	99875559		Pam (+116754), Gin1 (+208699)
chr1	137623325	137623536		Csrp1 (-2343)
chr1	194682745	194682957		Sertad4 (-4910)
chr1	167690703	167690905		Creg1 (-3107)
chr1	156950190	156950394		Cacna1e (-377242), Mr1 (+43618)
chr1	21954160	21954301		Kcnq5 (-2208)
chr1	74636840	74636985		Zfp142 (-2311), Bcs1l (+1978)
chr1	9693643	9693793		Mybl1 (-3428)
chr1	184051293	184051457		Srp9 (-3493)
chr1	155338419	155338665		Dhx9 (-3752)
chr1	74636487	74636687		Zfp142 (-1985), Bcs1l (+1652)
chr1	108694193	108694380		Vps4b (-985)
chr1	92496691	92496820		Cops8 (-3244)
chr1	75480872	75481135		Chpf (-4958), Tmem198 (+4897)
chr1	14747613	14747912		Msc (-1716)
chr1	136133994	136134187		Adora1 (-2083)
chr1	137819514	137819776		Pkp1 (-4044)
chr1	135258074	135258241		Etnk2 (-1991)
chr1	193638883	193639037		Nek2 (-6392), Lpgat1 (+96686)
chr1	182870277	182870959		Tmem63a (-2031)
chr1	168169507	168169769		Mael (-763)
chr1	193143940	193144206		Nenf (-2076)
chr1_random	265734	265941		NONE
chr10	128006100	128006792		Pa2g4 (-3456)
chr10	75810142	75810456		Dip2a (-2292)
chr10	67012817	67013218		Ado (-1315)
chr10	17439022	17439510		Cited2 (-3768)
chr10	12661148	12661818		Utrn (-79950), Stx11 (+22582)
chr10	79632592	79632881		1600002K03Rik (-2952)
chr10	126628391	126628588		Arhgef25 (-1380)
chr10	116504977	116505138		Cct2 (-4188)
chr10	79784694	79785038		2310011J03Rik (-1573)
chr10	80530915	80531229		Thop1 (-1756)
chr10	38855552	38855797		1700025K23Rik (-1974), Tube1 (+1846)
chr10	81086616	81087010		Ankrd24 (-4472), Sirt6 (+3540)
chr10	92185958	92186206		Nedd1 (-919)
chr10	42415728	42415935		Sec63 (-65470), Ostm1 (+17109)
chr10	75808879	75809137		Dip2a (-1001)
chr10	82159959	82160236		Hcfc2 (-1654)
chr10	121025139	121025361		Tbk1 (-1400)
chr10	80031647	80032007		Rexo1 (-7522), Klf16 (+8214)
chr10	25017478	25017529		Arg1 (-370228), Akap7 (+1465)
chr10	75940476	75940734		Lss (-53767), Ybey (-8746)
chr10	75491504	75491725		Zfp280b (-3742)
chr10	80750406	80750806		Tjp3 (+3406), Apba3 (+19689)
chr10	90540591	90540765		Apaf1 (+4810)
chr10	80256278	80256398		Plekhj1 (+5033), Dot1l (+38387)
chr10	127706752	127706896		Stat2 (-808)
chr10	20026260	20026483		Bclaf1 (-5903), Mtap7 (+157646)
chr10	93099712	93100011		Ntn4 (-3932)
chr10	68672797	68673103		Rhobtb1 (-2455)
chr10	61109709	61109904		Ppa1 (-1562)
chr10	79566922	79567263		Sbno2 (-1646)
chr10	110449543	110449823		Zdhhc17 (-2561)
chr10	74451840	74451967		Gnaz (+21928), Rtdr1 (+43427)
chr10	88347489	88347654		Slc5a8 (-1165)
chr10	44785863	44786264		Prep (-956)
chr10	42415078	42415291		Sec63 (-66117), Ostm1 (+16462)
chr10	117188451	117188715		Slc35e3 (-5169), Nup107 (+41178)
chr10	80204578	80204805		Ap3d1 (+264)
chr10	13594048	13594428		Hivep2 (-91947), Aig1 (-5602)
chr10	74452321	74452606		Gnaz (+22488), Rtdr1 (+42867)
chr10	80367587	80368048		Timm13 (-4104)
chr10	80310834	80310988		Lingo3 (-4127)
chr10	92914143	92914448		Lta4h (-1845)
chr10	44183559	44183681		Prep (-603400), Prdm1 (-5127)
chr10	110177401	110177595		Nav3 (-740223), E2f7 (-5023)
chr10	80697344	80697529		Atcay (-3913), Zfr2 (+1529)
chr10	81088769	81088984		Ankrd24 (-2408), Sirt6 (+1476)
chr10	77929523	77929769		Pdxk (-1953)
chr10	39085908	39086092		Fyn (-3605)
chr10	10282754	10282904		Rab32 (-4824)
chr10	43176234	43176346		Bend3 (-22656), Pdss2 (+234998)
chr10	61247104	61247230		H2afy2 (-555)
chr10	77650408	77650822		Pwp2 (-2721)
chr10	115912156	115912359		Kcnmb4 (-1679)
chr10	79682774	79684093		Mum1 (-5909), Efna2 (+41207)
chr10	79602510	79602764		Dos (-2505), Atp5d (-2423)
chr10	127850361	127850551		Obfc2b (-3604), Rnf41 (+1784)
chr10	76426790	76427031		Pcbp3 (-2219)
chr10	43986744	43986976		Atg5 (-1304)
chr10	87821065	87821322		Dram1 (-1374)
chr10	12715543	12715714		Stx11 (-31564), Sf3b5 (-12627)
chr10	85759221	85759481		Timp3 (-3806)
chr10	62118944	62119247		Ddx50 (-5150), Stox1 (+69751)
chr10	87611309	87612918		4930547N16Rik (-2428), Nup37 (+2298)
chr10	66584690	66584847		Reep3 (-25164), Jmjd1c (-5237)
chr10	6082088	6082201		Akap12 (-1933)
chr10	68674264	68674477		Rhobtb1 (-1034)
chr10	13276396	13276703		Pex3 (-3602)
chr10	88197242	88197504		Gm4925 (-3527), Arl1 (+3214)
chr10	93497220	93497480		Fgd6 (-1396), Vezt (+1143)
chr10	79634515	79634803		1600002K03Rik (-1030)
chr10	89149433	89149608		Scyl2 (-491)
chr10	12914168	12914406		Fam164b (-16458), Phactr2 (+279915)
chr10	79874192	79874386		Uqcr11 (-4723)
chr10	80733726	80733941		Mrpl54 (-4163), Apba3 (+2917)
chr10	79339452	79339610		Prtn3 (-2881), BC005764 (-2152)
chr10	120919581	120919826		Rassf3 (-6398), Tbk1 (+104146)
chr10	128254022	128254241		Sarnp (-4695), Ormdl2 (+4555)
chr10	90588146	90588239		Slc25a3 (-1485)
chr10	62192019	62192313		Stox1 (-3319)
chr10	76427751	76427907		Pcbp3 (-3137)
chr10	39449631	39450110		Rev3l (-2095)
chr10	82318773	82319145		Eid3 (-10412), Txnrd1 (+22263)
chr10	88191761	88191958		Arl1 (-2299), Gm4925 (+1986)
chr10	80963398	80963617		Ncln (-4400), S1pr4 (-626)
chr10	22452156	22452335		Tbpl1 (-993)
chr10	80727421	80727764		Apba3 (-3324), Mrpl54 (+2078)
chr10	75990867	75991314		Lss (-3281)
chr10	127767309	127767423		Cs (-7522), Cnpy2 (+7851)
chr10	105273147	105273359		Tmtc2 (-261718), BC067068 (+5183)
chr10	79430251	79430461		Grin3b (-3113)
chr10	122113859	122114052		Ppm1h (-1862)
chr10	79787625	79787909		2310011J03Rik (-4474)
chr10	12663011	12663418		Utrn (-81682), Stx11 (+20850)
chr10	77067894	77068090		Sumo3 (-987)
chr10	126722746	126723030		Ddit3 (-4961), Mbd6 (+2939)
chr10	122636802	122636996		Usp15 (-2920)
chr10	128254385	128254550		Sarnp (-4359), Ormdl2 (+4219)
chr10	117574511	117574661		Mdm1 (-4257)
chr10	99952212	99952430		Tmtc3 (-2340), Cep290 (+1398)
chr10	23512143	23512403		1110021L09Rik (-4519)
chr10	43295991	43296177		Cd24a (-2891)
chr10	127738408	127738451		Il23a (-3290), Pan2 (-1961)
chr10	85483071	85483425		Fbxo7 (-1426)
chr10	74496366	74496653		Rab36 (-3324), Rtdr1 (-1179)
chr11	58775235	58775771		Trim17 (-1780)
chr11	115972946	115973651		Trim47 (-1969)
chr11	115185414	115185842		Ush1g (-2396)
chr11	70426277	70426585		Chrne (+6265), Mink1 (+50048)
chr11	86893765	86893971		Gdpd1 (-6229), 1200011M11Rik (+6411)
chr11	100569790	100570149		Dhx58 (-4385)
chr11	70425720	70425930		Chrne (+6871), Mink1 (+49442)
chr11	115683242	115683623		Llgl2 (-1939)
chr11	94975554	94975925		Itga3 (-37712), Dlx3 (-5691)
chr11	69717128	69717270		2810408A11Rik (-2711), Neurl4 (+1819)
chr11	95681502	95681630		Phospho1 (-4248)
chr11	50246257	50246526		Rufy1 (-1779)
chr11	69735850	69735970		Eif5a (-1133)
chr11	17853547	17853918		Etaa1 (+145)
chr11	93822441	93823103		Nme2 (-5770), Nme1 (+7063)
chr11	70471602	70471781		Pfn1 (-3540), Eno3 (+977)
chr11	105318990	105319310		March10 (-1101)
chr11	87402230	87402585		Mtmr4 (-3311)
chr11	100299970	100300401		Klhl10 (-3052), Nt5c3l (+2310)
chr11	57942156	57942313		Cnot8 (+24580), Gemin5 (+39806)
chr11	78513659	78513994		Nlk (-2900)
chr11	115681265	115681523		Llgl2 (-3978)
chr11	69812102	69812411		Dvl2 (-1871)
chr11	62542005	62542394		Zfp287 (+395)
chr11	52042560	52042738		Skp1a (-2848)
chr11	115130985	115131269		Grin2c (-2570)
chr11	16946335	16946654		Plek (-37774), Cnrip1 (-5442)
chr11	116557729	116557972		St6galnac2 (-1877)
chr11	70429148	70429284		Chrne (+3480), Mink1 (+52833)
chr11	70488092	70488315		Spag7 (-5286), Camta2 (+13403)
chr11	50428141	50428270		Adamts2 (+12619), Zfp354c (+213027)
chr11	67738608	67738810		Usp43 (-3054)
chr11	22872294	22872684		Zrsr1 (+460)
chr11	50144417	50144563		Cby3 (-26773), Canx (-5315)
chr11	120853933	120854182		Csnk1d (-1411)
chr11	49712177	49712539		Rasgef1c (-2979)
chr11	100432535	100432973		Cnp (-3499)
chr11	115682391	115682641		Llgl2 (-2856)
chr11	116003416	116003603		Mrpl38 (-3328)
chr11	101142964	101143284		Ccdc56 (-2862), Cntd1 (+2607)
chr11	98816469	98816687		Rara (-5207), Cdc6 (+47375)
chr11	121019198	121019411		Uts2r (-2280)
chr11	109585942	109586221		Fam20a (-2512)
chr11	5780361	5780623		Pold2 (-2233)
chr11	78155191	78155549		Unc119 (-1654)
chr11	46128866	46129076		Cyfip2 (-3119)
chr11	116557178	116557391		St6galnac2 (-1311)
chr11	82721022	82721269		Unc45b (-3609), Nle1 (+751)
chr11	51080587	51080813		BC049762 (-4247), Clk4 (+4027)
chr11	43244123	43244256		Pttg1 (-4440), Slu7 (-3043)
chr11	98411592	98411716		Ikzf3 (-4309), Zpbp2 (-757)
chr11	69468412	69468660		Sox15 (-339)
chr11	57327611	57327840		Mfap3 (-4441), Fam114a2 (+4420)
chr11	4970205	4970486		Gas2l1 (-5016), Ewsr1 (+28734)
chr11	5164409	5164686		Kremen1 (-2935)
chr11	69216918	69217197		Tmem88 (-5322), Kdm6b (+10117)
chr11	5163787	5164000		Kremen1 (-2281)
chr11	100273043	100273228		Fkbp10 (-3872), Leprel4 (+2997)
chr11	97609219	97609453		Pip4k2b (-3318)
chr11	116701521	116701784		1110005A03Rik (-3176), Jmjd6 (+3110)
chr11	116558458	116558772		St6galnac2 (-2641)
chr11	105320682	105320941		March10 (-2763)
chr11	105866556	105866757		Kcnh6 (-2860)
chr11	95683300	95683469		Phospho1 (-2429)
chr11	82724123	82724317		Nle1 (-2323), Unc45b (-535)
chr11	121062116	121062436		Hexdc (-3471)
chr11	115053487	115053648		Nat9 (-4938), Tmem104 (+4767)
chr11	69725259	69725473		Gps2 (-2328)
chr11	103614766	103615055		Wnt9b (-3776)
chr11	5003402	5003660		Ewsr1 (-4451), Rhbdd3 (+4090)
chr11	8945926	8946165		Gm11992 (-2549)
chr11	77850586	77850703		Flot2 (-798)
chr11	69151275	69151422		Chd3 (+8037), Kcnab3 (+11589)
chr11	51777801	51778010		Cdkn2aipnl (-3227)
chr11	62603571	62603697		Zfp286 (-715)
chr11	83277629	83277781		Mmp28 (-1242)
chr11	72030335	72030600		Med31 (-1374)
chr11	78565858	78566036		Fam58b (-716)
chr11	69716562	69716801		2810408A11Rik (-2194), Neurl4 (+1302)
chr11	72082705	72082962		Slc13a5 (-2728)
chr11	119799395	119799638		Baiap2 (-4889)
chr11	97919267	97919579		Stac2 (-4647)
chr11	115972380	115972547		Trim47 (-1134)
chr11	101524791	101524937		Arl4d (-1991)
chr11	22871899	22872287		Zrsr1 (+64)
chr11	20988126	20988504		Peli1 (-3012)
chr11	98766067	98766337		Cdc6 (-3001)
chr11	109336848	109337010		Slc16a6 (-2019)
chr11	75343600	75343891		Slc43a2 (-1450)
chr11	74743077	74743347		Srr (-3912), Smg6 (+3838)
chr11	55277900	55277941		Atox1 (-3281)
chr11	77850314	77850475		Flot2 (-1048)
chr11	16650038	16650303		Egfr (-2035)
chr11	77312421	77312651		Git1 (+5622), Trp53i13 (+14239)
chr11	84646221	84646464		Dhrs11 (-3838)
chr11	68204307	68204695		Ntn1 (-4173)
chr11	100302971	100303228		Nt5c3l (-604), Klhl10 (-138)
chr11	69693058	69693207		Tnk1 (-20901), Kctd11 (+1354)
chr11	103081728	103081943		4933400C05Rik (-2090)
chr11	70244794	70244993		Arrb2 (-1261)
chr11	70787510	70787678		Nup88 (-4119), Rpain (+3879)
chr11	116001465	116001649		Mrpl38 (-1375)
chr11	106024773	106025044		Limd2 (-3453)
chr11	3877946	3878187		Gal3st1 (-11869), Pes1 (+14089)
chr11	98411913	98412091		Ikzf3 (-4657), Zpbp2 (-409)
chr11	117834315	117834474		Socs3 (-3715)
chr11	23536217	23536408		0610010F05Rik (-2682)
chr11	4117649	4117781		Gatsl3 (-539)
chr11	59019150	59019267		2310033P09Rik (-2654)
chr11	98817749	98817961		Rara (-3930)
chr11	50646032	50646184		Zfp354c (-4875)
chr11	115835381	115835639		Itgb4 (-529)
chr11	115955620	115956002		Wbp2 (-7533), Trim47 (+15519)
chr11	90552744	90552965		Tom1l1 (-3940)
chr11	62100205	62100509		Ttc19 (+5382), Ncor1 (+170477)
chr11	120464241	120464440		Thoc4 (-4662), Anapc11 (+4606)
chr11	121219146	121219384		Wdr45l (-3504)
chr11	53245413	53245577		Gdf9 (-1293), Uqcrq (-1162)
chr11	4647816	4648020		Cabp7 (-1137)
chr11	5163479	5163783		Kremen1 (-2018)
chr11	120462197	120462332		Thoc4 (-2586), Anapc11 (+2530)
chr11	116700119	116700340		1110005A03Rik (-4599), Jmjd6 (+4533)
chr11	70655164	70655408		Rabep1 (-2979)
chr11	69135285	69135479		Kcnab3 (-4378), Trappc1 (-2106), Cntrob (+1993)
chr11	72970138	72970294		P2rx5 (-3816)
chr11	106074878	106075025		Ddx42 (-3288), Ccdc47 (+2729)
chr11	20987219	20987434		Peli1 (-4000)
chr11	62606829	62607144		Zfp286 (-4068)
chr11	116972486	116972714		Sec14l1 (-3886)
chr11	97859590	97859790		Arl5c (-2203)
chr11	113508367	113508516		Cog1 (-2401)
chr11	119873921	119874249		Aatk (+34374), Baiap2 (+69679)
chr11	102183096	102183376		Ubtf (-2826)
chr11	61159043	61159232		Slc47a2 (-2776)
chr11	98015028	98015259		Fbxl20 (-4214)
chr11	66862119	66862330		Sco1 (-3947), 2310004I24Rik (+3895)
chr11	51098839	51099099		Col23a1 (-4453)
chr11	75612199	75612360		Doc2b (-2721)
chr11	82703088	82703277		Fndc8 (-2464), Rad51l3 (+934)
chr11	18921476	18921684		Meis1 (-2608)
chr12	73190040	73190252		2810055F11Rik (-3846), Jkamp (+3036)
chr12	87810924	87811325		Vash1 (-208525), Esrrb (+48531)
chr12	29431959	29432399		Tssc1 (-4514), Ttc15 (+3139)
chr12	114210393	114210614		Btbd6 (-4270)
chr12	21319672	21319857		Iah1 (-2488)
chr12	3889477	3889586		Pomc (-65419), Dnmt3a (+82552)
chr12	32248715	32249054		Slc26a4 (-4051)
chr12	77814820	77815071		Spnb1 (-3412)
chr12	109565776	109566248		Cyp46a1 (-6579), Hhipl1 (+21532)
chr12	99980907	99981092		Zc3h14 (-4178)
chr12	77402287	77404856		Akap5 (-22306), Mthfd1 (+47353)
chr12	111837732	111837999		Dync1h1 (-1739)
chr12	70894559	70894749		Cdkl1 (-2960)
chr12	106269025	106269320		Glrx5 (-1726)
chr12	3362246	3362423		Kif3c (-2797)
chr12	114240576	114240771		Brf1 (-1842)
chr12	112996002	112996232		Klc1 (-943)
chr12	112773284	112773613		Eif5 (-2863)
chr12	114374716	114374923		Crip2 (-3627)
chr12	111938539	111938748		Hsp90aa1 (-4039)
chr12	110070459	110070662		Slc25a29 (+3525), Yy1 (+39040)
chr12	8953314	8953440		Matn3 (-1358)
chr12	16898138	16898576		Rock2 (-3427)
chr12	92833569	92833816		Gtf2a1 (-5604), Ston2 (+191183)
chr12	99983573	99983785		Zc3h14 (-1499)
chr12	36881580	36881745		Ankmy2 (-2048), Bzw2 (+1749)
chr12	113364433	113364633		Kif26a (-19886), Aspg (+19639)
chr12	70990495	70990691		Atl1 (-3499)
chr12	70332083	70332176		Pole2 (-2953)
chr12	77511455	77511630		Gm70 (-7043), Hspa2 (+6380)
chr12	29358426	29358886		Adi1 (-1416)
chr12	76281400	76281637		Kcnh5 (-3200)
chr12	109567438	109567871		Cyp46a1 (-4936)
chr12	82474027	82474281		Slc8a3 (-39987), Gm4787 (+6319)
chr12	114183742	114183969		Nudt14 (-3527)
chr12	110078983	110079139		Slc25a29 (-4975)
chr12	53111301	53111463		6530401N04Rik (-3894)
chr12	114183365	114183541		Nudt14 (-3124)
chr12	4132445	4132618		Adcy3 (-1621)
chr12	88814260	88814453		Snw1 (-1108)
chr12	114241962	114242199		Brf1 (-3249)
chr12	12953434	12953703		Mycn (-4927)
chr12	4130762	4130992		Adcy3 (-3276)
chr12	111971022	111971219		Hsp90aa1 (-36516), Wdr20a (-5038)
chr12	86520014	86520256		Pgf (-1900)
chr12	86519612	86519936		Pgf (-1539)
chr12	113750322	113750549		Tmem179 (-1065)
chr12	112810568	112810743		Mark3 (-2065)
chr12	17290894	17291049		Pdia6 (+17571), Atp6v1c2 (+40564)
chr12	103152245	103152332		Trip11 (-908)
chr12	112080711	112080842		Stk30 (-1628)
chr12	103945667	103945769		Itpk1 (-2639)
chr13	3536806	3537169		Gdi2 (-333)
chr13	100789846	100790112		Mccc2 (-4385)
chr13	55690248	55690403		Tmed9 (-4170)
chr13	94445032	94445275		Bhmt2 (-897), Dmgdh (+763)
chr13	101517261	101517702		Mrps36 (-2868)
chr13	60700400	60700837		Dapk1 (-2689)
chr13	91948112	91948331		Zcchc9 (-921)
chr13	73763286	73763436		Tert (-1088)
chr13	34127277	34127418		Bphl (-2162)
chr13	55815461	55815717		Txndc15 (-422)
chr13	94407685	94408067		Bhmt (-163)
chr13	49068095	49068480		Fam120a (-5091), Wnk2 (+175095)
chr13	5856447	5856702		Klf6 (-4160)
chr13	64476538	64476715		Cdk20 (-57234), Ctsl (-5013)
chr13	55698115	55698353		B4galt7 (-3238)
chr13	55591242	55591317		Dbn1 (-1843)
chr13	99467921	99468149		Tmem171 (-3249)
chr13	94446584	94446774		Bhmt2 (-2422), Dmgdh (+2288)
chr13	94443919	94444188		Dmgdh (-337), Bhmt2 (+203)
chr13	100288724	100288955		Mtap1b (-2283)
chr13	53383864	53384028		Ror2 (-2468)
chr13	94407104	94407629		Bhmt (+346)
chr13	101425648	101425827		Rad17 (-4724), Taf9 (+4176)
chr13	55251386	55251496		Fgfr4 (-2738)
chr13	91879335	91879492		Acot12 (-1712)
chr13	47112441	47112681		Nhlrc1 (-2342)
chr13	115883145	115883324		Pelo (-2869)
chr13	21560298	21560790		Nkapl (-174)
chr13	53383295	53383481		Ror2 (-1910)
chr13	22071745	22071986		Pom121l2 (-1184)
chr13	94443656	94443879		Dmgdh (-623), Bhmt2 (+489)
chr13	54153915	54154091		Drd1a (-2976)
chr13	120199335	120199442		Nnt (-1444)
chr13	51265117	51265240		Nxnl2 (-1215)
chr13	54151571	54151796		Drd1a (-657)
chr13	55047433	55047826		Unc5a (-3163)
chr13	56709514	56709980		Tgfbi (-1217)
chr13	56707875	56708179		Tgfbi (-2937)
chr13	55427046	55427477		Rab24 (-3921), Prelid1 (+3846)
chr13	12200397	12200541		Ryr2 (-1257)
chr13	43707444	43707727		Rnf182 (-3580)
chr13	12199824	12200064		Ryr2 (-732)
chr13	50509350	50509534		Fbxw17 (-3804)
chr13	55252885	55253126		Fgfr4 (-1173)
chr13	94441315	94441540		Dmgdh (-2963), Bhmt2 (+2829)
chr13	55736363	55736583		Ddx46 (+85)
chr13	38293407	38293573		Snrnp48 (-3318)
chr13	35007432	35007640		1700026J04Rik (+4325), Prpf4b (+40173)
chr13	111182048	111182103		Plk2 (-3176)
chr13	64474603	64474829		Ctsl (-3102)
chr13	100677507	100677707		Cartpt (-6969), Mccc2 (+107987)
chr13	54722386	54722423		Faf2 (-740)
chr13	47028953	47029128		Kif13a (-3954)
chr13	51498022	51498128		S1pr3 (-5912), Nxnl2 (+231681)
chr13	30007682	30007943		Cdkal1 (-60356), E2f3 (+70119)
chr13	50511150	50511429		Fbxw17 (-1956)
chr14	21554959	21555589		Ndst2 (-1490)
chr14	61398491	61398845		Mipep (-4735)
chr14	52511071	52511412		Slc39a2 (-2043)
chr14	56095836	56096169		Dhrs4 (-1592)
chr14	19720611	19721075		Ube2e1 (-556485), Ube2e2 (+5298)
chr14	94291703	94292041		Pcdh9 (-3765)
chr14	41784665	41785030		Tspan14 (-4752)
chr14	115490112	115490501		Gpc5 (-1130)
chr14	55308769	55309119		Acin1 (-3176)
chr14	17411876	17412326		Rarb (-4377)
chr14	61250508	61250837		Spata13 (-2893)
chr14	56195190	56195440		Psme1 (-2016), Fitm1 (+804)
chr14	119532924	119533261		Hs6st3 (-4394)
chr14	22668793	22668921		Comtd1 (-725)
chr14	52508588	52508851		Slc39a2 (-4565)
chr14	56507806	56508009		Cbln3 (-4815), Khnyn (+4102)
chr14	55235244	55235555		4931414P19Rik (-10655), Psmb5 (+1432)
chr14	32971594	32971948		Ncoa4 (-1307)
chr14	21746439	21746660		Vcl (-2105)
chr14	99694129	99694301		Klf5 (-3695)
chr14	31637208	31637394		Tmem110 (-1479)
chr14	21876217	21876555		Ap3m1 (-4722), Adk (+4531)
chr14	21304066	21304303		Anxa7 (-4830)
chr14	55402286	55402427		Slc7a8 (-1634)
chr14	51538026	51538680		Tep1 (-48124), Osgep (+6215)
chr14	58621674	58621883		Efha1 (-3680)
chr14	19107161	19107348		Rpl15 (-3755), Nkiras1 (+3599)
chr14	61398942	61399090		Mipep (-4387)
chr14	54979500	54979796		Oxa1l (-877)
chr14	26659254	26659555		Anxa11 (-2236)
chr14	21510471	21510670		Fut11 (-3619)
chr14	45942571	45942745		Ero1l (-4411)
chr14	103499796	103500001		Fbxl3 (-1173)
chr14	47377237	47377382		Cdkn3 (-2906)
chr14	22566635	22566737		Dusp13 (-4585), Samd8 (-3067)
chr14	122871433	122871712		Zic2 (-3033)
chr14	99692949	99693344		Klf5 (-4763)
chr14	122872367	122872591		Zic2 (-2127)
chr14	31287714	31287960		Dcp1a (-4914)
chr14	41963073	41963328		Mbl1 (-1544)
chr14	32456643	32456794		Hacl1 (-2568), Btd (+2476)
chr14	19101324	19101591		Nkiras1 (-2198), Rpl15 (+2042)
chr14	76902562	76902777		Serp2 (+53824), Tsc22d1 (+87042)
chr14	32061990	32062208		Bap1 (-2576), Phf7 (+2305)
chr14	18489211	18489413		Thrb (-324846)
chr14	48736918	48737250		Peli2 (-3460)
chr14	70841051	70841329		Piwil2 (-12289), Polr3d (+1844)
chr14	30819094	30819304		Chdh (-2987), Il17rb (+2883)
chr14	21556531	21556703		Ndst2 (-2833)
chr14	32252580	32252868		Sh3bp5 (-3505)
chr14	70840222	70840451		Piwil2 (-11436), Polr3d (+2697)
chr14	76903417	76903544		Serp2 (+53013), Tsc22d1 (+87853)
chr14	22565585	22565745		Samd8 (-4088), Dusp13 (-3564)
chr14	52510219	52510405		Slc39a2 (-2973)
chr14	115442787	115442937		Gpc5 (-48575)
chr14	27455885	27456188		Arf4 (-1646), AK076950 (+1631)
chr14	33138904	33139283		Ogdhl (+3889), 1700024G13Rik (+62465)
chr14	56406733	56406970		Adcy4 (-3996), Ripk3 (+842)
chr14	75126746	75126897		Esd (-5330), Htr2a (+86175)
chr14	57677511	57677751		Gja3 (-849)
chr14	56157185	56157415		Pck2 (-1803)
chr14	33282959	33283152		Chat (-3961)
chr14	18489638	18489814		Thrb (-324432)
chr14	52534987	52535210		Tppp2 (-3291), Ndrg2 (-1936)
chr14	66912052	66912190		Trim35 (-3741)
chr14	70922315	70922721		Bmp1 (-2451)
chr14	103468752	103468995		Cln5 (-559)
chr15	98617164	98617388		Wnt1 (-3012)
chr15	97839396	97839704		Col2a1 (-4395)
chr15	95617889	95618262		Ano6 (-3198)
chr15	38907697	38908117		Cthrc1 (-571)
chr15	96478523	96478720		Slc38a1 (-5848), Slc38a2 (+51507)
chr15	76539962	76540213		Recql4 (+818)
chr15	89146451	89146719		Sbf1 (-843)
chr15	89207831	89208309		Tymp (-602)
chr15	95617342	95617642		Ano6 (-3782)
chr15	36431244	36431800		Ankrd46 (-4976)
chr15	83619291	83619666		Mpped1 (+9026), Efcab6 (+276300)
chr15	100589778	100590138		Slc4a8 (-2220)
chr15	36108275	36108474		Spag1 (-910)
chr15	97081962	97082298		Amigo2 (-4412)
chr15	76443044	76443380		Cpsf1 (-5191), Slc39a4 (+4070)
chr15	100295160	100295384		Letmd1 (-4193)
chr15	76283683	76284052		Scx (-4000)
chr15	76543891	76544221		Recql4 (-3150)
chr15	76371355	76371693		Fbxl6 (-2348), Gpr172b (+2151)
chr15	99499841	99500032		Accn2 (-1212)
chr15	32841246	32841517		Sdc2 (-9096), Sema5a (+666814)
chr15	34166585	34166674		Laptm4b (-1151)
chr15	81491278	81491434		L3mbtl2 (-3010)
chr15	77761217	77761374		Txn2 (-1872)
chr15	89146721	89147030		Sbf1 (-1134)
chr15	76032932	76033152		BC024139 (-76056), Plec (+3709)
chr15	89424669	89424816		Rabl2 (-2389)
chr15	80804232	80804255		Sgsm3 (-3951)
chr15	90053633	90053816		Alg10b (-1017)
chr15	76346609	76346804		Dgat1 (-4459)
chr15	89310238	89310518		Arsa (-2523)
chr15	89029858	89030024		Fam116b (-3036)
chr15	76493283	76493493		Cyhr1 (-2850), Kifc2 (+2317)
chr15	78235312	78235510		Mpst (-1731), Tst (+878)
chr15	98666178	98666349		Prkag1 (-4325)
chr15	86017672	86017820		Cerk (-1175)
chr15	95617041	95617297		Ano6 (-4105)
chr15	89214425	89214902		Odf3b (-4979), Klhdc7b (-2658)
chr15	74550108	74550340		4930572J05Rik (-1440)
chr15	76159739	76160092		Gpaa1 (-1808)
chr15	97838799	97838990		Col2a1 (-3740)
chr15	96534520	96534894		Slc38a2 (-4578)
chr15	78743819	78743910		Pdxp (-484)
chr15	75905027	75905250		Scrib (-4979)
chr15	79768548	79768718		Cbx7 (-5557), Pdgfb (+76605)
chr15	89675872	89676017		Syt10 (-3654)
chr15	98496876	98496937		Ddx23 (-3587)
chr15	34426728	34427000		Hrsp12 (-1863), Pop1 (+1798)
chr15	90511239	90511471		Cpne8 (-1536)
chr15	76555281	76555607		Lrrc24 (-2841), C030006K11Rik (-1169)
chr15	75901045	75901184		Scrib (-955)
chr15	103369396	103369506		Ppp1r1a (-1028)
chr15	76457937	76458139		Vps28 (-1581)
chr15	80778046	80778109		Adsl (-871)
chr15	98665006	98665283		Prkag1 (-3206)
chr15	35085263	35085465		Stk3 (+197)
chr15	6604052	6604280		Rictor (-54215), Fyb (+74295)
chr15	76285340	76285594		Scx (-2401)
chr15	78740530	78740742		Pdxp (-3713)
chr15	82185843	82185951		Ndufa6 (-1176)
chr15	88903378	88903547		Trabd (-3031)
chr15	80501696	80501889		Fam83f (-484)
chr15	76284883	76285015		Scx (-2919)
chr15	97740788	97741020		Vdr (-2177)
chr15	97789918	97790105		Tmem106c (-4698)
chr15	76178136	76178303		Maf1 (-3504), Sharpin (+3320)
chr15	76365966	76366445		Gpr172b (-3167), Fbxl6 (+2970)
chr15	36096276	36096442		Fbxo43 (-1720)
chr15	98444069	98444235		Cacnb3 (-21043), Adcy6 (-6088)
chr15	13105040	13105272		Cdh6 (-1762)
chr15	77141546	77141912		Rbfox2 (-4246)
chr15	80803711	80803917		Sgsm3 (-4381)
chr15	98856194	98856358		Tuba1c (-4046)
chr15	79159091	79159284		Pla2g6 (-387)
chr15	89422814	89423067		Rabl2 (-587)
chr16	20608144	20609073		Ece2 (-3065), Alg3 (+2213)
chr16	20543364	20543622		Abcf3 (-5183), Ap2m1 (+7916)
chr16	18623179	18623453		Gp1bb (-820)
chr16	45747857	45748053		Abhd10 (-4936)
chr16	28932786	28933103		1600021P15Rik (-3161)
chr16	5055288	5055601		Ubn1 (+5284), Ppl (+77129)
chr16	10407718	10407923		Nubp1 (-4210)
chr16	94749613	94749704		Dscr3 (-1423)
chr16	17506343	17506481		Lztr1 (-2652)
chr16	5133144	5133408		Ppl (-702)
chr16	35151878	35152074		Adcy5 (-3746)
chr16	31279181	31279538		Ppp1r2 (-3997)
chr16	37661319	37661460		Fstl1 (-115751), Ndufb4 (-6936)
chr16	44747632	44747896		Gtpbp8 (-1288)
chr16	11256683	11256906		Gspt1 (-2377)
chr16	44333762	44334005		Sidt1 (-933)
chr16	23105609	23105848		Eif4a2 (-1823)
chr16	45409529	45409778		Cd200 (-488)
chr16	16893128	16893361		Ppm1f (-3317)
chr16	91014805	91014991		Synj1 (-3345)
chr16	57606740	57607011		2610528E23Rik (+104)
chr16	18423443	18423583		Txnrd2 (-2997)
chr16	26373640	26373876		Cldn1 (-1833)
chr16	35766495	35766856		Hspbap1 (-3796), Dirc2 (+2766)
chr16	37535898	37536090		Rabl3 (-3986), Gtf2e1 (+3861)
chr16	32327771	32327999		Ubxn7 (-4453)
chr16	90728808	90729007		2610039C10Rik (-1292)
chr16	20305235	20309478		Parl (-4922)
chr16	18424507	18424701		Txnrd2 (-1906)
chr16	8634009	8634299		Pmm2 (-3646), Tmem186 (+3640)
chr16	74416487	74416707		Robo2 (-5440)
chr16	17142530	17142736		Ydjc (-4427), Ccdc116 (+1883)
chr16	26372556	26372776		Cldn1 (-741)
chr16	85902915	85903131		Adamts5 (-1653)
chr16	38455632	38455836		Cd80 (-3279), Adprh (-2965)
chr16	10788967	10789148		Socs1 (-3429), Tnp2 (-310)
chr16	44346655	44346825		Spice1 (-774)
chr16	32428887	32428953		Pcyt1a (-2087)
chr16	98148633	98148844		C2cd2 (-4496)
chr16	26376758	26376946		Cldn1 (-4927)
chr16	18622962	18623165		Gp1bb (-568)
chr16	17403972	17404097		Snap29 (-2058)
chr17	36342221	36342624		H2-T3 (-15327), Rpp21 (+52368)
chr17	46630248	46630439		BC048355 (-3394)
chr17	27775922	27776349		Rps10 (-3949)
chr17	25867189	25867817		Chtf18 (-3143), Rpusd1 (+2807)
chr17	34096867	34097327		Rps18 (-4511), Vps52 (+4270)
chr17	28048725	28048779		Taf11 (-3564), Anks1 (+2467)
chr17	44324052	44324159		Clic5 (-1415)
chr17	26549791	26550190		Neurl1b (-1919)
chr17	25380507	25381166		Gnptg (-3776), 0610007P22Rik (+3722)
chr17	34079259	34079943		H2-Ke2 (-2313), Wdr46 (+1933)
chr17	15531491	15531817		Fam120b (-1512)
chr17	34095484	34095760		Rps18 (-3036), Vps52 (+2795)
chr17	68358292	68358512		Arhgap28 (-4954)
chr17	34170543	34170793		Slc39a7 (-2033), Rxrb (+1871)
chr17	35243010	35243282		Ly6g5c (-2099)
chr17	34320356	34320833		Tap1 (-3906), Psmb9 (+3680)
chr17	27691316	27691659		Hmga1 (-2031)
chr17	27788970	27789272		Pacsin1 (-33078), Rps10 (-16934)
chr17	28760299	28760530		Srpk1 (-1016)
chr17	34042522	34042735		Daxx (-3917)
chr17	34082025	34082282		H2-Ke2 (-4866), Wdr46 (+4486)
chr17	34075925	34076170		Wdr46 (-1620), H2-Ke2 (+1240)
chr17	24360778	24360960		1600002H07Rik (-3155)
chr17	47828837	47829208		Tomm6 (-3688), Frs3 (-3133)
chr17	15639855	15640053		Psmb1 (-4714), Tbp (+3102)
chr17	36047742	36047929		Atat1 (-823)
chr17	14341456	14341720		Dact2 (-750)
chr17	26126393	26126593		Solh (-24021), Rab11fip3 (+79629)
chr17	35195268	35195422		Ddah2 (-635)
chr17	71531413	71531540		Lpin2 (-22517), Myom1 (+162580)
chr17	34321105	34321423		Tap1 (-3237), Psmb9 (+3011)
chr17	34096242	34096427		Rps18 (-3749), Vps52 (+3508)
chr17	25021518	25021790		Spsb3 (-1965), Nubp2 (+1641)
chr17	68356276	68356757		Arhgap28 (-3069)
chr17	26234319	26234512		Nme4 (-2001)
chr17	43801015	43801269		Cyp39a1 (-3232), Slc25a27 (+2822)
chr17	81467449	81467775		Thumpd2 (-3187)
chr17	87151579	87151827		Epas1 (-1501)
chr17	46382761	46383171		Yipf3 (-2063), Polr1c (+2028)
chr17	46389088	46389346		Polr1c (-4223), Gm88 (-1897)
chr17	24835708	24836035		Gfer (-2771), Noxo1 (+2693)
chr17	25964049	25964467		Jmjd8 (-1730)
chr17	25030465	25030669		Nme3 (-2878), Mrps34 (-1498), Eme2 (+1465)
chr17	25028234	25028560		Mrps34 (-3668), Eme2 (+3635)
chr17	49564695	49564918		Mocs1 (-2882)
chr17	31655626	31655816		Ndufv3 (-1339)
chr17	45697390	45697690		Slc35b2 (-3561)
chr17	66126374	66126561		Rab31 (-4376)
chr17	25381748	25382176		Gnptg (-4901), 0610007P22Rik (+4847)
chr17	79231413	79231794		Ccdc75 (-3252), Heatr5b (+3117)
chr17	28217672	28217950		Tcp11 (-282)
chr17	24561929	24562178		Dci (-1574)
chr17	34081709	34081927		H2-Ke2 (-4530), Wdr46 (+4150)
chr17	24767127	24767338		Nthl1 (-2394), Tsc2 (+2341)
chr17	27272495	27272833		2900010M23Rik (-1828)
chr17	34097957	34098320		Vps52 (+5312), H2-K1 (+39139)
chr17	24886560	24886934		Hs3st6 (-3201)
chr17	36010998	36011333		Dhx16 (-5557), 2310014H01Rik (+8626)
chr17	43152408	43152553		Tnfrsf21 (-1023)
chr17	11033976	11034278		Pacrg (-1070), Park2 (+877)
chr17	74061563	74061708		Galnt14 (-1845)
chr17	74061394	74061505		Galnt14 (-1659)
chr17	30027357	30027507		Mdga1 (-2605)
chr17	87504653	87504739		Socs5 (-2323)
chr17	34049062	34049312		Zbtb22 (-3934)
chr17	36049872	36050168		Ppp1r10 (-3836), Atat1 (-3007)
chr17	46784274	46784543		Cul7 (-2878), Klc4 (-2307)
chr17	25965106	25965510		Jmjd8 (-680)
chr17	34055293	34055519		Tapbp (-1017)
chr17	66302388	66302499		Twsg1 (-1917)
chr17	34769109	34769414		Fkbpl (-12566), Prrt1 (+2631)
chr17	85493343	85493565		Prepl (-3847), 1700106N22Rik (+3414)
chr17	36038248	36038681		2310061I04Rik (-4142)
chr17	31431867	31432027		Slc37a1 (-481)
chr17	26249963	26250014		Tmem8 (-272)
chr17	24282315	24282539		Pdpk1 (-3866)
chr17	35254923	35255226		Gpank1 (-4822), Ly6g5b (-2730)
chr17	27074328	27074461		Cuta (+2028), Phf1 (+4323)
chr17	23809389	23809451		Hcfc1r1 (-1155)
chr17	35267747	35267872		Bat3 (-4377), Apom (+887)
chr17	34049871	34050384		Zbtb22 (-2993)
chr17	51955340	51955715		Tbc1d5 (-636854), Satb1 (+16444)
chr17	35222555	35222826		Abhd16a (-3545), Ly6g6f (-151)
chr17	46381218	46381330		Yipf3 (-3755), Polr1c (+3720)
chr17	34783345	34783608		Atf6b (-648)
chr17	66881458	66881653		Rab12 (-12546), 9130404H23Rik (+62406)
chr17	29857449	29857725		1110021J02Rik (-3625)
chr17	25381187	25381420		Gnptg (-4243), 0610007P22Rik (+4189)
chr17	24831169	24831333		Syngr3 (-4357), Noxo1 (-1928)
chr17	34167080	34167352		H2-Ke6 (-2216), Rxrb (-1581)
chr17	85487620	85487932		1700106N22Rik (-2264), Prepl (+1831)
chr17	25372592	25372846		0610007P22Rik (-4396), Gnptg (+4342)
chr17	15638478	15638528		Psmb1 (-3263), Tbp (+1651)
chr17	73183890	73184090		Ypel5 (-2054)
chr17	27651546	27651787		Hmga1 (-41852), Grm4 (-11189)
chr17	34322531	34322818		Tap1 (-1826), Psmb9 (+1600)
chr17	29489156	29489355		Mtch1 (-4407)
chr17	28462578	28462800		Rpl10a (-2727)
chr17	28368259	28368464		Ppard (-1337)
chr17	26646616	26646757		Dusp1 (-1270)
chr17	28221213	28221518		Tcp11 (-3837)
chr17	35298709	35298895		Prrc2a (+3020), Bat3 (+26615)
chr17	35268467	35268700		Bat3 (-3603), Apom (+113)
chr17	31649512	31649699		Wdr4 (-174)
chr17	43807765	43807975		Slc25a27 (-3906), Cyp39a1 (+3496)
chr17	31655829	31655882		Ndufv3 (-1204)
chr17	81130301	81130505		Map4k3 (-2970)
chr17	25371472	25371684		Gnptg (+5483), Unkl (+46233)
chr17	11032560	11032693		Park2 (-623), Pacrg (+430)
chr17	27068977	27069167		Phf1 (-1000)
chr17	46814851	46815093		Rrp36 (-3768), Mea1 (-3114)
chr17	26006606	26006851		Fam195a (-1046)
chr17	34975060	34975281		Stk19 (-1323), Dom3z (+1207)
chr17	25953312	25953496		Wdr24 (-7168), Fbxl16 (+7374)
chr17	32459921	32460104		Akap8 (-1915)
chr17	28761699	28761881		Srpk1 (-2391)
chr17	23807433	23807614		Hcfc1r1 (-3051)
chr17	23818946	23819173		Tnfrsf12a (-4644), Cldn6 (+2728)
chr18	73918364	73918599		Elac1 (-4349)
chr18	36908033	36908478		Ndufa2 (-4054), Ik (+3946)
chr18	37907371	37908064		Taf7 (-103860), Diap1 (+187347)
chr18	77421005	77421821		St8sia5 (-3173)
chr18	67772763	67773046		Spire1 (-60444), Cep76 (+28085)
chr18	11994207	11994408		Cables1 (-3475)
chr18	37121781	37122126		Pcdhac2 (-181669), Zmat2 (+168377)
chr18	66031290	66031536		Grp (-1735)
chr18	61419379	61419635		Pde6a (+39354), Ppargc1b (+140578)
chr18	37916212	37916447		Taf7 (-112472), Diap1 (+178735)
chr18	11996748	11996926		Cables1 (-946)
chr18	21156403	21156784		Rnf138 (-3248)
chr18	24285134	24285332		Ino80c (-4913)
chr18	37148556	37148851		Pcdhac2 (-154919), Zmat2 (+195127)
chr18	70636687	70636744		4930503L19Rik (-4582), Stard6 (+4517)
chr18	75522845	75523091		Smad7 (-4051)
chr18	36841907	36842112		Apbb3 (-2990)
chr18	56865149	56865341		Lmnb1 (-2222)
chr18	37917688	37917992		Taf7 (-113982), Diap1 (+177225)
chr18	80239335	80239639		Pard6g (-4147)
chr18	67405820	67406020		Mppe1 (-436)
chr18	35275108	35275289		Ctnna1 (-3367)
chr18	61371790	61372068		Slc26a2 (-679)
chr18	75523784	75524038		Smad7 (-3108)
chr18	24628021	24628091		2700062C07Rik (-1316)
chr18	36947709	36947897		Hars (-4944), Hars2 (+4869)
chr18	38762962	38763177		Spry4 (-2148), 9630014M24Rik (+1882)
chr18	66031087	66031250		Grp (-1979)
chr18	56865666	56865878		Lmnb1 (-1695)
chr18	9450776	9451146		Ccny (-813)
chr18	77808698	77809141		Rnf165 (-5045), 8030462N17Rik (+143829)
chr18	73915142	73915382		Elac1 (-1129)
chr18	73976264	73976420		Me2 (-1296)
chr18	34537145	34537351		Reep5 (-4179)
chr18	66616722	66616927		Pmaip1 (-1433)
chr18	85123592	85123639		1700034H14Rik (-2700)
chr18	57513309	57513664		Prrc1 (-900)
chr18	37851103	37851327		Taf7 (-47357), Diap1 (+243850)
chr18	68463902	68464111		4933403F05Rik (-4020), Rnmt (+3998)
chr18	36908639	36908768		Ndufa2 (-4502), Ik (+4394)
chr18	43366250	43366564		Stk32a (-944)
chr18	36017254	36017436		Psd2 (-107144), Cxxc5 (+27873)
chr18	37915453	37915690		Taf7 (-111714), Diap1 (+179493)
chr18	37902665	37902836		Taf7 (-98893), Diap1 (+192314)
chr18	77805786	77806034		Rnf165 (-2035)
chr18	78026808	78027402		Pstpip2 (-6184), Atp5a1 (+14598)
chr18	62072417	62072541		Ablim3 (-973)
chr18	31946443	31946635		Polr2d (-2274)
chr18	36678073	36678256		Hbegf (-2706)
chr18	62075566	62075762		Ablim3 (-4158)
chr18	70724811	70725252		Mbd2 (-2914)
chr18	20905834	20905961		B4galt6 (-993)
chr18	67803100	67803272		Cep76 (-2196), Psmg2 (+1933)
chr18	24182277	24182431		Zfp191 (-3082)
chr18	43555551	43555686		Dpysl3 (-2634)
chr19	56900500	56901120		Tdrd1 (+111)
chr19	58533741	58533955		Gfra1 (-4764)
chr19	5725899	5726288		Ehbp1l1 (+223)
chr19	47937845	47938119		Gsto2 (-2053)
chr19	16858901	16859142		Vps13a (-3605)
chr19	5362843	5363169		Eif1ad (-3807), Banf1 (+3639)
chr19	47167290	47167521		Usmg5 (-2291), Pdcd11 (+2150)
chr19	29322089	29322216		Jak2 (-4165)
chr19	43825866	43826064		Cutc (-1548), Cox15 (+1525)
chr19	42859069	42859304		Hps1 (-4721)
chr19	44213984	44214092		Cwf19l1 (-3672)
chr19	42209017	42209136		Marveld1 (-12802), Avpi1 (-5594)
chr19	29400550	29400759		Insl6 (-847)
chr19	5564975	5565517		Ovol1 (-4671), Gm962 (-2828)
chr19	4270953	4271492		Ssh3 (-2051)
chr19	43513750	43514045		Cnnm1 (-1028)
chr19	10111943	10112134		Fads3 (-3999)
chr19	42279507	42279839		Sfrp5 (-2931)
chr19	47999966	48000212		Ccdc147 (-12113), Itprip (-6300)
chr19	53113674	53113864		Xpnpep1 (-737)
chr19	43754077	43754282		Slc25a28 (-4809)
chr19	44625058	44625418		Sec31b (-4900)
chr19	40968169	40968551		Zfp518a (-835)
chr19	10682738	10682885		Dak (-4049), Ddb1 (+2697)
chr19	53594717	53595233		Smndc1 (-129912), Dusp5 (-8833)
chr19	9011588	9011804		Mta2 (-4714)
chr19	4098484	4098696		Pitpnm1 (-1527)
chr19	40902189	40902437		Ccnj (-3456)
chr19	29123386	29123657		Ak3 (-1130)
chr19	40665175	40665399		Aldh18a1 (-2334)
chr19	30103931	30104069		Uhrf2 (-1003)
chr19	54015075	54015288		Shoc2 (-3614)
chr19	6986316	6986486		Prdx5 (-2266), Trmt112 (+2213)
chr19	53595839	53596483		Smndc1 (-131098), Dusp5 (-7647)
chr19	7014017	7014294		Bad (-2189), Gpr137 (+1527)
chr19	3908851	3909085		Tcirg1 (-1835)
chr19	30104097	30104367		Uhrf2 (-771)
chr19	23212352	23212668		Klf9 (-3206)
chr19	44224896	44225178		Bloc1s2 (-4101)
chr19	5738706	5738865		Ltbp3 (-2118)
chr19	60953437	60953604		Prdx3 (-3080)
chr19	45081544	45081868		Mrpl43 (-774), Peo1 (+658)
chr19	36418576	36418983		Ankrd1 (-224446), Pcgf5 (-34777)
chr19	42508791	42508960		Crtac1 (-2603)
chr19	59012486	59012683		Hspa12a (-77111), Eno4 (-5330)
chr19	10054870	10055063		Fth1 (-1891)
chr19	38200148	38200334		Rbp4 (-430)
chr19	42688131	42688389		Loxl4 (-964)
chr19	30626307	30626565		Dkk1 (-2450)
chr19	7064218	7064371		Vegfb (-2154)
chr19	4841640	4841884		Ccs (-2440), Ccdc87 (+2396)
chr19	6339647	6339907		Map4k2 (-1473)
chr19	8969220	8969476		Ganab (-3253)
chr19	42116319	42116494		Hoga1 (-3934)
chr19	45860198	45860394		Mgea5 (-2515)
chr19	53978956	53979103		Shoc2 (-39766), Pdcd4 (+1189)
chr19	29724494	29724777		Ermp1 (-1726)
chr19	5274802	5275124		Pacs1 (-1844)
chr19	46467699	46467916		Sufu (-3600), Actr1a (+2417)
chr19	23352775	23352909		Smc5 (-4475)
chr19	42691230	42691368		Loxl4 (-4003)
chr19	9063225	9063365		Eef1g (+21764), Scgb1a1 (+99151)
chr19	60305929	60306131		D19Ertd737e (-3430)
chr19	41534295	41534606		Lcor (-89678), Pik3ap1 (-74891)
chr19	37504488	37504723		Hhex (-4725)
chr19	43753483	43753639		Slc25a28 (-4190)
chr19	56792002	56792194		Adrb1 (-4764)
chr19	44186963	44187169		Chuk (-5099), Cwf19l1 (+23300)
chr19	29126762	29126894		Ak3 (-4436)
chr19	42689145	42689544		Loxl4 (-2049)
chr19	42116859	42117046		Hoga1 (-3388)
chr19	10281773	10281928		Fen1 (-3418), 1810006K21Rik (+3159)
chr19	9037125	9037357		Eef1g (-4290)
chr2	178141916	178142463		Sycp2 (+173)
chr2	26885911	26886044		Slc2a6 (-2460)
chr2	165299693	165300094		Slc13a3 (-1197)
chr2	25354077	25354138		Lcn12 (-4677), Fbxw5 (-2190)
chr2	52284930	52285159		Arl5a (-4651)
chr2	172198460	172198891		Aurka (-2670), Cstf1 (+2173)
chr2	71622565	71622854		Itga6 (-2430)
chr2	143693376	143693724		Bfsp1 (-4641)
chr2	128950926	128951189		Chchd5 (-4378)
chr2	173932338	173932767		Npepl1 (-3299)
chr2	3425775	3426382		Cdnf (-4258), Hspa14 (+4007)
chr2	174108686	174109139		Gnas (-908)
chr2	163475842	163476000		Pkig (-8201), Serinc3 (-5042)
chr2	32127413	32127718		Uck1 (-11941), 2900010J23Rik (+16022)
chr2	61430351	61430622		Psmd14 (-119264), Tank (+13844)
chr2	70953084	70953277		Cybrd1 (-2930)
chr2	5820114	5820320		Sec61a2 (-3818)
chr2	26481892	26482113		Fam69b (-1974)
chr2	25068804	25069268		Cobra1 (-2027)
chr2	179849298	179849611		Osbpl2 (-4616)
chr2	3428397	3428596		Cdnf (-1840), Hspa14 (+1589)
chr2	174107366	174107559		Gnas (-2358)
chr2	35899772	35899982		Ttll11 (-64733), Ndufa8 (+4935)
chr2	78703632	78703753		Cwc22 (-919283), Ube2e3 (-5511)
chr2	121235989	121236437		Pdia3 (-3425), Catsper2 (+3315)
chr2	150570385	150570627		Entpd6 (-4311)
chr2	25132956	25133196		Tmem210 (-10589), Anapc2 (+5090)
chr2	84880603	84880880		P2rx3 (-4751), Ssrp1 (+3384)
chr2	124432620	124432811		Sema6d (-3316)
chr2	25430933	25431335		Mamdc4 (-4298), Phpt1 (-743)
chr2	12935555	12935828		C1ql3 (-3201)
chr2	25432460	25432731		Phpt1 (-2205)
chr2	172805532	172805739		Spo11 (+293)
chr2	27738001	27738201		Col5a1 (-3844)
chr2	155098475	155098931		Map1lc3a (-3477)
chr2	157383028	157383244		Peg5 (-2740), Nnat (-2710)
chr2	164662414	164662639		Neurl2 (-3431)
chr2	76488292	76488632		Prkra (-2411), Dfnb59 (+132)
chr2	35965923	35966190		Mrrf (-25861), Lhx6 (-5129)
chr2	148561684	148561746		Napb (-3559)
chr2	5768684	5768886		Cdc123 (-2779), Nudt5 (+2705)
chr2	80133643	80133994		Dnajc10 (-21804), Prdx6-rs1-ps (+1190)
chr2	92750005	92752001		Syt13 (-4255)
chr2	69629271	69629491		4930578N16Rik (-1838), Phospho2 (+1587)
chr2	29103494	29103867		Ntng2 (-121)
chr2	153071520	153071738		Plagl2 (-4535), Pofut1 (+4361)
chr2	26248863	26249116		Sdccag3 (-4154), Pmpca (+4122)
chr2	30267234	30267585		Ppp2r4 (-4160), Crat (+3858)
chr2	30698900	30699002		Prrx2 (-1936)
chr2	31003904	31004207		Gpr107 (-3780)
chr2	32815022	32815471		Rpl12 (-1985), Lrsam1 (+1524)
chr2	25464968	25465278		B230208H17Rik (-1157)
chr2	152932904	152933096		Hck (-1204)
chr2	26446728	26447165		Egfl7 (+4797), Agpat2 (+12783)
chr2	157383489	157383698		Peg5 (-2282), Nnat (-2252)
chr2	30695718	30696021		Asb6 (-12050), Prrx2 (-5017)
chr2	37291494	37291667		Zbtb6 (-5082), Zbtb26 (+7060)
chr2	71362748	71363047		Dlx1 (-4604)
chr2	29701235	29701423		Cercam (-23685), Urm1 (+18420)
chr2	157385146	157385527		Peg5 (-539), Nnat (-509)
chr2	25130229	25130424		Ssna1 (-2389), Anapc2 (+2341)
chr2	130267898	130268274		Fam113a (-17709), Ptpra (-7928)
chr2	27739418	27739674		Col5a1 (-2399)
chr2	83479685	83479832		Zc3h15 (-4976)
chr2	26249550	26249683		Sdccag3 (-4781), Pmpca (+4749)
chr2	121966937	121967172		Spg11 (-22933), B2m (-6368)
chr2	12227024	12227301		Itga8 (-3616)
chr2	122438202	122438395		Gatm (-1286)
chr2	25099142	25099378		2310002J15Rik (-3843), Rnf208 (+811)
chr2	29701605	29702069		Cercam (-23177), Urm1 (+18928)
chr2	173933590	173933935		Npepl1 (-2089)
chr2	71365495	71365809		Dlx1 (-1850)
chr2	179989789	179990158		Rps21 (-2110)
chr2	172192347	172192690		Cstf1 (-3984), Aurka (+3487)
chr2	128641083	128641222		Tmem87b (-2886)
chr2	132082628	132082761		Pcna (-3779)
chr2	121335098	121335317		Mfap1a (-2816), Wdr76 (+2749)
chr2	29983902	29984299		Zer1 (-4127)
chr2	173481911	173482095		Rab22a (-3343)
chr2	25731162	25731493		Kcnt1 (-2053)
chr2	130247656	130247895		Vps16 (-2280)
chr2	179849011	179849204		Osbpl2 (-4963)
chr2	118083890	118084139		Fsip1 (-1313)
chr2	156662071	156662278		Tgif2 (-3638)
chr2	3427497	3427754		Cdnf (-2711), Hspa14 (+2460)
chr2	26763593	26763810		Rpl7a (-2625), Med22 (+2460)
chr2	26794067	26794202		Gm711 (+4546), Rexo4 (+25771)
chr2	172193861	172193984		Cstf1 (-2580), Aurka (+2083)
chr2	9998349	9998519		Kin (-3805), Atp5c1 (+3703)
chr2	165061443	165061735		Cdh22 (-1352)
chr2	172372064	172372390		Tcfap2c (-4264)
chr2	155967812	155967963		Romo1 (-2001)
chr2	27527860	27528165		Rxra (-4708)
chr2	178151392	178151607		Ppp1r3d (-2323), 9030418K01Rik (+2261)
chr2	62251334	62251561		Dpp4 (-1160)
chr2	122460089	122460239		AA467197 (-3459)
chr2	127071379	127071589		Tmem127 (-2227), Ciao1 (+2068)
chr2	25979606	25979915		Nacc2 (-1430)
chr2	70952352	70952566		Cybrd1 (-3652)
chr2	164231754	164232079		Matn4 (-1803)
chr2	71621702	71621868		Itga6 (-3355)
chr2	49473236	49473573		Kif5c (-1429)
chr2	174109535	174109921		Gnas (-93)
chr2	179804639	179804800		Gtpbp5 (-578)
chr2	9974047	9974246		Taf3 (-3911)
chr2	154385736	154385895		Necab3 (-1227)
chr2	156835710	156835879		Dsn1 (-2984)
chr2	91489241	91489415		Arhgap1 (-947), Zfp408 (+620)
chr2	179903058	179903284		Adrm1 (-3122)
chr2	172805325	172805497		Spo11 (+68)
chr2	118486916	118487179		Pak6 (-15934), Bub1b (+63101)
chr2	30071953	30072126		Lrrc8a (-21249), Ccbl1 (-10821)
chr2	24220403	24220550		Psd4 (-20440), Il1rn (+19586)
chr2	25729746	25729994		Kcnt1 (-3511)
chr2	151364411	151364586		Fkbp1a (-3736)
chr2	156144538	156144720		Epb4.1l1 (-102159), Scand1 (-6189)
chr2	120226184	120226344		Ganc (-3368)
chr2	119030245	119030378		Zfyve19 (-4144)
chr2	31098618	31098695		Ncs1 (-2786)
chr2	25094873	25095086		Rnf208 (-3469), Gm757 (-2673), 2310002J15Rik (+437)
chr2	170325975	170326137		Cyp24a1 (-3418)
chr2	155204816	155205033		Trp53inp2 (-2667)
chr2	124431407	124431583		Sema6d (-4537)
chr2	165986098	165986325		Sulf2 (-5056), Prex1 (+553120)
chr2	25094564	25094804		Slc34a3 (-4957), Rnf208 (-3765), Gm757 (-2377), 2310002J15Rik (+733)
chr2	4938120	4938319		Mcm10 (-4383)
chr2	25032617	25032986		Nrarp (-3476)
chr2	91757471	91757719		Chrm4 (-4751)
chr2	179850757	179850999		Osbpl2 (-3193)
chr3	153392616	153392869		St6galnac3 (-4646)
chr3	109140011	109140261		Vav3 (-3465)
chr3	17694549	17695066		Cypt12 (-153636)
chr3	124019521	124019831		Tram1l1 (-4279)
chr3	89232320	89232547		Pygo2 (-2325)
chr3	121423423	121423730		F3 (-2878)
chr3	99960511	99960810		Wdr3 (+5665), Spag17 (+271321)
chr3	55584636	55584859		Mab21l1 (-1684)
chr3	106837445	106837845		Kcna3 (-1435)
chr3	35962074	35962196		Acad9 (-2787)
chr3	36962200	36962648		Adad1 (-154)
chr3	137576155	137576424		Mapksp1 (-5229), Dnajb14 (+45651)
chr3	37613632	37613807		Gm5148 (+9562), Spry1 (+74848)
chr3	145809767	145810015		Mcoln2 (-2906)
chr3	14639001	14641320		Car13 (-1566)
chr3	105608225	105608551		Rap1a (-4134)
chr3	14638277	14638561		Car13 (-3308)
chr3	89021443	89021884		Mtx1 (-3407), Thbs3 (+2555)
chr3	95904365	95904553		Otud7b (-3991)
chr3	24232032	24232170		NONE
chr3	17695105	17695498		Cypt12 (-153142)
chr3	108182595	108182752		Psrc1 (-4048)
chr3	95678959	95679134		Mrps21 (-4509)
chr3	88751688	88751952		Msto1 (-33948), Dap3 (+2384)
chr3	115713175	115713433		Slc30a7 (-2980), Extl2 (+2089)
chr3	132759713	132759929		Ints12 (+4904), Arhgef38 (+138032)
chr3	123091519	123091724		Mettl14 (-2714)
chr3	75874935	75875231		Fstl5 (-3437)
chr3	96527718	96527942		Rnf115 (-3704), Polr3c (+3532)
chr3	108185738	108185911		Psrc1 (-897)
chr3	120991682	120991854		Alg14 (-2967)
chr3	68850807	68851028		Trim59 (-2254)
chr3	101729086	101729243		Slc22a15 (-789)
chr3	145810037	145810262		Mcoln2 (-2647)
chr3	102798894	102799054		Sike1 (-689)
chr3	153610196	153610392		Acadm (-2898)
chr3	85948862	85949029		Rps3a (-2356)
chr3	132970344	132970553		Ppa2 (-2631)
chr3	94390758	94391027		Snx27 (-4269)
chr3	95046814	95047100		Gm128 (-1926)
chr3	108405122	108405234		Clcc1 (-51730), Wdr47 (+10982)
chr3	104316863	104317176		Lrig2 (-1241)
chr3	115706648	115706977		Extl2 (-4402), Slc30a7 (+3511)
chr3	89156555	89156743		Adam15 (-2717)
chr3	97460225	97460360		Prkab2 (-1842)
chr3	153568657	153568874		Msh4 (+336)
chr3	58215499	58215705		Tsc22d2 (-4009)
chr3	63737066	63737559		E130311K13Rik (-4006)
chr3	144386328	144386563		Sh3glb1 (-3159)
chr3	153608949	153609206		Acadm (-1682)
chr3	144385980	144386198		Sh3glb1 (-2802)
chr3	54983093	54983277		Sohlh2 (-2781)
chr3	10443546	10443720		Snx16 (-3509)
chr3	130977876	130978152		Hadh (-3059)
chr3	145417553	145417834		Ddah1 (-3962)
chr3	90295764	90295810		Snapin (-852)
chr3	41361654	41361789		Phf17 (+2066), Sclt1 (+184714)
chr3	122626146	122626406		1810037I17Rik (-1039)
chr3	95047139	95047352		Gm128 (-2215)
chr3	137576669	137576819		Mapksp1 (-4775)
chr3	121126664	121127364		Cnn3 (-2445)
chr3	94691218	94691385		Psmb4 (-422)
chr3	82683706	82683862		Rbm46 (-3379)
chr3	144238101	144238301		Sep15 (+4810), Sh3glb1 (+145086)
chr3	89157669	89157840		Adam15 (-3823)
chr3	33043575	33043753		Ttc14 (-655453), Pex5l (-61706)
chr3	105606069	105606400		Rap1a (-1981)
chr4	135238921	135239211		Il28ra (-3306)
chr4	104784418	104784785		Prkaa2 (-2099)
chr4	126801051	126801376		Gm12942 (-2076)
chr4	126802183	126802473		Gm12942 (-962)
chr4	117810565	117810948		St3gal3 (-3262)
chr4	11625843	11626334		Gem (-5505), Fsbp (+119280)
chr4	81089570	81089800		Mpdz (-976)
chr4	116228997	116229162		Gpbp1l1 (-1252), Tmem69 (-532)
chr4	33068370	33068555		Rragd (-1510)
chr4	125776457	125776634		Stk40 (-4655)
chr4	34136679	34137115		Spaca1 (+145)
chr4	133138278	133138558		Gpn2 (-1870)
chr4	47489799	47490098		Alg2 (-2710), Sec61b (+2416)
chr4	147417196	147417490		Clcn6 (-4467), Mthfr (+2045)
chr4	135799314	135799645		Tcea3 (-4392)
chr4	10798618	10798776		Plekhf2 (+136069)
chr4	126286056	126286184		5730409E04Rik (-978)
chr4	109648770	109649186		Dmrta2 (-1652)
chr4	151855839	151856246		Kcnab2 (-4455), Nphp4 (+3792)
chr4	150287316	150287415		Park7 (-3336)
chr4	151238831	151239200		Camta1 (-3139)
chr4	134096714	134097067		Fam54b (-8224), Sepn1 (+11190)
chr4	43593790	43593912		Gba2 (-2115)
chr4	142934729	142934982		Lrrc38 (-4797)
chr4	132355756	132355971		BC013712 (-3585)
chr4	150026858	150026991		Slc45a1 (-642)
chr4	43667040	43667308		Spag8 (-750)
chr4	135132454	135132733		Grhl3 (-3059)
chr4	155246198	155246454		Gltpd1 (-2777), Cpsf3l (+2650)
chr4	8166840	8167069		Car8 (-767)
chr4	154457648	154457840		Morn1 (-2942), Rer1 (+2662)
chr4	116808306	116808451		Plk3 (-1822)
chr4	47490593	47490856		Alg2 (-3486), Sec61b (+3192)
chr4	124475467	124475702		Mtf1 (-4208)
chr4	46147656	46147763		Ncbp1 (-3673), Tstd2 (+3637)
chr4	124476790	124477048		Mtf1 (-2874)
chr4	128780067	128780451		Tmem54 (-2515)
chr4	140460449	140460657		Padi2 (-1722)
chr4	155365785	155366154		Sdf4 (-1053), B3galt6 (+817)
chr4	148888340	148888599		Ctnnbip1 (-3880)
chr4	125999898	126000214		Adprhl2 (-1109)
chr4	137413111	137413733		Ece1 (-4730)
chr4	138524650	138524960		Tmco4 (-4015)
chr4	132068144	132068414		Sesn2 (-1908)
chr4	125732834	125732965		Oscp1 (-2909)
chr4	153352897	153353250		Dffb (-3884), BC046331 (+3404)
chr4	134020595	134020943		Stmn1 (-3466)
chr4	40804561	40804718		B4galt1 (-3609)
chr4	150286771	150287026		Park7 (-2869)
chr4	132069380	132069600		Sesn2 (-3119)
chr4	129166678	129166933		1700125D06Rik (-1628), Tssk3 (+1208)
chr4	48549738	48549927		5730528L13Rik (-2985)
chr4	15874779	15874849		Decr1 (-2160)
chr4	137988203	137988422		Mul1 (-2274)
chr4	126284142	126284368		5730409E04Rik (-2843)
chr4	40088507	40088552		Aco1 (-1768)
chr4	138280271	138280520		Pla2g2c (-844), Ubxn10 (+770)
chr4	137413889	137414149		Ece1 (-4133)
chr4	124390288	124390963		Sf3a3 (-1479)
chr4	151709422	151709723		Chd5 (-3187)
chr4	123428537	123428800		Akirin1 (-1127)
chr4	46407301	46407518		5830415F09Rik (-5115), Hemgn (+9645)
chr4	138525516	138525788		Tmco4 (-3168)
chr4	133032214	133032484		Fam46b (-3699)
chr4	55546666	55546960		Klf4 (-1466)
chr4	149608667	149608918		Gm5506 (-2513)
chr4	129221684	129222177		Hdac1 (-2041)
chr4	135239685	135239889		Il28ra (-2585)
chr4	141279683	141279860		Ddi2 (-438)
chr4	125822132	125822387		Fam176b (-2987)
chr4	119091163	119091333		Zmynd12 (-4041), Ccdc30 (-3122)
chr4	137770740	137771038		Hp1bp3 (-1653)
chr4	117808990	117809303		St3gal3 (-1652)
chr4	129722155	129722477		Col16a1 (-2768)
chr4	141223364	141223498		Plekhm2 (-3389)
chr4	134833554	134833834		Clic4 (-5019), Srrm1 (+75435)
chr4	43672775	43673295		Hint2 (-3718)
chr4	122858039	122858260		Hpcal4 (-2597)
chr4	151548134	151548388		Acot7 (-11982), Hes2 (+15285)
chr4	8460751	8460963		Rab2a (-1934)
chr4	98487413	98487583		Kank4 (-3270)
chr4	147523383	147523875		Fbxo6 (+2405), Mad2l2 (+9030)
chr4	40088186	40088413		Aco1 (-1998)
chr4	125841509	125841677		1700029G01Rik (-1008)
chr4	53790615	53790789		Tal2 (-1875)
chr4	3602213	3602497		Lyn (-2913)
chr4	133072199	133072448		1810019J16Rik (-2554)
chr4	133031688	133031973		Fam46b (-4217)
chr4	141226163	141226386		Plekhm2 (-6233), Rsc1a1 (+15356)
chr4	147462531	147462783		Agtrap (-484)
chr4	135800908	135801131		Tcea3 (-2852)
chr4	129666864	129667167		Col16a1 (-58068), Bai2 (+4694)
chr4	138868886	138869022		Pqlc2 (-2339), Akr7a5 (+2295)
chr4	147311444	147311584		2510039O18Rik (-3490), Plod1 (-629)
chr4	62063727	62064004		Cdc26 (+5791), Slc31a1 (+42131)
chr4	59565186	59565437		Rod1 (-3076)
chr4	129820600	129820785		Hcrtr1 (-4898)
chr4	57159029	57159226		Epb4.1l4b (-3100)
chr4	149608939	149609099		Gm5506 (-2287)
chr4	47491188	47491403		Alg2 (-4057), Sec61b (+3763)
chr4	134022639	134022892		Stmn1 (-1469)
chr4	155368930	155369106		B3galt6 (-2231), Sdf4 (+1995)
chr4	129016347	129017262		Rbbp4 (-4191), Zbtb8os (+3535)
chr4	141434536	141434789		Efhd2 (-3828)
chr4	43594344	43594465		Gba2 (-2669)
chr4	137233311	137233651		Rap1gap (-4137)
chr4	130039251	130039284		Zcchc17 (-2078), Snrnp40 (+1889)
chr4	155607850	155608172		Klhl17 (+955)
chr4	119097845	119098034		Ppcs (-2915), Zmynd12 (+2651)
chr4	116670924	116671142		Urod (-4053), Hectd3 (+3080)
chr4	147523884	147524116		Fbxo6 (+2034), Mad2l2 (+9401)
chr4	147530224	147530444		Fbxo2 (-4443), Fbxo6 (-4300)
chr4	134262734	134262872		Man1c1 (-2598)
chr4	42961501	42961660		Dnajb5 (-4385)
chr4	140563181	140563826		Mfap2 (-2835)
chr4	137858465	137858592		Ddost (-2124)
chr4	134471417	134471564		Tmem50a (-660)
chr4	116669965	116670724		Urod (-3365), Hectd3 (+2392)
chr5	143101427	143102173		Wipi2 (-3738)
chr5	144948445	144948928		Bhlha15 (-2468)
chr5	108259006	108259603		Ube2d2 (+33)
chr5	101225024	101225708		Mrps18c (-2412), Helq (+2253)
chr5	151752178	151752599		Kl (-2793)
chr5	122828296	122828637		Arpc3 (-13470), Gpn3 (+5950)
chr5	144224678	144224896		Daglb (-574)
chr5	121905623	121905828		Erp29 (-3243)
chr5	144946107	144946401		Bhlha15 (-4901)
chr5	115390689	115390820		2210016L21Rik (-1456)
chr5	64198617	64198937		0610040J01Rik (-4957)
chr5	5382975	5383126		Cdk14 (-2800)
chr5	32004437	32004777		Rbks (-4624), Bre (+4184)
chr5	30887645	30887936		Kcnk3 (-2752)
chr5	36827898	36828251		Tada2b (-1141), Ccdc96 (+838)
chr5	77691638	77691933		Rest (-2733)
chr5	152507470	152507675		Rfc3 (-53790)
chr5	122501451	122501893		Cux2 (-3838)
chr5	31499522	31499783		Eif2b4 (-4141), Snx17 (+3976)
chr5	31220871	31221127		Khk (-3269)
chr5	135496941	135497162		Stx1a (-2390)
chr5	125027773	125027914		Gtf2h3 (-1313), Eif2b1 (+1222)
chr5	36827635	36827872		Tada2b (-820), Ccdc96 (+517)
chr5	111242182	111242436		Ulk1 (-3209)
chr5	129237648	129237874		Piwil1 (-4360)
chr5	130507201	130507556		Tpst1 (-41817), Crcp (+2203)
chr5	34998378	34998622		Grk4 (-4528), Nop14 (+4297)
chr5	28395372	28395535		Insig1 (-2498)
chr5	123353098	123353521		Rnf34 (+53113), Kdm2b (+85232)
chr5	123297486	123297839		Rnf34 (-2534)
chr5	117804827	117805059		Wsb2 (-2371)
chr5	97821138	97821449		Naa11 (+55)
chr5	150443552	150443939		Hsph1 (-4856)
chr5	116080779	116081049		Rab35 (-1082)
chr5	104340749	104341070		Klhl8 (-662)
chr5	138065363	138065655		Lrch4 (-4842), Fbxo24 (+797)
chr5	138615745	138616273		Mcm7 (-2919), Ap4m1 (+2760)
chr5	145301886	145302171		Nptx2 (-4727)
chr5	135498377	135498902		Stx1a (-802)
chr5	124205677	124206076		Kntc1 (+6142), Niacr1 (+109641)
chr5	151753862	151754136		Kl (-1183)
chr5	140381059	140381288		Elfn1 (-2723)
chr5	116004658	116004989		Rplp0 (-4652)
chr5	135053464	135053713		Rfc2 (-4971)
chr5	148706967	148707200		Slc46a3 (-706)
chr5	115143615	115143825		Gltp (-2776)
chr5	34059698	34060085		Fgfr3 (-5063), Tacc3 (+59096)
chr5	8419876	8419980		Slc25a40 (-2922), Dbf4 (+2788)
chr5	139938233	139938360		Zfand2a (+22148), Gpr30 (+39164)
chr5	92707804	92707937		Naaa (-664)
chr5	148668112	148668323		Pomp (-3986)
chr5	116079223	116079614		Rab35 (-2577)
chr5	145015153	145015464		Bri3 (-785)
chr5	100464592	100464852		Enoph1 (-4291), Hnrpdl (+3519)
chr5	116476038	116476067		Prkab1 (-1616)
chr5	139854791	139854965		Gpr146 (-1743)
chr5	143029342	143029414		Radil (-2347)
chr5	35398358	35398626		Dok7 (-1241)
chr5	31010144	31010381		Dpysl5 (-4005)
chr5	140014624	140014768		Zfand2a (-54251), Uncx (-5156)
chr5	89314573	89314756		Slc4a4 (-1620)
chr5	92514378	92514671		G3bp2 (-1764)
chr5	109118431	109118679		Fgfrl1 (-4693)
chr5	144576569	144577011		Eif2ak1 (-1871)
chr5	145730480	145730626		Smurf1 (-3854)
chr5	116185577	116185801		Ccdc64 (-4121)
chr5	69985660	69985731		Gnpda2 (-2172)
chr5	3599081	3599318		C030048B08Rik (-2653)
chr5	138694463	138694749		0910001L09Rik (-2104)
chr5	129523980	129524244		Ran (-1919)
chr5	129523652	129523920		Ran (-2245)
chr5	125026956	125027228		Gtf2h3 (-2065), Eif2b1 (+1974)
chr5	148216771	148216964		Flt3 (-4803)
chr5	24095204	24095435		Chpf2 (+2752), Smarcd3 (+12500)
chr5	75968690	75968852		Kit (-2241)
chr5	130086366	130086576		Mmp17 (-3618)
chr5	100473969	100474169		Enoph1 (+5056), Tmem150c (+114758)
chr5	137524414	137524630		Ap1s1 (-2592)
chr5	116010987	116011201		Gcn1l1 (-4178)
chr5	92868782	92869056		Nup54 (-4694)
chr5	125075289	125075489		Atp6v0a2 (-4259)
chr5	76793396	76793530		Nmu (-661)
chr5	65786524	65786675		Rpl9 (-3930), Lias (+3864)
chr5	136609161	136609307		Lrwd1 (+2710), Polr2j (+16673)
chr5	24087575	24087711		Chpf2 (-4925), Abcf2 (-4358)
chr5	145120674	145120924		Baiap2l1 (-1818)
chr5	100589138	100589272		Tmem150c (-378)
chr5	118607455	118607767		Fbxw8 (-2144)
chr5	31493165	31493398		Snx17 (-2395), Eif2b4 (+2230)
chr5	9262472	9262666		9330182L06Rik (-3624)
chr5	115227500	115227764		Git2 (-4131), Ankrd13a (+2483)
chr5	104471068	104471254		Nudt9 (-4869)
chr5	5695612	5695803		Steap2 (-1631)
chr5	89111282	89111429		Mobkl1a (-38540), Grsf1 (-6160)
chr5	45845105	45845338		Qdpr (-3754), Clrn2 (+232)
chr5	135497244	135497398		Stx1a (-2121)
chr5	30967716	30967894		Cenpa (-1470)
chr5	122801124	122801420		Vps29 (-3150), Rad9b (+2932)
chr5	108418343	108418549		Fam69a (-2350)
chr5	125663463	125663767		Ncor2 (-4031)
chr5	31212952	31213129		Emilin1 (-3118), Ost4 (-2946)
chr5	100470466	100470610		Hnrpdl (-2297), Enoph1 (+1525)
chr5	138719354	138719645		Stag3 (-2237), Gpc2 (+1665)
chr5	139227164	139227328		Fam20c (-3789)
chr5	24261940	24262157		Wdr86 (-25551), Crygn (+1612)
chr5	116476708	116476955		Prkab1 (-2395)
chr5	121060900	121061154		Ddx54 (-2112), 1110008J03Rik (+1571)
chr5	118691170	118691369		2410131K14Rik (-3966), Rnft2 (+3764)
chr5	112753646	112753840		Tfip11 (-1646)
chr5	5512994	5513240		1700015F17Rik (-33974), Cldn12 (+1732)
chr5	125046331	125046514		Tctn2 (-2335)
chr5	54388898	54389122		Stim2 (-752)
chr5	130617335	130617482		Kctd7 (-3349)
chr5	74587034	74587275		Rasl11b (-4196)
chr5	124205485	124205666		Kntc1 (+5841), Niacr1 (+109942)
chr5	151319170	151319565		Zar1l (+1366), Fry (+256863)
chr5	114180964	114181185		Ficd (-4716)
chr5	129514922	129515201		Stx2 (-623)
chr5	24094955	24095191		Chpf2 (+2505), Smarcd3 (+12747)
chr5	101250429	101250659		Fam175a (-590)
chr6	122293561	122293998		Phc1 (-6747), Rimklb (+142543)
chr6	137199464	137199657		Ptpro (-1259)
chr6	35087305	35087652		Cnot4 (-3742)
chr6	33012683	33013055		Chchd3 (-2717)
chr6	40389232	40389459		Wee2 (-3516), E330009J07Rik (-3214)
chr6	141193574	141193928		Pde3a (-4039)
chr6	39816272	39816601		Gm5567 (-243815), Mrps33 (-55502)
chr6	137198875	137199126		Ptpro (-1819)
chr6	58857506	58857755		Nap1l5 (-511)
chr6	25641273	25641598		Gpr37 (-1456)
chr6	64669275	64669505		Atoh1 (-9750)
chr6	124767907	124768112		Tpi1 (-3696)
chr6	34424798	34425102		Bpgm (-1406)
chr6	136611132	136611445		Plbd1 (-875)
chr6	113273986	113274230		Ogg1 (-2862)
chr6	82999781	83000023		Aup1 (-4745), Htra2 (+4663)
chr6	118151449	118151629		Ret (-3777)
chr6	29642707	29643045		Tspan33 (-1380)
chr6	21162821	21163235		Kcnd2 (-3081)
chr6	142915627	142915897		St8sia1 (-2790)
chr6	83078680	83078899		Ino80b (-3767)
chr6	50055447	50055657		Mpp6 (-4688)
chr6	120411218	120411445		Il17ra (-1883)
chr6	108729150	108729394		Arl8b (-3781)
chr6	124693761	124694041		Grcc10 (-2804)
chr6	122823873	122824040		Necap1 (-618)
chr6	118090460	118090781		Csgalnact2 (-1463)
chr6	54763230	54763302		Znrf2 (-3644)
chr6	134587275	134587465		Mansc1 (-4864), Loh12cr1 (-3588)
chr6	34830478	34830803		3110062M04Rik (-2576)
chr6	124945112	124945452		C530028O21Rik (-3173)
chr6	124663959	124664329		Emg1 (-1948), Phb2 (+1837)
chr6	83001485	83001698		Aup1 (-3055), Htra2 (+2973)
chr6	17012662	17012840		Tes (-2398)
chr6	97133221	97133506		Tmf1 (-4246)
chr6	87862981	87863197		8430410A17Rik (-881)
chr6	71859820	71859980		Ptcd3 (-1144), Polr1a (+853)
chr6	52597293	52597560		Tax1bp1 (-66296), Hibadh (-7133)
chr6	120485445	120485473		Cecr5 (-4142)
chr6	142059797	142059912		Gm6614 (-102589), Slco1a6 (+74815)
chr6	137199278	137199412		Ptpro (-1475)
chr6	85286987	85287210		Sfxn5 (-3683)
chr6	83103273	83103490		1700003E16Rik (-3016), Wdr54 (+2991)
chr6	29681925	29682035		Smo (-3517)
chr6	124988686	124988889		Ing4 (-1078)
chr6	125118557	125118874		Gapdh (-3115)
chr6	116208556	116208787		Anubl1 (-5581), D6Wsu116e (+50621)
chr6	54762275	54762454		Znrf2 (-4545)
chr6	115306830	115307115		Timp4 (-105106), Pparg (-65111)
chr6	87860291	87860463		8430410A17Rik (-3593)
chr6	8206742	8206940		Gig18 (-2447), Rpa3 (+2300)
chr6	147418689	147418821		Pthlh (-206148), Ccdc91 (-5638)
chr6	142916115	142921322		St8sia1 (-5747), 5730419I09Rik (+129908)
chr6	113553358	113554211		4931417G12Rik (-3076), 6720456B07Rik (-981)
chr6	92898757	92898950		Adamts9 (-47419)
chr6	54629177	54629293		2410066E13Rik (-2531)
chr6	35124737	35124824		Nup205 (-2835)
chr6	113573556	113573778		Vhl (-348)
chr6	100238284	100238438		Rybp (-1009)
chr6	112993064	112993220		Thumpd3 (-3179)
chr6	54275541	54275748		Prr15 (-1361)
chr6	124724812	124725006		Eno2 (-5382), Lrrc23 (+4827)
chr6	127065077	127065261		9630033F20Rik (-5599), Ccnd2 (+35897)
chr6	118432728	118432949		Zfp9 (-3548)
chr6	125118179	125118371		Gapdh (-2674)
chr6	108090242	108090502		Sumf1 (+45205), Setmar (+75332)
chr6	127987245	127987398		Tspan9 (+106274), Tspan11 (+149682)
chr6	126120200	126120420		Ntf3 (-5332), Kcna5 (+365263)
chr7	147973154	147973956		Syce1 (+198)
chr7	17396099	17397104		Strn4 (-4636)
chr7	31370452	31371058		Wbp7 (+2990), Tmem149 (+20309)
chr7	3411541	3411787		Cacng6 (-13759), Cacng8 (+17205)
chr7	51929626	51929728		Izumo2 (-34436), Myh14 (-8807)
chr7	7063767	7063825		Zfp954 (+10391), Aurkc (+115700)
chr7	109255410	109255771		Art1 (+5334), Chrna10 (+9636)
chr7	119302438	119302743		Dkk3 (-20)
chr7	107011764	107012110		Spcs2 (-4544), Xrra1 (+4209)
chr7	31012453	31012800		Polr2i (-4466), Tbcb (+4421)
chr7	109049605	109049913		2400001E08Rik (-4592)
chr7	51798633	51799090		Spib (-11421), Pold1 (+5323)
chr7	107522813	107523025		Ppme1 (-2513), C2cd3 (+2176)
chr7	72784246	72784532		Tjp1 (-268259), Tarsl2 (-5395)
chr7	4964190	4964586		Zfp524 (-2722), Fiz1 (+456)
chr7	35843527	35843864		Cebpg (-2111)
chr7	52870385	52870708		Fut1 (-2429), Fgf21 (+313)
chr7	134342136	134342425		Cd2bp2 (-2767)
chr7	56498198	56498417		Nav2 (-3251)
chr7	19955747	19956110		Ercc2 (-11459), Ppp1r13l (+9364)
chr7	16556203	16556760		Ehd2 (-3598)
chr7	54046165	54046360		Hps5 (+4988), Saa2 (+39060)
chr7	135662821	135663053		Bag3 (-4160)
chr7	20357390	20357634		Bcam (-1631)
chr7	31018188	31018639		Tbcb (-1366), Polr2i (+1321)
chr7	52665461	52665718		Ntf5 (-3475)
chr7	133545692	133546049		Nfatc2ip (-5620), Cd19 (+12513)
chr7	53438258	53438534		Abcc8 (-2993)
chr7	25329767	25330144		Xrcc1 (-2056), 2310033E01Rik (+1068)
chr7	53089932	53090175		Grwd1 (-3895)
chr7	112897627	112897909		Taf10 (-4916)
chr7	26086244	26086471		Tmem145 (-4769), Pafah1b3 (-3384), Prr19 (-20)
chr7	25180027	25180156		1500002O20Rik (-4555)
chr7	52735209	52735425		Bax (-13049), Dhdh (+8849)
chr7	57227357	57227486		Nell1 (-3298)
chr7	3336645	3336963		Cacng7 (+148)
chr7	35966647	35966942		Slc7a10 (-4609)
chr7	52957701	52957990		Dbp (-2771)
chr7	134734784	134735092		Gm166 (-2829), Rnf40 (+2726)
chr7	52591688	52591905		Trpm4 (-2647), Hrc (+1158)
chr7	31349427	31349628		Lin37 (-4863), Psenen (-1325), Tmem149 (-918)
chr7	118228128	118228304		Eif4g2 (-1672)
chr7	138510970	138511169		2310057M21Rik (-4858), Pstk (-3590)
chr7	87434853	87435158		Prc1 (-4345)
chr7	19962752	19963091		Ercc2 (-4466)
chr7	134342494	134342741		Cd2bp2 (-3104)
chr7	52741379	52741603		Bax (-19223), Dhdh (+2675)
chr7	31208159	31208535		Hcst (-3474), Nfkbid (+24)
chr7	117988943	117989117		Rnf141 (-1135)
chr7	57028635	57029013		Prmt3 (-4904)
chr7	52881468	52881690		Rasip1 (-1328)
chr7	123384524	123384731		Plekha7 (+67262), 1110004F10Rik (+147734)
chr7	52623635	52623884		Ppfia3 (-1371)
chr7	52958362	52958547		Dbp (-2162)
chr7	104841525	104841761		Clns1a (-3558)
chr7	87491413	87491720		Hddc3 (+3544), Man2a2 (+24445)
chr7	134736887	134737131		Gm166 (-4900), Rnf40 (+4797)
chr7	26448126	26448372		Bckdha (-4469), Exosc5 (+4077)
chr7	57228166	57228355		Nell1 (-2459)
chr7	29522228	29522533		Sars2 (-4629), Mrps12 (+4419)
chr7	148656420	148656733		Tspan4 (-4562), Polr2l (+4475)
chr7	108162064	108162405		P2ry2 (-1730)
chr7	19859477	19859622		Vasp (-2347)
chr7	36589432	36589602		Zfp507 (-1509)
chr7	29524374	29524680		Sars2 (-2483), Mrps12 (+2273)
chr7	20359784	20360133		Bcam (-4078)
chr7	107642902	107643381		Ucp2 (+1288), Dnajb13 (+20182)
chr7	19497706	19497807		Ccdc61 (-2004)
chr7	29162562	29162815		Plekhg2 (-5008), Zfp36 (+1558)
chr7	149715549	149715801		Mrpl23 (-3347)
chr7	18891796	18891907		Psg18 (+48504), Mill1 (+61156)
chr7	56497928	56498100		Nav2 (-3545)
chr7	13624089	13624308		Chmp2a (-4073), Ube2m (-872)
chr7	86531943	86532091		Rlbp1 (-104)
chr7	106636159	106636355		Rps3 (-4038)
chr7	104888041	104888193		Aqp11 (-1360)
chr7	119306647	119306808		Dkk3 (-4157)
chr7	119305759	119305940		Dkk3 (-3279)
chr7	19956408	19956787		Ercc2 (-10790), Ppp1r13l (+10033)
chr7	107271364	107271573		Pold3 (-1459)
chr7	31350067	31350213		Psenen (-1937), Tmem149 (-306)
chr7	25792184	25792343		Atp1a3 (-1350)
chr7	72784797	72785157		Tarsl2 (-4807)
chr7	19573843	19573992		Mypop (-2676)
chr7	29957740	29958224		Spred3 (-4316), Ggn (+2753)
chr7	148382828	148383023		Hras1 (-3023), Lrrc56 (+1884)
chr7	107305972	107306178		Lipt2 (-1712)
chr7	104891547	104891769		Aqp11 (-4901)
chr7	17616044	17616277		Ppp5c (-2898)
chr7	142909632	142909914		Mki67 (-1711)
chr7	51927930	51928111		Izumo2 (-36092), Myh14 (-7151)
chr7	151661947	151662059		Cttn (-5357), Ppfia1 (+77631)
chr7	119569179	119569402		Parva (-1929)
chr7	138514138	138514369		Pstk (-406)
chr7	31149041	31149303		Lrfn3 (-1381)
chr7	86038806	86038979		Aen (-1920)
chr7	134343268	134343460		Cd2bp2 (-3850)
chr7	25329138	25329590		Xrcc1 (-2648), 2310033E01Rik (+1660)
chr7	52468604	52468766		Tead2 (-2438), Dkkl1 (-1432)
chr7	151741371	151741574		Ppfia1 (-1839)
chr7	148044092	148044422		Bet1l (-1975), Ric8 (+961)
chr7	53923287	53923455		Tph1 (-653)
chr7	80516247	80516420		Rgma (-4072)
chr7	29384466	29384703		Pak4 (-1382)
chr7	52586740	52586944		Hrc (-3797), Trpm4 (+2308)
chr7	53175258	53175438		Emp3 (+1448), Tmem143 (+22909)
chr7	134117268	134117388		Cdipt (-2535)
chr7	31020371	31020566		Tbcb (-3421), Polr2i (+3376)
chr7	26508016	26508334		Ccdc97 (-4103)
chr7	52686020	52686311		Gys1 (-4043), Ruvbl2 (+3668)
chr7	27983892	27984007		Snrpa (-3171), BC024978 (+1808)
chr7	35966969	35967159		Slc7a10 (-4340)
chr7	20509601	20510116		Pvr (-3367)
chr7	138077627	138078019		Htra1 (-1894)
chr7	152099700	152099841		Oraov1 (-1328)
chr7	28228479	28228716		Blvrb (-4399), Spnb4 (+3010)
chr7	52769158	52769409		Nucb1 (-3506), Tulp2 (+208)
chr7	117364306	117364504		Swap70 (-812)
chr7	120345788	120346082		Arntl (-5044), Rassf10 (+248459)
chr7	134088424	134088794		Asphd1 (+4064), Kctd13 (+16216)
chr7	51499517	51499754		2410002F23Rik (-2456)
chr7	52414309	52414592		Slc17a7 (-4840), Aldh16a1 (-4543)
chr7	29950603	29950821		Ggn (-4517), Spred3 (+2954)
chr7	52959081	52959348		Dbp (-1402)
chr7	74906869	74907037		Synm (-2325)
chr7	19614180	19614334		Rsph6a (-25779), Sympk (+4531)
chr7	128057099	128057467		Polr3e (-3975)
chr7	119306270	119306477		Dkk3 (-3803)
chr7	51799228	51799445		Spib (-11896), Pold1 (+4848)
chr7	29524869	29525102		Sars2 (-2024), Mrps12 (+1814)
chr7	109260616	109260790		Chrna10 (+4524), Art1 (+10446)
chr7	29528648	29528804		Mrps12 (-1926), Sars2 (+1716)
chr7	53648223	53648494		Kcnc1 (-3479)
chr7	89482413	89482661		Adamtsl3 (-1667)
chr7	20336751	20336888		Pvrl2 (-1898)
chr7	19947832	19948051		Cd3eap (-3110), Ppp1r13l (+1377)
chr7	112888631	112888849		Rrp8 (-3642), Ilk (+3636)
chr7	52684897	52686745		Gys1 (-4388), Ruvbl2 (+4013)
chr7	112882276	112882563		Ilk (-2684), Rrp8 (+2678)
chr7	52683849	52684852		Ruvbl2 (+5483), Lhb (+8035)
chr7	129167214	129167467		Gga2 (-2629)
chr7	69493125	69493297		Ndn (+48)
chr7	29957090	29957387		Spred3 (-3573), Ggn (+2010)
chr7	52737229	52737467		Bax (-15080), Dhdh (+6818)
chr7	108989220	108989527		Inppl1 (-3036)
chr7	80516645	80516893		Rgma (-3637)
chr7	31095252	31095546		AI428936 (-4436)
chr7	29951482	29951686		Ggn (-3645), Spred3 (+2082)
chr7	140896242	140896411		Bccip (-4689), Uros (+4651)
chr8	32199413	32199820		Dusp26 (-517)
chr8	86784676	86785009		Mri1 (-3620)
chr8	124958648	124959468		Cyba (-2218)
chr8	73985124	73985670		Mrpl34 (-3428), Abhd8 (+2159)
chr8	73115383	73115868		Isyna1 (-2754)
chr8	4235214	4235671		Map2k7 (-3297)
chr8	73799677	73799969		Haus8 (-3334), Myo9b (+3210)
chr8	98154770	98154968		Gins3 (-2590)
chr8	114163890	114164426		Zfp1 (-3185), Zfp1 (-3185)
chr8	126512081	126512328		Abcb10 (-5183), Taf5l (+33004)
chr8	109952692	109952890		Nob1 (-3853)
chr8	75020634	75020931		Slc35e1 (-4270)
chr8	30331097	30331290		Unc5d (-1086)
chr8	97376923	97377201		Polr2c (-4288)
chr8	125136762	125137038		Galns (-1513), Trappc2l (+1374)
chr8	26953522	26953767		Ash2l (-2394)
chr8	125745692	125745909		Cdk10 (-2940)
chr8	107853902	107854437		Lrrc29 (-3994), Tmem208 (+3906)
chr8	35177850	35178208		Mboat4 (-55)
chr8	73923370	73923806		Ushbp1 (-3888), 5430437P03Rik (+2834)
chr8	82585938	82586142		Hhip (-4133)
chr8	73114559	73114778		Isyna1 (-3711)
chr8	108227864	108228234		4933405L10Rik (-4154), Acd (-3054)
chr8	127191823	127191904		2310022B05Rik (-4595)
chr8	41721881	41722190		Mtmr7 (-1890)
chr8	107152386	107152700		Cdh16 (-4382)
chr8	72829342	72829603		Ddx49 (-3122), Cope (+2789)
chr8	127189537	127189894		2310022B05Rik (-2447)
chr8	27109515	27109616		4930444A02Rik (-4973)
chr8	98198672	98198984		Ndrg4 (-28109), Gins3 (+41369)
chr8	127420154	127420564		Exoc8 (+1246), Gnpat (+33426)
chr8	114437569	114437830		Chst5 (-3601)
chr8	3586861	3587059		2310057J16Rik (-490)
chr8	87507087	87507484		Junb (-4669)
chr8	125139595	125139797		Galns (-4309), Trappc2l (+4170)
chr8	74007323	74007486		Gtpbp3 (-4597), Ano8 (+2561)
chr8	73273074	73273392		Rab3a (-5345), Pde4c (+25270)
chr8	97602043	97602241		Katnb1 (-2959)
chr8	74969531	74969589		Calr3 (-1883), 1700030K09Rik (+1781)
chr8	48614648	48614934		Rwdd4a (-4208), D030016E14Rik (+4033)
chr8	87495389	87495660		Prdx2 (+1978), Junb (+7092)
chr8	87578477	87578700		Fbxw9 (-5429), Tnpo2 (+17775)
chr8	23175518	23175787		Alg11 (+4461), Nek5 (+59872)
chr8	13204177	13204464		Grtp1 (-3697)
chr8	130879809	130879976		Nrp1 (-3080)
chr8	87827592	87827864		Vps35 (-4332), Orc6 (+4197)
chr8	91217763	91218036		Cyld (-3027)
chr8	75091992	75092246		Tmem38a (-3883), 9130011J15Rik (+2828)
chr8	87695746	87695979		Olfr371 (-58533), Gm6531 (+20040)
chr8	112740241	112740531		Ftsjd1 (-1474)
chr8	74968638	74968983		Calr3 (-1134), 1700030K09Rik (+1032)
chr8	125782388	125782646		1300018I17Rik (-4442), Zfp276 (+4422)
chr8	113431010	113431108		Fuk (-4700)
chr8	34762215	34762370		Gsr (-1417)
chr8	79418682	79418890		Nr3c2 (-7621)
chr8	97875393	97875753		Mmp15 (-664)
chr8	88014156	88014356		Gpt2 (-2260)
chr8	87591572	87591884		Dhps (-3928), Gm5741 (+153)
chr8	67175249	67175467		Cpe (-3521)
chr8	87451467	87451588		Mast1 (+9724), Dnase2a (+19005)
chr8	127040052	127040326		Cog2 (-4478)
chr8	93834819	93835044		Fto (-2492), Rpgrip1l (+2189)
chr8	77629820	77630034		Mcm5 (-3500)
chr8	97294144	97294268		Cx3cl1 (-1874)
chr8	86936266	86936415		Cacna1a (-2922)
chr8	49764039	49764316		Odz3 (-4134)
chr8	9979836	9980095		Lig4 (-3643), Abhd13 (+2249)
chr8	127416765	127416878		Exoc8 (+4783), Gnpat (+29889)
chr8	93660328	93660457		Aktip (-998)
chr8	73219618	73219942		Jund (-1858)
chr8	13335620	13335773		Tfdp1 (-3968)
chr8	122366845	122367092		Cotl1 (-2490)
chr8	70798019	70798205		Sh2d4a (-2315)
chr8	113137403	113137676		Vac14 (-4998)
chr8	73219297	73219533		Jund (-2223)
chr8	93840305	93840481		Rpgrip1l (-3272), Fto (+2969)
chr8	121867491	121867779		Hsbp1 (-803)
chr8	87393176	87393426		Syce2 (-2709)
chr8	108937760	108937848		Zfp90 (-1435)
chr8	113554783	113555023		Aars (-2964), Ddx19b (+748)
chr8	75090888	75091181		Tmem38a (-4967), 9130011J15Rik (+3912)
chr8	26316515	26316797		Tacc1 (-4735)
chr8	41935914	41943352		Slc7a2 (-8088), Adam39 (+31270)
chr8	26893234	26893458		Lsm1 (-2717), Bag4 (+2335)
chr8	108376306	108376475		Thap11 (-2612), Cenpt (-483)
chr8	98237347	98237516		Setd6 (-2381)
chr8	127277550	127277884		Fam89a (-2008)
chr8	95374998	95375302		Lpcat2 (-4099)
chr8	37156346	37156710		D8Ertd82e (-1354)
chr8	26125256	26125402		Tm2d2 (-2354), Adam9 (+2065)
chr8	13156844	13157050		Lamp1 (-2188)
chr8	87368517	87368727		Rad23a (-4082)
chr8	120020642	120020731		Plcg2 (-1504)
chr8	96703014	96703169		Mt1 (+103)
chr8	77616540	77616833		Hmox1 (-830)
chr8	18842264	18842479		Agpat5 (-3907)
chr8	74841159	74841375		Klf2 (-1694)
chr8	14091501	14091774		Dlgap2 (-4237), Erich1 (-1311)
chr8	13156313	13156610		Lamp1 (-2673)
chr8	127385280	127385427		Gnpat (-1579), 2810004N23Rik (+1575)
chr8	23706028	23706280		Vdac3 (-1869)
chr8	73925658	73926502		Ankle1 (-3831)
chr8	74840248	74840374		Klf2 (-2650)
chr8	13497035	13497150		Gas6 (-2558)
chr8	73891868	73892073		Ocel1 (-3226), Use1 (+855)
chr8	26891588	26891782		Lsm1 (-4378), Bag4 (+3996)
chr8	73366979	73367100		Arrdc2 (-3421)
chr8	86785583	86785742		Mri1 (-4440)
chr8	86775508	86775637		D8Ertd738e (-1913)
chr8	127243214	127243356		Arv1 (-2754), Ttc13 (+2590)
chr8	75881291	75881658		Large (-5020)
chr8	3491755	3491906		Zfp358 (-1307)
chr8	23584800	23585010		Slc20a2 (-2267)
chr9	62131917	62132158		Spesp1 (-2052)
chr9	21607151	21607623		Kank2 (-4397)
chr9	44733783	44733953		Atp5l (-5043), Ube4a (+39815)
chr9	71061919	71062277		Aldh1a2 (-1498)
chr9	20784301	20784772		S1pr2 (-3300)
chr9	21224410	21224602		Dnm2 (-4883)
chr9	21860135	21860605		Elavl3 (-3903)
chr9	20931376	20931929		Raver1 (-35221), Tyk2 (+4066)
chr9	100541941	100542047		Stag1 (-2048)
chr9	44612029	44612282		Tmem25 (-4857), Ttc36 (-1122)
chr9	75531862	75532068		Scg3 (-102)
chr9	114843769	114844011		Gpd1l (-785)
chr9	108483000	108483271		Wdr6 (-2135)
chr9	107452858	107453249		Rassf1 (-3933)
chr9	26617339	26617401		Glb1l2 (-3368)
chr9	40489880	40490193		9030425E11Rik (-4010)
chr9	46088987	46089238		Bud13 (-1982)
chr9	70525046	70525165		Adam10 (-1702)
chr9	39995263	39995497		Zfp202 (-4521), Olfr986 (+716)
chr9	68497524	68497733		Rora (-3980)
chr9	111175452	111175723		Mlh1 (-1476), Epm2aip1 (+1239)
chr9	37242598	37242918		Robo3 (-1998)
chr9	34929031	34929185		St3gal4 (-4713)
chr9	115224114	115224297		Stt3b (-4667)
chr9	77596970	77597237		Gclc (-5513), Klhl31 (+112565)
chr9	50421677	50422001		Pih1d2 (-3587)
chr9	53823784	53823981		Elmod1 (-775)
chr9	75159077	75159462		Gnb5 (+84)
chr9	39998090	39998305		Zfp202 (-1703)
chr9	53190621	53190845		Kdelc2 (-1395)
chr9	91272589	91272836		Plscr1 (-872319), Zic4 (+8903)
chr9	108753520	108753847		Slc26a6 (-2690)
chr9	107952715	107953071		Amigo3 (-2597)
chr9	13634676	13634877		Cep57 (-3226), Fam76b (+2606)
chr9	20670790	20670948		A230050P20Rik (-2217), A230050P20Rik (-2217)
chr9	66897934	66898089		Tpm1 (-992)
chr9	108416100	108416483		Qrich1 (-3126)
chr9	21922050	21922220		Elof1 (-3522)
chr9	34291392	34291675		Kirrel3 (-4755)
chr9	122829351	122829481		Zfp105 (-2780)
chr9	102258579	102258792		Ephb1 (-1663)
chr9	44139102	44139297		H2afx (-3598)
chr9	108708163	108708310		Nckipsd (-2474)
chr9	107487760	107487994		Ifrd2 (-2172)
chr9	106339895	106340159		Acy1 (+540)
chr9	107948007	107948240		Gmppb (-3497)
chr9	108707916	108708132		Nckipsd (-2687)
chr9	111340859	111341080		Dclk3 (-615)
chr9	54877501	54877688		Chrna3 (-3229)
chr9	32155048	32155275		Kcnj5 (-3340)
chr9	15512849	15513005		Slc36a4 (-1286)
chr9	110431634	110431816		Setd2 (-3376)
chr9	72890164	72890420		Pigb (-2786), Rab27a (-2380)
chr9	107451666	107451838		Rassf1 (-5235), Zmynd10 (+2111)
chr9	119307972	119308136		Acvr2b (-3565)
chr9	47335484	47335641		Cadm1 (-2872)
chr9	95458787	95458935		Paqr9 (-1375)
chr9	108096346	108096578		Bsn (-3748)
chr9	119352535	119352906		Exog (-1320)
chr9	106798852	106799123		Manf (-4719)
chr9	42076317	42076543		Sc5d (-4047)
chr9	66823992	66824154		Lactb (-782)
chr9	102908972	102909200		Slco2a1 (-574)
chr9	20683819	20684168		Angptl6 (+160)
chr9	76173387	76173566		Hcrtr2 (-2092)
chr9	111337245	111337373		Dclk3 (-4276)
chr9	120032258	120032379		Rpsa (-4565)
chr9	61876767	61876960		Paqr5 (-2267)
chr9	48645090	48645433		Zbtb16 (-1212)
chr9	77958115	77958330		Ick (-2822), Fbxo9 (-1363)
chr9	69244470	69244773		Narg2 (-1183)
chr9	83437287	83437551		Sh3bgrl2 (-4526)
chr9	28209404	28209520		NONE
chr9	119489357	119489627		Scn5a (-1358)
chr9	119308148	119308370		Acvr2b (-3360)
chr9	50408622	50409613		Timm8b (-2888), Sdhd (+2836)
chr9	58406647	58406849		Nptn (-23299), Cd276 (-18001)
chrX	91225721	91226240		Pdk3 (-148547), Zfx (+142765)
chrX	131139985	131140321		Gla (-4609), Hnrnph2 (+4328)
chrX	103416435	103416478		Taf9b (+40)
chrX	148781565	148781817		Tspyl2 (-4664)
chrX	148781043	148781403		Tspyl2 (-4196)
chrX	149407742	149407903		Usp51 (-33189), Gpr143 (+191359)
chrX	135892943	135893104		D330045A20Rik (-121882), Trap1a (+24802)
chrX	151774838	151775076		Prdx4 (-1960)
chrX	7418617	7418840		Otud5 (-228)
chrX	7458483	7458770		Slc35a2 (-2743)
chrX	103416331	103416424		Taf9b (+119)
chrX	70880852	70881081		Dusp9 (-3813)
chrX	71598945	71599217		Lage3 (-124)
chrX	12159902	12160195		Atp6ap2 (-4836)
chrX	34414512	34414748		Ube2a (+269)
chrX	12339359	12339607		Med14 (-384)
chrX	35232172	35232269		Rhox8 (-100)
chrX	50412098	50412296		Plac1 (+55385), Hprt (+70942)
chrX	159198101	159198314		Rbbp7 (-96)
chrX	70473374	70473812		F8a (-52)
chrX	20281079	20281301		Usp11 (+155)
chrX	70067236	70067370		Gabrq (-3472)
chrX	48372077	48372320		Rap2c (-1004)
chrX	20003080	20003401		Phf16 (-34401), Rp2h (+61507)
chrX	10294191	10294528		Mid1ip1 (-131)
chrX	147927792	147927877		Phf8 (-27380), Fam120c (+149069)

## Sheet: Dex-P1 NSCs
Ontology enrichment results of genes associated with differential methylation level in P1 NSCs
Chr	start	end		Genes
chr1	194684895	194685105		Sertad4 (-7059), Syt14 (+176892)
chr1	138112841	138113194		AK009188 (-25729), 5730559C18Rik (+17823)
chr1	193726690	193727210		Slc30a1 (-3710)
chr1	91828612	91828929		Gbx2 (-1020)
chr1	137624171	137624424		Csrp1 (-1476)
chr1	99877016	99877241		Pam (+115080), Gin1 (+210373)
chr1	155336406	155336579		Dhx9 (-1703)
chr1	133966165	133966278		Mfsd4 (-1583)
chr1	95243438	95243552		Pask (-4130), Ppp1r7 (+3273)
chr1	94541616	94541838		Myeov2 (-3165)
chr1	58504717	58504997		Ppil3 (-2527), Nif3l1 (+379)
chr1	74374387	74374585		Gm216 (-34196), Tmbim1 (-23576)
chr1	137820334	137820484		Pkp1 (-4808)
chr1	136857556	136857780		Ube2t (-1486)
chr1	40324884	40325099		Il1rl2 (-56480), Il1r1 (+1561)
chr1	194974666	194974866		Irf6 (-4540)
chr1	138110865	138111078		AK009188 (-23683), 5730559C18Rik (+19869)
chr1	93694125	93694387		Twist2 (-3798)
chr1	59177865	59178119		Als2cr4 (-1052)
chr1	174303478	174303659		Pigm (-3093)
chr1	177625947	177626133		Opn3 (-3319), Wdr64 (-2684)
chr1	93693930	93694094		Twist2 (-4042)
chr1	107674013	107674208		Tnfrsf11a (-3189)
chr1	133142496	133142704		Rassf5 (-845)
chr1	155586825	155587081		Rgs16 (-530)
chr1_random	274463	274661		NONE
chr10	70708318	70708570		Tfam (-7652), Ube2d1 (+39566)
chr10	77709510	77709710		Trappc10 (-2223)
chr10	74453257	74453887		Gnaz (+23596), Rtdr1 (+41759)
chr10	60295621	60295906		Unc5b (-1435)
chr10	23508968	23509105		Rps12 (-2022)
chr10	39086968	39087096		Fyn (-2573)
chr10	42413822	42414085		Sec63 (-67348), Ostm1 (+15231)
chr10	38852586	38852870		Tube1 (-1101), 1700025K23Rik (+973)
chr10	41166535	41167113		Zbtb24 (-3378)
chr10	53102870	53103074		Gm9766 (-3315)
chr10	31168523	31168539		Tpd52l1 (-2804)
chr10	77636656	77636785		D10Jhu81e (-4208)
chr10	90542065	90542316		Ikbip (-3593), Apaf1 (+3297)
chr10	107766905	107767098		Pawr (-2243)
chr10	94974294	94974728		Ube2n (-3285)
chr10	80814724	80814846		Hmg20b (-1613)
chr10	116665266	116665414		Yeats4 (-3777)
chr10	79373011	79373269		Med16 (-1457)
chr10	61155202	61155445		Tysnd1 (-2938)
chr10	41025585	41025801		Fig4 (-2646)
chr10	12805719	12805962		Plagl1 (-4753)
chr10	80694241	80694421		Zfr2 (-1577), Atcay (-807)
chr10	12590321	12590607		Utrn (-8931), Stx11 (+93601)
chr10	80530176	80530353		Thop1 (-2563)
chr10	127706383	127706581		Stat2 (-1150)
chr10	118309008	118309061		Dyrk2 (-3076)
chr10	121487685	121487832		Srgap1 (-3510)
chr10	23867426	23867588		Stx7 (-1616)
chr10	38851138	38851341		Tube1 (-2589), 1700025K23Rik (+2461)
chr10	75388920	75389160		Smarcb1 (-4681)
chr10	42001296	42001455		Foxo3 (-4828)
chr10	79428941	79429340		Grin3b (-4328)
chr10	79417703	79417914		Wdr18 (-5088), Arid3a (+27992)
chr10	77634452	77634636		D10Jhu81e (-2031)
chr10	75400315	75400483		Gm5134 (-16860), Chchd10 (+2239)
chr10	80641508	80641722		Dapk3 (-4137)
chr10	80169730	80169903		Izumo4 (+4379), Ap3d1 (+35139)
chr10	81107682	81107895		Gm10778 (-4025)
chr10	126750956	126751307		Mars (-2290)
chr10	128136789	128136964		Rab5b (-3553)
chr10	80364745	80364924		Timm13 (-1121)
chr10	80965226	80965260		S1pr4 (-2361)
chr10	9623720	9623905		Stxbp5 (-2975)
chr10	84374633	84374803		Ric8b (-5643), Rfx4 (+155925)
chr10	79634959	79635146		1600002K03Rik (-636)
chr10	80945825	80946011		Celf5 (-464)
chr10	126636141	126636304		Dtx3 (-3458)
chr10	75493288	75493486		Zfp280b (-1970)
chr10	68674709	68674970		Rhobtb1 (-565)
chr10	60151158	60151360		Cdh23 (+7979), 4632428N05Rik (+341660)
chr11	98765088	98765445		Cdc6 (-3936)
chr11	69214161	69214359		Tmem88 (-2524)
chr11	115682908	115683109		Llgl2 (-2363)
chr11	60545116	60545314		Flii (-4492), Smcr7 (+3315)
chr11	90497839	90498060		Cox11 (-1548), Stxbp4 (+1472)
chr11	109586841	109587030		Fam20a (-3366)
chr11	3877497	3877815		Gal3st1 (-12280), Pes1 (+13678)
chr11	98764728	98765036		Cdc6 (-4321)
chr11	86362077	86362258		Rps6kb1 (-3859), Tubd1 (+3675)
chr11	69213608	69213812		Cyb5d1 (-4862), Tmem88 (-1974)
chr11	5851707	5851914		Ykt6 (-3950), Gck (-2209)
chr11	62266828	62267003		Ncor1 (+3918), Ttc19 (+171941)
chr11	68711909	68712082		Rpl26 (-3072)
chr11	105827328	105827566		Ace (-1814)
chr11	77277309	77277582		Coro6 (+33)
chr11	23200492	23200712		Usp34 (-6293), Xpo1 (+44561)
chr11	34930263	34930425		Slit3 (-4614)
chr11	3356653	3356786		Rnf185 (-4392)
chr11	3793532	3793740		Dusp18 (-1607), 4921536K21Rik (+1493)
chr11	4019313	4019500		Sec14l2 (-675)
chr11	5803067	5803384		Myl7 (-4441)
chr11	115682077	115682271		Llgl2 (-3198)
chr11	6072972	6073067		Camk2b (-107269), Nudcd3 (+27434)
chr11	4955104	4955383		Rasl10a (-2887)
chr11	113550147	113550429		D11Wsu99e (-4823), D11Wsu47e (+4562)
chr11	6960318	6960494		Adcy1 (-3086)
chr11	118336244	118336420		Engase (-1942)
chr11	32169586	32169848		Nprl3 (-2103)
chr11	113476381	113476777		Slc39a11 (-49450), Sstr2 (-8992)
chr11	87173698	87173875		Ppm1e (-1291)
chr11	35651852	35652059		Rars (-3926)
chr11	102740516	102740709		Ccdc103 (-1945), Eftud2 (+1676)
chr11	72994497	72994788		Tmem93 (-4099), Tax1bp3 (+4058)
chr11	115050320	115050552		Nat9 (-1806), Tmem104 (+1635)
chr11	69697334	69697513		Kctd11 (-2937)
chr11	58981401	58981574		A230051G13Rik (-4244)
chr11	115681908	115682055		Llgl2 (-3390)
chr11	101120122	101120270		Wnk4 (-1685)
chr11	115261374	115261555		Ict1 (-3615)
chr11	105896363	105896531		Dcaf7 (-1739)
chr11	69500370	69500514		Senp3 (-4856)
chr11	20237213	20237305		Slc1a4 (-4543)
chr11	77276758	77276950		Coro6 (-559)
chr11	69580372	69580536		Zbtb4 (+1040), Chrnb1 (+28985)
chr11	6170772	6170939		Ddx56 (-3124)
chr11	103133316	103133498		Map3k14 (-4692)
chr11	77791460	77791643		Phf12 (-4766)
chr11	62096999	62097215		Zswim7 (-2210), Ttc19 (+2132)
chr11	51430315	51430490		Nhp2 (-2872)
chr11	63739221	63739445		Hs3st3b1 (-3547)
chr11	98897511	98897709		Igfbp4 (-4964)
chr11	115129337	115129560		Grin2c (-892)
chr11	82725193	82725366		Nle1 (-3383), Unc45b (+525)
chr11	105896543	105896581		Dcaf7 (-1624)
chr11	55275496	55275699		Atox1 (-958)
chr11	115950076	115950180		Wbp2 (-1850)
chr11	103277048	103277204		Plekhm1 (-3148)
chr12	53109886	53110143		6530401N04Rik (-2527)
chr12	82041740	82041908		Srsf5 (-4667)
chr12	36771423	36771654		Tspan13 (-2474)
chr12	31756266	31756531		Fam110c (-2434)
chr12	29431267	29431475		Ttc15 (+3947), Adi1 (+71299)
chr12	74385807	74386105		Slc38a6 (-1886), Trmt5 (+1742)
chr12	17012721	17012844		Pqlc3 (-5859), 2410004P03Rik (+5750)
chr12	28030824	28031513		Sox11 (-3586)
chr12	25179212	25179387		Taf1b (-4146)
chr12	31757794	31758032		Fam110c (-920)
chr12	71213841	71214020		Nin (-10090), Pygl (+114739)
chr12	119079582	119080174		Cdca7l (-2456)
chr12	65887727	65887844		Fscb (-311901), Gm527 (-131112)
chr12	60328664	60328837		Fbxo33 (-8281)
chr12	82702715	82702912		Ttc9 (-29542), Med6 (-6869)
chr12	36885710	36885955		Bzw2 (-2421), Ankmy2 (+2122)
chr12	36885120	36885362		Bzw2 (-1829), Ankmy2 (+1530)
chr12	29436092	29436242		Ttc15 (-849), Tssc1 (-526)
chr12	117721772	117721964		Ptprn2 (-2325)
chr12	109568316	109568571		Cyp46a1 (-4147)
chr12	112641611	112641707		Cdc42bpb (-25730), 1200009I06Rik (-13982)
chr12	77395195	77398528		Akap5 (-29016), Mthfd1 (+40643)
chr12	100805482	100805677		Foxn3 (-117296), 2610021K21Rik (+316072)
chr12	77384999	77390448		Akap5 (-38154), Mthfd1 (+31505)
chr12	81617767	81617943		Galntl1 (-2122)
chr12	86553354	86555936		Pgf (-36410), Eif2b2 (-5818)
chr12	80010520	80010650		Plek2 (-2660)
chr12	81615833	81616065		Galntl1 (-4028)
chr12	77924592	77924954		Rab15 (-1262)
chr12	85536577	85536775		Pnma1 (-47237), C130039O16Rik (+23155)
chr13	100110509	100110697		Mrps27 (-4138), Ptcd2 (+4030)
chr13	54687672	54688312		Higd2a (-3600), Nop16 (+3443)
chr13	55699457	55699614		B4galt7 (-1936)
chr13	47113208	47113578		Nhlrc1 (-3174)
chr13	51667121	51667352		Shc3 (-4784)
chr13	58249968	58250232		Hnrnpa0 (-20183), 5133401N09Rik (-8910)
chr13	43454697	43454987		Gfod1 (-55301), Sirt5 (-11246)
chr13	41340848	41341046		BC024659 (-4266)
chr13	55253152	55253229		Fgfr4 (-988)
chr13	94410050	94410233		Bhmt (-2429)
chr13	30008589	30008666		Cdkal1 (-61171), E2f3 (+69304)
chr13	54695257	54695368		Nop16 (-3878), Higd2a (+3721)
chr13	55433871	55434050		Mxd3 (-2870)
chr13	41341430	41341601		BC024659 (-3697)
chr13	94537701	94537901		Arsb (-3833)
chr13	46065263	46065450		Gm1574 (-303733), Atxn1 (-5012)
chr13	56704699	56704998		Lect2 (-54950), Tgfbi (-6115)
chr13	99029595	99029821		Ankra2 (-3489), Utp15 (+3239)
chr13	56708994	56709157		Tgfbi (-1888)
chr13	55311115	55311308		Nsd1 (+69)
chr13	96092945	96093163		Zbed3 (-2138)
chr13	49513826	49514012		Ippk (-2761)
chr13	56398625	56398773		Cxcl14 (-787)
chr13	53474592	53474799		Sptlc1 (-1966)
chr14	32894331	32894576		Oxnad1 (-4460), Dph3 (+4397)
chr14	41964440	41964643		Mbl1 (-203)
chr14	21867606	21867753		Adk (-4175), Ap3m1 (+3984)
chr14	55547119	55547312		Il25 (-4316), Efs (-1591)
chr14	76901873	76902255		Serp2 (+54430), Tsc22d1 (+86436)
chr14	30821444	30821677		Chdh (-625), Il17rb (+521)
chr14	76189272	76189472		Slc25a30 (-2528)
chr14	67491609	67491792		Dpysl2 (-4264), Gm5464 (+4014)
chr14	47892837	47893006		Socs4 (-3896), Wdhd1 (+3610)
chr14	103751400	103751598		Scel (-161059), Mycbp2 (-5482)
chr14	32901487	32901904		Dph3 (-2845), Oxnad1 (+2782)
chr14	3051960	3052274		D830030K20Rik (-172329), Gm2897 (+2831)
chr14	28144966	28145180		D14Abb1e (-96960), Arhgef3 (+93848)
chr14	101597419	101597572		1700110M21Rik (+1790)
chr15	85654189	85654517		Pkdrej (-2190)
chr15	78741568	78741801		Pdxp (-2664)
chr15	100470280	100470681		Smagp (-3195)
chr15	97080419	97080622		Amigo2 (-2803)
chr15	101094007	101094178		Nr4a1 (-3184)
chr15	85643934	85644159		2210021J22Rik (-1920)
chr15	73581669	73581917		Ptp4a3 (+28218), Gm628 (+88308)
chr15	82079305	82079567		Cenpm (-4259)
chr15	76185475	76185669		Sharpin (-4032), Maf1 (+3848)
chr15	76284259	76284513		Scx (-3482)
chr15	12756939	12757115		6030458C11Rik (-2615), Drosha (+2457)
chr15	96294455	96295098		Scaf11 (-3503)
chr15	84965237	84965428		Smc1b (-2946), Ribc2 (+2804)
chr15	11930162	11930361		Sub1 (-4500)
chr15	76286336	76286553		Scx (-1423)
chr15	89214136	89214357		Odf3b (-4562), Klhdc7b (-3075)
chr15	83428517	83428686		Ttll12 (-3015)
chr15	99307889	99308033		Bcdin3d (-2800)
chr15	80807340	80807524		Sgsm3 (-763)
chr15	98750241	98750282		Lmbr1l (-1733)
chr15	98882730	98883086		Prph (-2697)
chr15	89027649	89027836		Fam116b (-838)
chr15	79666375	79667888		Npcd (-2369)
chr15	75737301	75737503		Tigd5 (-2763), Eef1d (+2368)
chr15	99530134	99530321		Smarcd1 (-2490)
chr15	85654891	85655059		Pkdrej (-2812)
chr15	101094760	101094955		Nr4a1 (-2419)
chr15	76184089	76184290		Sharpin (-2650), Maf1 (+2466)
chr15	85161577	85161787		Atxn10 (-5129), Fbln1 (+125244)
chr15	79237734	79237825		Tmem184b (-4047)
chr15	76539053	76539333		Recql4 (+1713), Mfsd3 (+7221)
chr16	92296781	92297182		Fam165b (-4566)
chr16	87695596	87695730		Bach1 (-3536)
chr16	38456256	38456368		Adprh (-3543), Cd80 (-2701)
chr16	98146661	98146961		C2cd2 (-2568)
chr16	41532236	41532443		Lsamp (-1115)
chr16	92298597	92298874		Fam165b (-2812)
chr16	91268053	91268242		Olig1 (-1866)
chr16	23990577	23990748		Bcl6 (-1965)
chr16	22442115	22442211		Etv5 (-2520)
chr16	45411851	45412051		Cd200 (-2785)
chr16	91477362	91477428		Ifnar1 (-8065), Il10rb (+70915)
chr16	20713658	20713869		Polr2h (-4135), Clcn2 (+3286)
chr16	10790889	10791093		Tnp2 (-2243), Prm3 (+16)
chr16	4083251	4083464		Trap1 (-5548), Crebbp (+130046)
chr16	95922747	95922893		Ets2 (-1194)
chr16	92297232	92297446		Fam165b (-4209)
chr17	34073919	34074573		Wdr46 (-3422), H2-Ke2 (+3042)
chr17	43808749	43810452		Rcan2 (-129199), Cyp39a1 (+5227)
chr17	25572915	25573219		Cacna1h (-2339)
chr17	67707819	67707937		Ptprm (-4079)
chr17	33856993	33857184		March2 (-1474)
chr17	27066212	27066378		Phf1 (-3777)
chr17	45819336	45819440		Mrpl14 (-3933), Tmem63b (+3779)
chr17	46819269	46819776		Klhdc3 (-1644), Mea1 (+1437)
chr17	35806848	35807047		Vars2 (-2411)
chr17	36118300	36118476		Prr3 (-1976), Gnl1 (+1488)
chr17	24865194	24865529		Ndufb10 (-4029), Rpl3l (+588)
chr17	24789401	24789611		Slc9a3r2 (-2256)
chr17	36051442	36051712		Atat1 (-4564), Ppp1r10 (-2279)
chr17	25865391	25865702		Chtf18 (-1187), Rpusd1 (+851)
chr17	30710091	30710223		Btbd9 (+3075), Zfand3 (+568125)
chr17	32306705	32306808		Notch3 (-2960)
chr17	23818060	23818208		Tnfrsf12a (-3718), Cldn6 (+1802)
chr17	49566412	49566471		Mocs1 (-1247)
chr17	71875013	71875211		Smchd1 (-50429), Ndc80 (+1085)
chr17	66302517	66302695		Twsg1 (-2079)
chr17	25378020	25378211		Gnptg (-1055), 0610007P22Rik (+1001)
chr17	28367683	28367940		Ppard (-1887)
chr17	29796226	29796409		Ftsjd2 (-1228)
chr17	43800094	43800309		Cyp39a1 (-4172), Slc25a27 (+3762)
chr17	25971814	25972014		Stub1 (-1608)
chr17	35298204	35298449		Prrc2a (+3495), Bat3 (+26140)
chr17	34063114	34063286		Rgl2 (-3639)
chr17	36343111	36343359		H2-T3 (-16139), Rpp21 (+51556)
chr17	28490574	28490740		Tead3 (-3112)
chr17	46285575	46285757		Rsph9 (-4519)
chr17	23879745	23879965		Paqr4 (-2558)
chr17	50644598	50644814		Plcl2 (-4166)
chr17	28762327	28762527		Srpk1 (-3028)
chr17	35261408	35261602		Csnk2b (-3113), D17H6S53E (-2555)
chr17	35254606	35254838		Ly6g5b (-2377)
chr17	24301271	24301486		Amdhd2 (-679)
chr17	25862113	25862308		Rpusd1 (-2485), Chtf18 (+2149)
chr17	34972884	34973090		Dom3z (-977), Stk19 (+861)
chr17	46891577	46891765		Cnpy3 (-2510)
chr17	5488344	5488582		Zdhhc14 (-4137)
chr17	35254373	35254461		Ly6g5b (-2072)
chr18	80238973	80239179		Pard6g (-4558)
chr18	37913728	37914080		Taf7 (-110046), Diap1 (+181161)
chr18	73977890	73978003		Me2 (-2901)
chr18	75177429	75177668		Dym (-877)
chr18	35017864	35018022		Egr1 (-2918)
chr18	70634460	70634613		4930503L19Rik (-2403), Stard6 (+2338)
chr18	37922583	37922756		Taf7 (-118812), Diap1 (+172395)
chr18	37128684	37128866		Pcdhac2 (-174848), Zmat2 (+175198)
chr18	36916831	36917037		Wdr55 (-2959)
chr18	37893013	37893237		Taf7 (-89267), Diap1 (+201940)
chr18	36842427	36842639		Apbb3 (-3513)
chr18	37903147	37903363		Taf7 (-99397), Diap1 (+191810)
chr18	36678365	36678611		Hbegf (-3029)
chr19	56792460	56792774		Adrb1 (-4245)
chr19	47213651	47214025		Calhm2 (-1054)
chr19	36813722	36813955		Ppp1r3c (-2745)
chr19	3278686	3279246		Mrpl21 (-4081), Ighmbp2 (+4044)
chr19	47218464	47218622		Calhm1 (+121)
chr19	10957129	10957156		Tmem109 (-910)
chr19	38203743	38204021		Rbp4 (-4071), Pde6c (-3389)
chr19	4398544	4398699		Kdm2a (-1545)
chr19	3913920	3914076		Ndufs8 (-1281)
chr19	60941069	60941199		Sfxn4 (-3801)
chr19	24937865	24938069		Pgm5 (-1635)
chr19	56792927	56793093		Adrb1 (-3852)
chr19	3415049	3415211		Gal (-673)
chr19	44625503	44625668		Sec31b (-5248), Ndufb8 (+4319)
chr19	10053565	10053769		Fth1 (-3191)
chr19	47169867	47170071		Usmg5 (-4854), Pdcd11 (+4713)
chr19	4874390	4874596		Zdhhc24 (-4175), Actn3 (+3391)
chr19	7014948	7015080		Bad (-1331), Gpr137 (+669)
chr2	172199039	172199410		Aurka (-3219), Cstf1 (+2722)
chr2	92210439	92210667		Pex16 (-4843), Gyltl1b (+640)
chr2	29703344	29703556		Cercam (-21564), Urm1 (+20541)
chr2	28324987	28325263		1700007K13Rik (-3281), Mrps2 (+1644)
chr2	21064454	21064651		Arhgap21 (-175205), Enkur (+62439)
chr2	30332443	30332556		Ier5l (-2781)
chr2	180319196	180319576		Ogfr (-4726)
chr2	172822891	172823188		Rae1 (-2598)
chr2	167510054	167510213		Cebpb (-4281)
chr2	130489050	130489291		Itpa (-4406), Ddrgk1 (+1210)
chr2	165115770	165116054		Slc35c2 (-2585)
chr2	3426512	3426674		Cdnf (-3744), Hspa14 (+3493)
chr2	13992113	13992330		Stam (-3517)
chr2	152170876	152171106		Trib3 (-1195)
chr2	165985095	165985245		Sulf2 (-4014)
chr2	121336558	121336778		Mfap1a (-4276), Wdr76 (+4209)
chr2	157383741	157383889		Peg5 (-2061), Nnat (-2031)
chr2	130460593	130460843		Ubox5 (-4955), Fastkd5 (-4955)
chr2	32211876	32212101		Dnm1 (-3165)
chr2	29103883	29104055		Ntng2 (-409)
chr2	119849015	119849290		Pla2g4b (-10016), Mapkbp1 (+50718)
chr2	152845371	152845558		Pdrg1 (-4346)
chr2	164570437	164570656		Wfdc3 (-1780), Dnttip1 (-968)
chr2	163902614	163902748		Stk4 (+2767), Kcns1 (+94168)
chr2	181431380	181431646		Rgs19 (-2884)
chr2	25253736	25253901		Npdc1 (-4784)
chr2	157560316	157560436		Ctnnbl1 (-2761)
chr2	125612097	125612314		Secisbp2l (-3600)
chr2	113600039	113600208		Grem1 (-1319)
chr2	158490777	158490943		Ppp1r16b (-2011)
chr2	160742398	160742614		Emilin3 (-4442)
chr2	32087281	32087529		Pomt1 (-4798)
chr2	168059395	168059557		Dpm1 (-3597), Mocs3 (+3354)
chr2	130249109	130249321		Vps16 (-841)
chr2	119176051	119176168		Chac1 (-868)
chr2	3396444	3396616		Suv39h2 (-4272)
chr2	91024836	91025015		Madd (-5448), Nr1h3 (+10347)
chr2	21132985	21133163		Gpr158 (-156120), Thnsl1 (+5723)
chr2	181319522	181319802		Uckl1 (-2984)
chr2	151964793	151965003		Tcf15 (-4447)
chr2	128775174	128775402		Zc3h6 (-17850), Zc3h8 (-5532)
chr2	27002197	27002401		Fam163b (-4302)
chr2	25280428	25280632		Abca2 (-3664)
chr2	171870235	171870411		Cbln4 (-1357)
chr2	26098083	26098255		Qsox2 (-5229), 4932418E24Rik (+51908)
chr2	24907992	24908239		Nelf (-1783)
chr2	164656486	164656671		1700020C07Rik (-2545), Ctsa (-1794)
chr2	61426126	61426345		Psmd14 (-123515), Tank (+9593)
chr2	164862550	164862761		Ncoa5 (-2377)
chr2	76514563	76514739		Fkbp7 (-3496), Plekha3 (+1279)
chr2	13992348	13992500		Stam (-3315)
chr2	164654105	164654290		Ctsa (-4175), 1700020C07Rik (-164)
chr2	157394948	157395161		Blcap (-2958)
chr3	143871236	143871523		Lmo4 (-6084), Hs2st1 (+361800)
chr3	51368184	51368475		Setd7 (-3585)
chr3	89053920	89053991		Trim46 (-4137), Krtcap2 (+3596)
chr3	96357363	96357524		Txnip (-4436)
chr3	55584212	55584382		Mab21l1 (-2135)
chr3	144238534	144238773		Sep15 (+5263), Sh3glb1 (+144633)
chr3	130417133	130417197		Ostc (-4803)
chr3	88642638	88642839		Gon4l (+3589), Msto1 (+75133)
chr3	89155976	89156159		Adam15 (-2136)
chr3	105506083	105506309		6530418L21Rik (-1321)
chr3	84288003	84288207		Fhdc1 (-3754)
chr3	108882382	108882500		4930443G12Rik (-976)
chr3	36961923	36962143		Adad1 (-545)
chr3	10334702	10334879		Impa1 (-3352), Slc10a5 (+865)
chr3	108920533	108920790		Slc25a24 (-5405), 4930443G12Rik (+37245)
chr3	88355746	88355893		Rab25 (-3619), Ubqln4 (-1818)
chr3	127600130	127600282		5730508B09Rik (-965)
chr3	52843788	52843977		Lhfp (-1586)
chr4	141435088	141435368		Efhd2 (-4393)
chr4	155030288	155030685		Mmp23 (-2994)
chr4	155261582	155261923		Acap3 (-4231), Pusl1 (+4118)
chr4	135860014	135860437		Hnrnpr (-6665), Zfp46 (+18242)
chr4	40708127	40708227		Smu1 (-3259)
chr4	149607783	149607930		Gm5506 (-3449)
chr4	138280635	138280764		Pla2g2c (-540), Ubxn10 (+466)
chr4	155240611	155240955		Tas1r3 (-3321), Cpsf3l (-2893)
chr4	153344585	153344908		BC046331 (-4923), Dffb (+4443)
chr4	120778284	120778488		Zmpste24 (-7538), Tmco2 (+3445)
chr4	125823088	125823371		Fam176b (-2017)
chr4	134263073	134263329		Man1c1 (-2996)
chr4	126426073	126426272		AU040320 (-4626), Ncdn (+4500)
chr4	124331513	124331674		Pou3f1 (-3295)
chr4	128778343	128778503		Tmem54 (-4351)
chr4	141279977	141280149		Ddi2 (-729)
chr4	45808072	45808298		Aldh1b1 (-3709)
chr4	136395320	136395448		Ephb2 (-3534)
chr4	155605813	155606070		Plekhn1 (-3291)
chr4	117810314	117810452		St3gal3 (-2888)
chr4	109647543	109647701		Dmrta2 (-3008)
chr4	124388716	124388897		Sf3a3 (-3298)
chr4	99600144	99600320		Pgm2 (-1824)
chr4	134096349	134096640		Fam54b (-7828), Sepn1 (+11586)
chr4	106295563	106295771		Ttc22 (+613)
chr4	124478141	124478427		Mtf1 (-1509)
chr4	140515072	140515265		Sdhb (-2017)
chr4	153344467	153344539		Dffb (+4687), A430005L14Rik (+13157)
chr4	117567238	117567438		Dph2 (-2730)
chr4	144788646	144788783		Vps13d (-8146), Tnfrsf1b (+48058)
chr4	138277922	138278130		Pla2g2c (-3214), Ubxn10 (+3140)
chr4	132898355	132898550		Wdtc1 (-3223)
chr4	49535081	49535284		Mrpl50 (-1228), Zfp189 (+1094)
chr4	117557770	117558016		B4galt2 (-1819)
chr4	151696244	151696543		Rnf207 (-3660), Rpl22 (-3593)
chr4	149148829	149149016		Slc25a33 (-547)
chr4	129167124	129167533		1700125D06Rik (-1105), Tssk3 (+685)
chr4	135047775	135047986		4930555I21Rik (-4021), Nipal3 (+2538)
chr4	116478066	116478280		Mutyh (-2166), Toe1 (+1991)
chr4	11411185	11411400		1110037F02Rik (-1812)
chr5	136615215	136615452		Lrwd1 (-3390), Alkbh4 (+683)
chr5	129239029	129239372		Piwil1 (-2920)
chr5	92869086	92869390		Nup54 (-5013), Scarb2 (+65396)
chr5	130728356	130728565		Tyw1 (-4446), Sbds (+2871)
chr5	137465435	137465652		Znhit1 (-1792)
chr5	110539199	110539375		Gtpbp6 (-2071), Zfp605 (+176)
chr5	31166889	31167123		Tmem214 (-5014), Mapre3 (+49877)
chr5	115681435	115681750		Pop5 (-4267)
chr5	130414321	130414785		Vkorc1l1 (-3430)
chr5	73402999	73403220		Slc10a4 (+4967), Fryl (+244747)
chr5	144856960	144857266		Lmtk2 (-4192)
chr5	138717068	138717372		Stag3 (-4517), Gal3st4 (-3238)
chr5	75546367	75546612		Pdgfra (-5701), Gsx2 (+74864)
chr5	104345292	104345522		Klhl8 (-5159), Hsd17b13 (+61000)
chr5	138557005	138557344		Zscan21 (-958)
chr5	140266594	140266790		Mafk (-798)
chr5	31347278	31347397		0610007C21Rik (-3675)
chr5	149365322	149365520		Ubl3 (-1057)
chr5	138707715	138707964		BC037034 (-2560)
chr5	121066375	121066781		1110008J03Rik (-3980), Ddx54 (+3439)
chr5	65828555	65828775		Ugdh (-1584)
chr5	89109208	89109347		Grsf1 (-4082)
chr5	96638046	96638270		Mrpl1 (-976)
chr5	124354318	124355561		Denr (-2344)
chr5	110538989	110539123		Gtpbp6 (-1840), Zfp605 (-55)
chr5	104342062	104342268		Klhl8 (-1917)
chr5	31345547	31345733		0610007C21Rik (-5373), Tcf23 (+74590)
chr5	125046016	125046209		Tctn2 (-2645)
chr5	111085785	111085966		Noc4l (-3475), Ddx51 (+3406)
chr5	34003802	34004064		Tmem129 (-3452), Tacc3 (+3137)
chr5	125045478	125045664		Tctn2 (-3187)
chr5	86496525	86496735		Stap1 (-4223), Cenpc1 (-2022)
chr5	135843257	135843467		Nsun5 (-2461)
chr5	138706589	138706806		BC037034 (-1418)
chr5	137465985	137466169		Znhit1 (-2325)
chr5	73877174	73877344		Dcun1d4 (+4965), Lrrc66 (+146401)
chr5	130480525	130480769		Gusb (-1949)
chr5	140798456	140798829		Mad1l1 (-1137)
chr5	123155474	123155751		P2rx4 (-1953)
chr5	116078616	116078929		Rab35 (-3223)
chr5	111080008	111080211		Ddx51 (-2360), Noc4l (+2291)
chr5	141125377	141125567		Ttyh3 (-487)
chr5	92564731	92564986		Uso1 (-2105)
chr5	23928599	23928794		Slc4a2 (-2353), Cdk5 (+651)
chr5	73403306	73403510		Slc10a4 (+5265), Fryl (+244449)
chr5	145727800	145728037		Smurf1 (-1220)
chr5	138706310	138706509		BC037034 (-1130)
chr5	120956100	120956277		Plbd2 (-2557)
chr6	116581909	116582283		Zfp422 (-3101)
chr6	40272029	40274247		Agk (-2339)
chr6	124609122	124609516		Lpcat3 (-3803)
chr6	124693147	124693435		Ptpn6 (-4564), Grcc10 (-2194)
chr6	30119523	30119819		Nrf1 (+121683), Gm2058 (+134868)
chr6	120412132	120412317		Il17ra (-990)
chr6	33010795	33010969		Chchd3 (-730)
chr6	113550629	113550831		6720456B07Rik (-4036), 4931417G12Rik (-21)
chr6	90411501	90411732		Klf15 (-1003)
chr6	82888363	82888475		Hk2 (-163971), Sema4f (+1325)
chr6	127834295	127834506		Tspan11 (-3239)
chr6	8156906	8157102		Mios (-2223)
chr6	135118602	135118765		Hebp1 (-451)
chr6	48574426	48574613		Gimap8 (-22840), Zfp775 (+11343)
chr6	25756168	25756375		Gpr37 (-116292), Pot1a (+2954)
chr6	146588795	146589042		Med21 (-2182)
chr6	133982133	133982284		Etv6 (-3516)
chr6	124872941	124873189		Mlf2 (-8341), Ptms (-5101)
chr6	86311617	86311808		Fam136a (-3964)
chr6	125164412	125164562		Vamp1 (-1112)
chr6	29563352	29563446		Tnpo3 (-3792)
chr6	15667199	15667478		Mdfic (-3322)
chr6	6532466	6532656		Shfm1 (-3903)
chr6	85465274	85465391		Egr4 (-1797)
chr6	124815749	124815927		Gpr162 (-1903)
chr6	146589586	146589772		Med21 (-1422)
chr6	128308614	128308828		Foxm1 (-4291), Tulp3 (-2852)
chr6	21161606	21161811		Kcnd2 (-4400)
chr6	113330695	113330855		Tada3 (-3261), Arpc4 (+2668)
chr6	124689542	124690189		Ptpn6 (-1139)
chr7	87518281	87518772		Man2a2 (-2515)
chr7	17062802	17063237		Npas1 (-891)
chr7	73575668	73576036		Aldh1a3 (-3489)
chr7	31915341	31915700		Scn1b (-3557)
chr7	28252770	28253046		Sertad3 (-5951), Blvrb (+19911)
chr7	19963869	19964077		Ercc2 (-3415)
chr7	13862464	13862693		Lig1 (-83)
chr7	52106540	52106708		Tbc1d17 (-2175), Akt1s1 (+2027)
chr7	19637589	19637881		Rsph6a (-2301)
chr7	148659213	148659430		Tspan4 (-1817), Polr2l (+1730)
chr7	135023578	135023827		Zfp668 (-3366), Zfp646 (+2488)
chr7	150649368	150649576		Cdkn1c (-2517)
chr7	19765300	19765411		Eml2 (-1163)
chr7	148411143	148411392		Phrf1 (-3419)
chr7	19736511	19736832		Qpctl (-2127), Snrpd2 (+1485)
chr7	26085194	26085382		Pafah1b3 (-2314), Prr19 (-1090)
chr7	19703793	19703919		Fbxo46 (-1352)
chr7	17425028	17425189		Prkd2 (-3305)
chr7	19963324	19963489		Ercc2 (-3981)
chr7	108255490	108255695		Fchsd2 (-1696)
chr7	26509588	26509943		Ccdc97 (-5694), Hnrnpul1 (+29973)
chr7	134728646	134728795		Rnf40 (-3491), Gm166 (+3388)
chr7	108452348	108452440		Atg16l2 (-1792)
chr7	148628802	148629104		Rplp2 (-4596), Lrdd (+299)
chr7	36373636	36373980		Rgs9bp (-3207), Ankrd27 (+2542)
chr7	51755503	51755721		2310044H10Rik (-3729), Fam71e1 (+3654)
chr7	30019328	30019528		Yif1b (-3914), Kcnk6 (-1887)
chr7	52787249	52787385		Hsd17b14 (-22981), Plekha4 (+5617)
chr7	31517595	31517743		Tmem147 (-3116)
chr7	13620860	13621105		Chmp2a (-857)
chr7	31098066	31098357		AI428936 (-1623)
chr7	19970967	19971191		Ercc2 (+3691), Klc3 (+14126)
chr7	134162405	134162526		Mvp (-4358), 2900092E17Rik (-1600)
chr7	52467029	52467276		Tead2 (-3970), Dkkl1 (+100)
chr7	54301976	54302079		Tmem86a (-3982)
chr7	36590870	36591099		Zfp507 (-2977)
chr7	51928529	51928749		Izumo2 (-35474), Myh14 (-7769)
chr7	54301592	54301771		Tmem86a (-4328)
chr7	26393442	26393465		Ceacam2 (-68431), Gm7092 (+7457)
chr7	31351638	31351856		Psenen (-3544), Tmem149 (+1301)
chr7	150250665	150250860		Tssc4 (-4510)
chr7	134010349	134010565		Hirip3 (+4971), Taok2 (+18024)
chr8	47698732	47699049		Casp3 (-3912), Ccdc111 (+3663)
chr8	112493363	112493747		Tat (-20781), Marveld3 (-7450)
chr8	23585442	23585639		Slc20a2 (-1631)
chr8	36647864	36648271		Mfhas1 (-2784)
chr8	37155556	37155848		D8Ertd82e (-2180)
chr8	12914679	12914992		Mcf2l (-1057)
chr8	93650573	93653620		Aktip (+7298), Rbl2 (+58104)
chr8	122096072	122096353		Lrrc50 (-2922), Hsdl1 (+2887)
chr8	97857197	97857430		Zfp319 (-1464), AA960436 (+1130)
chr8	34707618	34707866		Ppp2cb (-2351)
chr8	113555497	113555735		Aars (-2251), Ddx19b (+35)
chr8	72341964	72342178		Lpar2 (-4393)
chr8	98016065	98016396		Csnk2a2 (-3511)
chr8	82159769	82159810		Otud4 (-3785)
chr8	12674924	12675521		Tubgcp3 (-3123)
chr8	73379226	73379446		Arrdc2 (-15717), Kcnn1 (+1571)
chr8	13784049	13784231		Upf3a (-1475)
chr8	108223297	108223516		Pard6a (-2142), Acd (+1588)
chr8	122087543	122087851		Mbtps1 (-5036), Hsdl1 (+11403)
chr8	73047524	73047648		Fkbp8 (-4056), 2810422J05Rik (-507)
chr8	73195412	73195557		Lsm4 (-1645)
chr8	13282845	13283027		Adprhl1 (-28774), Tmco3 (-5077)
chr8	14094624	14094853		Erich1 (-4412), Dlgap2 (-1136)
chr8	35178214	35178370		Mboat4 (+208)
chr8	125139804	125139962		Galns (-4496), Trappc2l (+4357)
chr8	126387561	126387731		1700054N08Rik (-3537)
chr8	122626579	122626761		Zdhhc7 (-1298)
chr8	114436187	114436441		Chst5 (-2215)
chr8	72836702	72836851		Lass1 (-2897)
chr8	96694191	96694413		Mt2 (-2216)
chr8	125137760	125137956		Galns (-2471), Trappc2l (+2332)
chr8	119462506	119462693		Atmin (-4693)
chr8	125747866	125748069		Cdk10 (-773)
chr8	108226436	108226605		Acd (-1526), Pard6a (+972)
chr8	73032236	73032442		2810428I15Rik (-1701)
chr8	23512361	23512493		Slc25a15 (-3334)
chr8	4249450	4249765		Snapc2 (-3494)
chr9	107850012	107850246		Traip (-3165)
chr9	7179430	7179548		Dync2h1 (-2259)
chr9	118060592	118060852		Cmc1 (-1408)
chr9	51977787	51978087		Zc3h12c (-1721)
chr9	63454192	63454535		Iqch (-4109), Aagab (+3902)
chr9	48856416	48856724		Zw10 (-7167), Usp28 (+63080)
chr9	48293295	48293485		Rexo2 (-4674)
chr9	119253959	119254407		Xylb (-12316), Acaa1a (+3771)
chr9	120018626	120018774		Slc25a38 (-817)
chr9	107953418	107953814		Amigo3 (-1874)
chr9	51980683	51980867		Zc3h12c (-4559)
chr9	88219633	88219849		Nt5e (-2706)
chr9	46077330	46077597		Zfp259 (-3683), Apoa5 (+773)
chr9	62133369	62133550		Spesp1 (-3474)
chr9	49146630	49146829		Drd2 (-2037)
chr9	110854134	110854326		Lrrc2 (+181)
chr9	75466794	75466967		Tmod2 (-7749), Lysmd2 (-6658)
chr9	96381549	96381612		Rnf7 (-2567)
chr9	88215228	88215356		Tbx18 (-589197), Nt5e (-7155)
chr9	76415789	76416010		Fam83b (-22250), Tinag (+477688)
chr9	106797990	106798227		Manf (-3840)
chr9	75472077	75472270		Lysmd2 (-1365)
chr9	118064020	118065621		Eomes (-322486), Cmc1 (-5507)
chr9	66901061	66901210		Tpm1 (-4116)
chr9	106560350	106560482		Grm2 (-1976)
chr9	20783234	20783456		S1pr2 (-2108)
chrX	50095108	50095392		Gpc3 (-128099), Ccdc160 (-49127)
chrX	7472926	7473123		Timm17b (-3499), Pqbp1 (+3329)
chrX	70962967	70963219		Bcap31 (-1579), Abcd1 (+1157)
chrX	154481737	154481924		Cnksr2 (-789)
chrX	136594299	136594485		E230019M04Rik (-3026), Nup62cl (+2715)
chrX	162878629	162878846		Ofd1 (-102), Trappc2 (-19)
chrX	71542456	71542680		Atp6ap1 (+132)
chrX	7472767	7472923		Timm17b (-3679), Pqbp1 (+3509)
