# Supplementary material for: Tet3 mediates stable glucocorticoid-induced alterations in DNA methylation and Dnmt3a/Dkk1 expression in neural progenitors
Source: Cell Death Dis. 2015 Jun 18;6(6):e1793–. doi: 10.1038/cddis.2015.159 (PMC4669838; doi:10.1038/cddis.2015.159)
Supplement: Supplementary Table 11 [file cddis2015159x16.xls]

## Sheet: Con-D3
Ontology enrichment results of genes associated differential DNA methylation in D3 NSCs
Chr	Start	End		Genes
chr10	10278343	10278624		Rab32 (-479)
chr10	12666613	12666826		Utrn (-85187), Stx11 (+17345)
chr10	13276912	13276978		Pex3 (-3997)
chr10	20026287	20026463		Bclaf1 (-5900), Mtap7 (+157649)
chr10	23866982	23867045		Stx7 (-2109)
chr13	74490270	74490451		Sdha (-2673), Ccdc127 (+2596)
chr17	12962727	12962918		Igf2r (-251)
chr17	11030413	11030620		Park2 (-2733), Pacrg (+2540)
chr17	8991886	8992075		Pde10a (-2629)
chr17	14341540	14341652		Dact2 (-758)
chr17	14412020	14412208		Smoc2 (-4399)
chr7	4769063	4769237		Ube2s (-5208), Shisa7 (+27148)
chr7	17424213	17424483		Prkd2 (-4066)
chr7	17576361	17576464		Ccdc8 (-3524)
chr7	19573208	19573449		Mypop (-3265), Nanos2 (+456)
chr7	19614174	19614314		Rsph6a (-25792), Sympk (+4518)
chr7	19639395	19639562		Rsph6a (-557)
chr7	19639594	19639697		Rsph6a (-390)
chr7	19990448	19990579		Ckm (-5929), Klc3 (-5309)
chr7	19958350	19958643		Ercc2 (-8891), Ppp1r13l (+11932)
chr7	19963737	19964030		Ercc2 (-3504)
chr7	19969579	19969833		Ercc2 (+2318), Klc3 (+15499)
chr7	25666398	25666573		Rps19 (-3247)
chr7	25920943	25921196		Pou2f2 (-3591)
chr7	25921229	25921355		Pou2f2 (-3813)
chr7	26404030	26404268		Gm7092 (-3238), Atp5sl (-363)
chr7	26469091	26469295		Tgfb1 (-2828)
chr7	27984676	27984947		Snrpa (-4033), BC024978 (+2670)
chr7	28122688	28122866		Ltbp4 (-146)
chr7	29078971	29079155		BC089491 (-2910)
chr7	29134725	29134840		Rps16 (-925)
chr7	29530081	29530341		Mrps12 (-3411), Sars2 (+3201)
chr7	31149054	31149253		Lrfn3 (-1363)
chr7	31240153	31240322		Nphs1 (-4839), Kirrel2 (+2296)
chr7	31012808	31012974		Polr2i (-4202), Tbcb (+4157)
chr7	30980885	30981131		Capns1 (-941)
chr7	31915317	31915529		Scn1b (-3459)
chr7	36589948	36590149		Zfp507 (-2041)
chr7	36590890	36591103		Zfp507 (-2989)
chr7	46704404	46704615		Zfp619 (-68626), Gm5114 (-35980)
chr7	52101027	52101223		Akt1s1 (-3472), Tbc1d17 (+3324)
chr7	52128539	52128728		Ptov1 (-3476)
chr7	52382403	52382598		Rps11 (-2742)
chr7	52466599	52466790		Tead2 (-4428), Dkkl1 (+558)
chr7	53090070	53090276		Grwd1 (-4014)
chr7	53360051	53360302		Kcnj11 (-4570)
chr7	54047035	54047213		Gtf2h1 (-4340), Hps5 (+4127)
chr7	54302079	54302236		Tmem86a (-3852)
chr7	73575800	73575947		Aldh1a3 (-3511)
chr7	86194801	86195019		Acan (-3459)
chr7	91559815	91560002		Arnt2 (-1440)
chr7	96670390	96670524		Prss23 (-4361)
chr7	106636159	106636350		Rps3 (-4036)
chr7	107271105	107271465		Pold3 (-1275)
chr7	107271484	107271620		Pold3 (-1542)
chr7	108162057	108162281		P2ry2 (-1664)
chr7	114510696	114510889		Syt9 (-3511)
chr7	114512489	114512653		Syt9 (-1733)
chr7	117364289	117364478		Swap70 (-833)
chr7	119303877	119303963		Dkk3 (-1349)
chr7	125730103	125730308		Tmc7 (-2006)
chr7	129271953	129272120		Ndufab1 (-26675), Palb2 (+4423)
chr7	129299040	129299270		Plk1 (-3796)
chr7	133710793	133710941		Eif3c (-987)
chr7	134010339	134010532		Hirip3 (+4950), Taok2 (+18045)
chr7	134342613	134342798		Cd2bp2 (-3192)
chr7	134342815	134342958		Cd2bp2 (-3373)
chr7	135022640	135022798		Zfp668 (-2382), Zfp646 (+1504)
chr7	135379860	135380153		Armc5 (-864)
chr7	135566081	135566234		Rgs10 (-4472)
chr7	138076409	138076690		Htra1 (-3167)
chr7	141857770	141858012		Dock1 (-4479)
chr7	148039249	148039432		Ric8 (-3955), Bet1l (+2941)
chr7	148044615	148044796		Bet1l (-2424), Ric8 (+1410)
chr7	148377885	148378073		Lrrc56 (-3063), Hras1 (+1924)
chr7	148382859	148383129		Hras1 (-3091), Lrrc56 (+1952)
chr7	148455753	148455966		Irf7 (-3560)
chr7	148631004	148631225		Rplp2 (-2434), Lrdd (-1863)
chr7	148651417	148651589		Cd151 (-1758)
chr7	149578055	149578246		Ctsd (-4376)
chr7	150253074	150253244		Tssc4 (-2114)
chr19	3280373	3280746		Mrpl21 (-2487), Ighmbp2 (+2450)
chr19	3320141	3320296		Cpt1a (-3082)
chr19	3416694	3416995		Gal (-2388)
chr19	4398419	4398687		Kdm2a (-1476)
chr19	4815201	4815388		Rbm14 (-3661)
chr19	5109680	5109853		Rab1b (-2771)
chr19	5362848	5363173		Eif1ad (-3802), Banf1 (+3634)
chr19	5485040	5485182		Mus81 (+3225), Efemp2 (+10376)
chr19	5685170	5685333		Map3k11 (-3879), Pcnxl3 (+3656)
chr19	6340025	6340205		Map4k2 (-1135)
chr19	6397466	6397650		Rasgrp2 (-3025)
chr19	8812578	8812809		Stx5a (-3220)
chr19	8864700	8865040		Taf6l (-4064)
chr19	23831922	23832154		Apba1 (-1328)
chr19	24937919	24938185		Pgm5 (-1720)
chr19	25071488	25071624		Dock8 (-2463)
chr19	32790223	32790438		Atad1 (-3543)
chr19	40903994	40904226		Ccnj (-1659)
chr19	43513748	43513926		Cnnm1 (-1089)
chr19	42280718	42280866		Sfrp5 (-4050)
chr19	42209017	42209090		Marveld1 (-12825), Avpi1 (-5571)
chr19	42208636	42208843		Marveld1 (-13139), Avpi1 (-5257)
chr19	42204459	42204728		Avpi1 (-1111)
chr19	42204243	42204452		Avpi1 (-865)
chr19	44186930	44187120		Chuk (-5058), Cwf19l1 (+23341)
chr19	46377835	46378117		Nfkb2 (-2444)
chr19	47650460	47650621		Slk (-3968)
chr19	47650678	47650901		Slk (-3719)
chr19	47935112	47935288		Gsto2 (-4835)
chr19	58533411	58533650		Gfra1 (-4447)
chr19	58533720	58533923		Gfra1 (-4738)
chr19	59528028	59528210		Pdzd8 (-107849), Emx2 (-5061)
chr19	60019995	60020176		Rab11fip2 (-819)
chr16	11064533	11064710		Snn (-1769)
chr16	8673841	8674035		Carhsp1 (-1692)
chr16	8510030	8510247		Abat (-3383)
chr16	4628944	4629128		Pam16 (-4090)
chr17	24362008	24362164		1600002H07Rik (-4372)
chr17	24767241	24767405		Nthl1 (-2304), Tsc2 (+2251)
chr17	24770881	24771115		Tsc2 (-1424), Nthl1 (+1371)
chr17	24865346	24865544		Ndufb10 (-4112), Rpl3l (+671)
chr17	25028358	25028661		Nme3 (-4935), Mrps34 (-3555), Eme2 (+3522)
chr17	25865752	25865916		Chtf18 (-1474), Rpusd1 (+1138)
chr17	25953361	25953517		Wdr24 (-7133), Fbxl16 (+7409)
chr17	25964797	25964990		Jmjd8 (-1094)
chr17	26270679	26270832		Axin1 (-4875)
chr17	26649799	26650006		Dusp1 (-4486)
chr17	26648101	26648269		Dusp1 (-2768)
chr11	32430820	32430985		Efcab9 (-3329), Stk10 (-2363)
chr11	33063934	33064102		Npm1 (-962)
chr11	33064104	33064428		Npm1 (-1210)
chr11	40570414	40570594		Ccng1 (-1716)
chr11	45663548	45663724		Clint1 (-1830)
chr11	46128841	46129032		Cyfip2 (-3085)
chr11	49712133	49712471		Rasgef1c (-3035)
chr11	53159405	53159731		Aff4 (-4701)
chr11	54908167	54908349		Gm2a (-3361)
chr11	55275496	55275694		Atox1 (-955)
chr11	57983755	57983959		Gemin5 (-1816), Mrpl22 (-1299)
chr11	59006521	59006662		Mrpl55 (-9427), Guk1 (-5349)
chr11	62541995	62542240		Zfp287 (+477)
chr11	62542255	62542437		Zfp287 (+249)
chr11	69151290	69151492		Chd3 (+7995), Kcnab3 (+11631)
chr11	69717835	69718079		2810408A11Rik (-3469), Neurl4 (+2577)
chr11	70244632	70244924		Arrb2 (-1377)
chr11	70425720	70425871		Chrne (+6900), Mink1 (+49413)
chr11	70485423	70485662		Spag7 (-2625)
chr11	70849496	70851411		Mis12 (+17341), Nlrp1a (+107752)
chr11	72032876	72033126		Med31 (-3907)
chr11	72994602	72994803		Tmem93 (-4159), Tax1bp3 (+4118)
chr11	75006014	75006208		Dph1 (-2126), Rtn4rl1 (-1384)
chr11	75464490	75464664		Myo1c (-4940)
chr11	77981951	77982028		Traf4 (-2938)
chr11	78277096	78277265		Slc46a1 (-2022)
chr11	93824604	93827252		Nme2 (-8926), Nme1 (+3907)
chr11	82724142	82724308		Nle1 (-2328), Unc45b (-530)
chr11	87173645	87173794		Ppm1e (-1224)
chr11	87402943	87403129		Mtmr4 (-2683)
chr11	87804027	87804193		Dynll2 (-3075)
chr11	97558203	97558251		Pcgf2 (+2735), Cisd3 (+10961)
chr11	97608683	97608877		Pip4k2b (-2762)
chr11	97860267	97860875		Arl5c (-3084)
chr11	98015154	98015348		Fbxl20 (-4321)
chr11	98766168	98766359		Cdc6 (-2939)
chr11	100303311	100303454		Nt5c3l (-887), Klhl10 (+145)
chr11	100336477	100337214		Klhl11 (-2750)
chr11	100717510	100717587		Stat5a (-4249)
chr11	101135794	101136117		Cntd1 (-4561), Ccdc56 (+4306)
chr11	101138383	101138585		Cntd1 (-2033), Ccdc56 (+1778)
chr11	101142898	101143161		Ccdc56 (-2768), Cntd1 (+2513)
chr11	102184716	102184856		Ubtf (-4376)
chr11	102740892	102741026		Ccdc103 (-1599), Eftud2 (+1330)
chr11	102809301	102809592		C1ql1 (-1672)
chr11	102879620	102879782		Dcakd (-1240)
chr11	103630867	103631037		Wnt3 (-4537)
chr11	105828520	105828762		Ace (-620)
chr11	105865482	105865621		Kcnh6 (-3965)
chr11	105866458	105866737		Kcnh6 (-2919)
chr11	105943751	105943836		Map3k3 (-2422)
chr11	109587241	109587499		Fam20a (-3800)
chr11	110200933	110201253		Abca5 (-2063)
chr11	113476252	113476638		Slc39a11 (-49316), Sstr2 (-9126)
chr11	113508988	113509222		Cog1 (-1738)
chr11	113548985	113549054		D11Wsu99e (-3555), D11Wsu47e (+3294)
chr11	113549331	113549457		D11Wsu99e (-3929), D11Wsu47e (+3668)
chr11	113615477	113615528		Cdc42ep4 (-3029)
chr11	114622809	114623058		Kif19a (-3769)
chr11	115053444	115053694		Nat9 (-4939), Tmem104 (+4768)
chr11	115186579	115186783		Ush1g (-3449)
chr11	115188365	115188580		Otop3 (-7575), Ush1g (-5241)
chr11	115475867	115476028		Mif4gd (-2131)
chr11	115573516	115573708		Grb2 (-3701)
chr19	41534272	41534674		Lcor (-89656), Pik3ap1 (-74913)
chr11	115672010	115672167		Tsen54 (-3964), Caskin2 (+2817)
chr8	109787142	109787197		Nfat5 (-30200), Cyb5b (+112609)
chr11	115834980	115835101		Itgb4 (-998)
chr11	115972066	115972216		Trim47 (-811)
chr11	115972395	115972545		Trim47 (-1140)
chr11	116003038	116003197		Mrpl38 (-2936)
chr11	116354666	116354886		Prpsap1 (-3116)
chr11	118112074	118112247		Cyth1 (-38105), Usp36 (+39397)
chr11	119799282	119799500		Baiap2 (-5015), Chmp6 (+24267)
chr11	120489422	120489660		Sirt7 (-3225)
chr16	85902935	85903142		Adamts5 (-1669)
chr16	87695553	87695873		Bach1 (-3486)
chr16	91601611	91601723		Tmem50b (-3742)
chr16	96351596	96351787		Hmgn1 (-2360)
chr16	44067954	44068134		Gramd1c (-51495), Atp6v1a (+71088)
chr16	32600917	32601035		Tfrc (-8006), Zdhhc19 (+104609)
chr16	32600327	32600472		Tfrc (-8582), Zdhhc19 (+104033)
chr16	32327859	32328028		Ubxn7 (-4394)
chr16	30591671	30591871		Lsg1 (-4096)
chr16	21203748	21203941		Ephb3 (-1023)
chr16	20542768	20543102		Abcf3 (-5741), Ap2m1 (+7358)
chr16	20542334	20542487		Abcf3 (-6265), Ap2m1 (+6834)
chr16	20243972	20244244		Map6d1 (-2677)
chr16	17618566	17618763		Smpd4 (-782)
chr6	87795476	87795793		Isy1 (-6882), Cnbp (+5465)
chr8	3618045	3618315		Xab2 (+3116), 2310057J16Rik (+30730)
chr5	149367150	149367357		Ubl3 (-2890)
chr5	148711336	148711504		Mtus2 (-57476), Slc46a3 (-5042)
chr5	148706758	148706938		Slc46a3 (-470)
chr5	145305096	145305315		Nptx2 (-1550)
chr5	144776623	144776843		Ccz1 (-1011)
chr5	143103483	143103603		Wipi2 (-1995)
chr5	141125333	141125523		Ttyh3 (-443)
chr5	138715669	138715792		Gal3st4 (-1749)
chr5	137986627	137986800		Gnb2 (-12257), Actl6b (-8069)
chr5	137465977	137466157		Znhit1 (-2315)
chr5	137524411	137524634		Ap1s1 (-2593)
chr5	136107264	136107451		Rhbdd2 (-1166)
chr5	135661601	135661791		Baz1b (-1497)
chr5	135055898	135055982		Rfc2 (-2620)
chr5	134934587	134934795		Gtf2ird1 (-2110)
chr5	130480492	130480683		Gusb (-1890)
chr5	130293273	130293421		Psph (-218), Cct6a (+86)
chr5	129523705	129523908		Ran (-2224)
chr5	125663472	125663810		Ncor2 (-4057)
chr5	125044534	125044623		Tctn2 (-4179)
chr5	125027729	125027819		Gtf2h3 (-1383), Eif2b1 (+1292)
chr5	124354124	124355339		Denr (-2552)
chr5	123960436	123960583		B3gnt4 (+41)
chr5	123353041	123353260		Rnf34 (+52954), Kdm2b (+85391)
chr5	123297696	123297897		Rnf34 (-2400)
chr5	123155467	123155839		P2rx4 (-1913)
chr5	122605643	122605824		Ppp1cc (-2554)
chr5	121097406	121097514		Rasal1 (-1371)
chr5	118425402	118425496		Fbxo21 (-1330)
chr5	116476065	116476283		Prkab1 (-1737)
chr5	116010964	116011186		Gcn1l1 (-4197)
chr5	116010827	116010957		Gcn1l1 (-4380)
chr5	115802255	115802326		Cox6a1 (-3327)
chr5	115773589	115773812		Srsf9 (-3485)
chr5	115574591	115574782		Acads (-5365), Unc119b (+10297)
chr5	115158475	115158947		Tchp (+923)
chr5	115145369	115145543		Gltp (-4512)
chr5	114579140	114579328		Ung (-1210), Alkbh2 (-1049)
chr5	114218022	114218052		Iscu (-4784), Sart3 (+3621)
chr5	111272004	111272159		Hscb (-3286), Chek2 (+3046)
chr5	111201811	111201901		Ep400 (-2120)
chr5	111083793	111083931		Noc4l (-1461), Ddx51 (+1392)
chr5	110772503	110772680		P2rx2 (-538)
chr5	110538947	110539144		Gtpbp6 (-1830), Zfp605 (-65)
chr1	107256189	107256340		Rnf152 (-2978)
chr1	130316420	130316570		Dars (-2502)
chr1	133142266	133142433		Rassf5 (-595)
chr1	137624189	137624409		Csrp1 (-1475)
chr1	157267286	157267424		Xpr1 (-2781)
chr1	158234755	158235005		Tdrd5 (-1401)
chr1	162962201	162962348		Zbtb37 (+2140), Serpinc1 (+53538)
chr1	167937907	167938085		Pou2f1 (-5231), Dusp27 (+120033)
chr1	168169059	168169321		Mael (-315)
chr1	169233268	169233340		Uck2 (-18046), Tmco1 (-5497)
chr1	172109763	172109957		Uap1 (-4783)
chr1	172996455	172996814		1700009P17Rik (-55157), Fcgr3 (-7101)
chr1	181888569	181888781		Cdc42bpa (-2545)
chr1	182497130	182497258		Parp1 (-1912)
chr1	182833025	182833244		Pycr2 (-1270)
chr1	186637070	186637264		Mosc1 (-1975)
chr1	186673344	186673602		Mosc2 (-3747)
chr1	186828271	186828549		Mark1 (-4982)
chr1	188532855	188533096		Tgfb2 (-3105)
chr1	190835265	190835610		Kctd3 (-3719)
chr1	191547830	191547987		Ptpn14 (-4238)
chr1	193726624	193726734		Slc30a1 (-3981)
chr1	194684932	194685102		Sertad4 (-7076), Syt14 (+176875)
chr5	108029199	108029463		Glmn (-2673), Rpap2 (+2595)
chr5	107720246	107720471		Tgfbr3 (-1745)
chr5	104340676	104340890		Klhl8 (-535)
chr5	101253291	101253427		Fam175a (-3405)
chr5	100465167	100465347		Enoph1 (-3756), Hnrpdl (+2984)
chr5	96638089	96638589		Mrpl1 (-795)
chr5	92564791	92565200		Uso1 (-1968)
chr5	92514414	92514599		G3bp2 (-1746)
chr5	89110550	89111270		Mobkl1a (-38986), Grsf1 (-5714)
chr5	77845333	77845421		Igfbp7 (-8307)
chr5	77737026	77737186		Polr2b (-2403), 2610024G14Rik (+2005)
chr5	77528619	77528970		Hopx (-4503)
chr5	77427109	77427307		Arl9 (-5872), Srp72 (+23482)
chr5	75545079	75545255		Pdgfra (-7024), Gsx2 (+73541)
chr5	75544707	75545012		Pdgfra (-7331), Gsx2 (+73234)
chr5	74929941	74930107		Scfd2 (-2250), Fip1l1 (-1483)
chr5	74588437	74588712		Rasl11b (-2776)
chr5	74041765	74041918		Sgcb (-2872), Spata18 (-777)
chr5	53436635	53436813		Slc34a2 (-3868)
chr5	36802563	36802964		Sorcs2 (-61976), Grpel1 (-5070)
chr5	34004012	34004218		Tmem129 (-3634), Tacc3 (+3319)
chr5	33719346	33719463		4933407H18Rik (-1940)
chr11	3793247	3793523		Dusp18 (-1858), 4921536K21Rik (+1744)
chr11	3796254	3796402		4921536K21Rik (-1199), Dusp18 (+1085)
chr11	4020203	4020375		Sec14l2 (-1557)
chr11	4113859	4114040		Gatsl3 (-4304)
chr11	4116802	4117060		Gatsl3 (-1323)
chr11	4496589	4496889		Mtmr3 (-1921)
chr11	4796124	4796296		Thoc5 (+864)
chr11	5163388	5163504		Kremen1 (-1833)
chr11	5163853	5164061		Kremen1 (-2344)
chr11	5418433	5418601		Xbp1 (-2453)
chr11	6170635	6170807		Ddx56 (-2989)
chr11	6378130	6378316		Purb (-2303)
chr11	6380057	6380252		Purb (-4235)
chr11	9017510	9017667		Upp1 (-422)
chr11	20733231	20733270		1110067D22Rik (-2140)
chr11	22906401	22906602		Fam161a (-6885), Cct4 (+15909)
chr14	21304056	21304192		Anxa7 (-4769)
chr14	19723659	19723840		Ube2e1 (-559392), Ube2e2 (+2391)
chr14	46279411	46279672		Ddhd1 (-1724)
chr14	47989536	47989727		Lgals3 (-3903)
chr14	48090197	48090319		Fbxo34 (-1978)
chr14	48736820	48737100		Peli2 (-3584)
chr14	52508334	52508548		Slc39a2 (-4844)
chr14	52509694	52509860		Slc39a2 (-3508)
chr14	55238574	55238727		Psmb5 (-1819)
chr14	55536648	55536928		Slc22a17 (-4819)
chr14	55547195	55547364		Il25 (-4252), Efs (-1655)
chr14	56105837	56105997		Lrrc16b (-4013)
chr14	56106032	56106197		Lrrc16b (-3815)
chr14	56195107	56195736		Psme1 (-1909), Fitm1 (+911)
chr14	56507779	56508069		Cbln3 (-4831), Khnyn (+4118)
chr14	57728422	57728520		Gjb2 (-4932)
chr6	48473547	48473684		Atp6v0e2 (-13952), Sspo (+58828)
chr14	58416356	58416660		Gm10094 (-518)
chr14	58509780	58510124		Zdhhc20 (-853)
chr14	70840163	70840341		Piwil2 (-11351), Polr3d (+2782)
chr14	76902606	76902800		Serp2 (+53791), Tsc22d1 (+87075)
chr14	76903435	76903596		Serp2 (+52978), Tsc22d1 (+87888)
chr14	99696889	99697072		Klf5 (-929)
chr14	115443270	115443451		Gpc5 (-48076)
chr14	119533727	119533921		Hs6st3 (-3663)
chr14	122199884	122200029		Dock9 (-102318), Ubac2 (-77871)
chr14	122872411	122872707		Zic2 (-2047)
chr14	26274184	26274383		Zmiz1 (-4494)
chr14	30823268	30823416		Il17rb (-1260), Chdh (+1156)
chr14	31816564	31816694		Spcs1 (-1777)
chr14	32067551	32067703		Phf7 (-3223), Bap1 (+2952)
chr14	33282306	33282547		Slc18a3 (-4391), Chat (-3332)
chr14	33329403	33329445		Prrxl1 (-83689), Ercc6 (+2717)
chr8	75092496	75092897		Tmem38a (-3305), 9130011J15Rik (+2250)
chr8	75090908	75091099		Tmem38a (-4998), 9130011J15Rik (+3943)
chr8	75019370	75019673		Slc35e1 (-3009)
chr8	74969530	74969589		Calr3 (-1883), 1700030K09Rik (+1781)
chr8	74841180	74841350		Klf2 (-1696)
chr8	73893499	73893652		Ocel1 (-1621)
chr8	73984290	73984457		Mrpl34 (-4451), Abhd8 (+3182)
chr8	74010746	74010944		Gtpbp3 (-1157), Ano8 (-879)
chr8	74011110	74011298		Ano8 (-1238), Gtpbp3 (-798)
chr8	74118922	74119054		Fam129c (-2557)
chr8	73419367	73419620		Slc5a5 (-2838)
chr8	73366469	73366643		Arrdc2 (-2937)
chr8	73273099	73273266		Rab3a (-5395), Pde4c (+25220)
chr8	72836663	72836844		Lass1 (-2920)
chr8	72342049	72342191		Lpar2 (-4344)
chr8	41943274	41943460		Slc7a2 (-4354)
chr8	34762274	34762399		Gsr (-1373)
chr8	34708880	34709061		Ppp2cb (-1122)
chr8	27109803	27110089		4930444A02Rik (-5353), Fnta (+16127)
chr8	27109591	27109757		4930444A02Rik (-5081), Fnta (+16399)
chr8	26316275	26316469		Tacc1 (-4451)
chr8	23167040	23167310		Alg11 (-4017), Atp7b (+3371)
chr8	14091211	14091355		Dlgap2 (-4592), Erich1 (-956)
chr8	13680605	13680761		Rasa3 (-3096)
chr13	69754295	69754572		Srd5a1 (-4093), Nsun2 (+3539)
chr13	64475794	64476047		Ctsl (-4307)
chr13	58377110	58377265		Gkap1 (-1639)
chr13	56708012	56708148		Tgfbi (-2884)
chr13	56707777	56707962		Tgfbi (-3094)
chr13	55618066	55618146		Pdlim7 (-3306)
chr13	55544959	55545088		Grk6 (-1671)
chr13	55428583	55428835		Mxd3 (+2382), Prelid1 (+5293)
chr13	55311028	55311222		Nsd1 (-18)
chr13	51265156	51265261		Nxnl2 (-1185)
chr13	50509353	50509571		Fbxw17 (-3784)
chr13	49513224	49513472		Ippk (-3332)
chr13	47206566	47206802		Rnf144b (-11405), Dek (-5095)
chr13	47141306	47141550		Tpmt (-2842), Kdm1b (+2520)
chr13	47113315	47113555		Nhlrc1 (-3216)
chr13	45599741	45599992		Gmpr (-2971)
chr13	38293307	38293478		Snrnp48 (-3415)
chr13	36005585	36005713		Ppp1r3g (-54126), Rpp40 (-7433)
chr13	34437869	34438002		Slc22a23 (-885)
chr13	32892334	32892431		Wrnip1 (-1516)
chr18	9450813	9451045		Ccny (-781)
chr2	11528902	11529261		Rbm17 (-4256)
chr2	10299335	10299468		Prkcq (-794607), Sfmbt2 (+7324)
chr2	5768644	5768906		Cdc123 (-2769), Nudt5 (+2695)
chr2	5762978	5763057		Nudt5 (-3062), Cdc123 (+2988)
chr2	5639902	5640181		Camk1d (-4332)
chr2	4938120	4938293		Mcm10 (-4370)
chr2	3427498	3427655		Cdnf (-2760), Hspa14 (+2509)
chr2	3393921	3394126		Suv39h2 (-1766)
chr2	12934333	12934490		C1ql3 (-1921)
chr2	18617974	18618166		BC061194 (-2579)
chr2	21123884	21124063		Thnsl1 (-3377), Enkur (+3018)
chr2	21133504	21133806		Gpr158 (-155539), Thnsl1 (+6304)
chr8	93650596	93650821		Aktip (+8686), Rbl2 (+56716)
chr18	20905935	20905961		B4galt6 (-1043)
chr18	21114973	21115140		Rnf138 (-44785), Rnf125 (+11931)
chr18	21118756	21119224		Rnf138 (-40852), Rnf125 (+15864)
chr18	24282445	24282729		Ino80c (-2267)
chr18	24863460	24863824		Fhod3 (-4304)
chr18	35275071	35275301		Ctnna1 (-3380)
chr18	36901125	36901302		Ik (-3096), Ndufa2 (+2988)
chr18	37149408	37149605		Pcdhac2 (-154116), Zmat2 (+195930)
chr18	37462360	37462502		Pcdhb4 (-4678)
chr18	37913820	37913987		Taf7 (-110046), Diap1 (+181161)
chr18	37917531	37917880		Taf7 (-113848), Diap1 (+177359)
chr18	38765606	38765736		Spry4 (-4749), 9630014M24Rik (+4483)
chr18	58372070	58372235		Fbn2 (-2573)
chr18	61068055	61068166		Arsi (-3783)
chr18	61947204	61947385		Afap1l1 (-979)
chr18	61948030	61948221		Afap1l1 (-1810)
chr18	67242726	67242853		Mc4r (-222664), Gnal (-5200)
chr18	67405829	67406018		Mppe1 (-440)
chr18	70726840	70727199		Mbd2 (-926)
chr18	75177393	75177546		Dym (-956)
chr18	75523495	75523610		Smad7 (-3466)
chr18	78006751	78006877		Haus1 (-295)
chr8	106969247	106969476		Dync1li2 (-2415)
chr8	97443333	97443526		Gpr114 (-4164), Ccdc102a (-1432)
chr8	93840251	93840678		Rpgrip1l (-3344), Fto (+3041)
chr8	93834770	93834918		Fto (-2580), Rpgrip1l (+2277)
chr8	91219622	91219824		Cyld (-1204)
chr8	90887362	90887556		Brd7 (-1369)
chr8	87431554	87431703		Dnase2a (-894)
chr8	87215014	87215257		Nacc1 (-3375), Trmt1 (+1990)
chr8	86784170	86784366		Mri1 (-3045)
chr8	86782685	86782898		Mri1 (-1569)
chr8	86782415	86782677		Mri1 (-1323)
chr8	86777809	86777972		D8Ertd738e (-4231)
chr8	86675522	86675801		Cc2d1a (-4010), 4930432K21Rik (+3725)
chr8	83405178	83405404		Gab1 (-913)
chr17	26235938	26236140		Nme4 (-3624)
chr8	79418775	79418904		Nr3c2 (-7567)
chr8	108223516	108223745		Pard6a (-1918), Acd (+1364)
chr8	108230421	108230565		4933405L10Rik (-1710), E130303B06Rik (+1575)
chr8	109124688	109124818		Cdh1 (-2515)
chr8	109952683	109952909		Nob1 (-3858)
chr8	113429866	113430136		Fuk (-3642)
chr8	114438237	114438463		Chst5 (-4251)
chr8	118235142	118235296		Maf (-4425)
chr8	121867576	121867793		Hsbp1 (-753)
chr8	122366820	122367012		Cotl1 (-2437)
chr8	124884449	124884671		Trhr2 (+86)
chr8	125731878	125732075		4732415M23Rik (-4781), Chmp1a (+4711)
chr8	125782437	125782578		1300018I17Rik (-4433), Zfp276 (+4413)
chr8	126387621	126387766		1700054N08Rik (-3585)
chr8	126510667	126510857		Abcb10 (-3740)
chr8	127189517	127189639		2310022B05Rik (-2309)
chr8	127189715	127189908		2310022B05Rik (-2543)
chr8	127241231	127241460		Arv1 (-4693), Ttc13 (+4529)
chr8	127389361	127389553		2810004N23Rik (-2528), Gnpat (+2524)
chr13	93567229	93567401		Thbs4 (-2542)
chr13	97971282	97971490		Hexb (-3074)
chr13	100111086	100111282		Mrps27 (-3557), Ptcd2 (+3449)
chr13	100289628	100289800		Mtap1b (-3157)
chr13	100290085	100290263		Mtap1b (-3617)
chr13	111182048	111182142		Plk2 (-3157)
chr3	96221022	96221171		Fcgr1 (-123205), BC107364 (+35244)
chr3	33043526	33043658		Ttc14 (-655525), Pex5l (-61634)
chr3	41362523	41362683		Phf17 (+2947), Sclt1 (+183833)
chr3	51368318	51368460		Setd7 (-3644)
chr3	54982148	54982298		Sohlh2 (-3743)
chr3	80715629	80716058		Gria2 (-109131), Glrb (+1702)
chr3	85948661	85949198		Rps3a (-2340)
chr3	86725432	86725585		Dclk2 (-703)
chr3	87864435	87864659		Apoa1bp (-2130)
chr3	88355660	88355847		Rab25 (-3553), Ubqln4 (-1884)
chr3	89156512	89156742		Adam15 (-2695)
chr3	89156752	89156941		Adam15 (-2915)
chr3	90299157	90299349		Snapin (-4318)
chr3	93357593	93357793		S100a10 (-1346)
chr3	94756513	94756624		Rfx5 (-2368)
chr3	95045489	95045727		Gm128 (-577)
chr3	96527694	96527951		Rnf115 (-3711), Polr3c (+3539)
chr3	97460140	97460331		Prkab2 (-1899)
chr3	98940687	98940894		Wars2 (-4222)
chr3	102743557	102743596		Sycp1 (-3554)
chr3	105506345	105506696		6530418L21Rik (-996)
chr3	107953592	107953789		Gnai3 (-4659)
chr3	108007387	108007590		Cyb561d1 (-3737)
chr3	108742340	108742412		4921515J06Rik (-1099)
chr3	120878399	120878616		Rwdd3 (-3895)
chr3	121424465	121424651		F3 (-1897)
chr3	122626281	122626435		1810037I17Rik (-957)
chr3	123144148	123144385		Mettl14 (-55359), Prss12 (-5564)
chr3	130414682	130415026		Ostc (-2492)
chr3	137580162	137580352		Mapksp1 (-1262)
chr3	138401771	138401949		Tspan5 (-3299)
chr3	138868173	138868338		B930007M17Rik (-601)
chr3	144386365	144386526		Sh3glb1 (-3159)
chr3	153390872	153391097		St6galnac3 (-2888)
chr17	37138732	37138914		Zfp57 (-574)
chr17	36342751	36342950		H2-T3 (-15755), Rpp21 (+51940)
chr17	36109911	36110137		Abcf1 (-3329)
chr17	36001115	36001236		2310014H01Rik (-1364)
chr17	35298038	35298266		Prrc2a (+3670), Bat3 (+25965)
chr17	35267732	35267934		Bat3 (-4354), Apom (+864)
chr17	35260155	35260513		D17H6S53E (-3726), Csnk2b (-1942), Gpank1 (+437)
chr17	35254549	35254814		Ly6g5b (-2337)
chr17	35066620	35066766		Neu1 (-1505)
chr17	35066394	35066580		Neu1 (-1711)
chr17	34977453	34977619		Stk19 (-3688), Dom3z (+3572)
chr17	34767167	34767355		Ppt2 (-3219), Prrt1 (+630)
chr17	34329246	34329399		Psmb8 (-5817), Tap1 (+4822)
chr17	34096874	34097158		Rps18 (-4430), Vps52 (+4189)
chr17	34063745	34063851		Rgl2 (-3041)
chr17	34050321	34050480		Zbtb22 (-2720)
chr17	34048917	34049292		Zbtb22 (-4016)
chr17	27069055	27069228		Phf1 (-930)
chr17	27695451	27695651		Hmga1 (+2032), AI413582 (+7121)
chr17	28219759	28219919		Tcp11 (-2310)
chr17	28459584	28459780		Rpl10a (-5734), Fance (+9207)
chr17	28462402	28462596		Rpl10a (-2917)
chr17	28462866	28463071		Rpl10a (-2447)
chr17	28625941	28626199		Fkbp5 (-3013)
chr17	28760554	28760690		Srpk1 (-1223)
chr17	31655626	31655816		Ndufv3 (-1339)
chr10	77929633	77929774		Pdxk (-2011)
chr10	77880010	77880221		Rrp1 (-4328)
chr10	77711031	77711245		Trappc10 (-3751)
chr10	77636598	77636788		D10Jhu81e (-4180)
chr10	77634687	77634872		D10Jhu81e (-2267)
chr10	77081046	77081323		Ube2g2 (-3881)
chr10	76882375	76882560		Adarb1 (-1450)
chr10	75934054	75934403		Ybey (-2370)
chr10	75933280	75933460		Ybey (-1511)
chr10	75928062	75928247		Mcm3ap (-3561)
chr10	68671235	68671404		Rhobtb1 (-4085)
chr10	61049207	61049534		AK085995 (-109942), Npffr1 (-8861)
chr10	61249803	61249821		H2afy2 (-3200)
chr10	36693359	36693605		Hdac2 (-868)
chr10	43617555	43617800		Rtn4ip1 (-3935), Qrsl1 (+3864)
chr2	25034548	25034632		Nrarp (-1688)
chr2	25094902	25095132		Rnf208 (-3432), Gm757 (-2710), 2310002J15Rik (+400)
chr2	25113431	25113689		Tprn (-4558), Ndor1 (-2626)
chr2	25130250	25130445		Ssna1 (-2410), Anapc2 (+2362)
chr2	25226284	25226473		2010317E24Rik (-1462)
chr2	25731213	25731468		Kcnt1 (-2040)
chr2	26481962	26482147		Fam69b (-1922)
chr2	26823915	26824077		Adamts13 (-4940), Rexo4 (-4090)
chr2	29645976	29646176		Trub2 (-2885), Coq4 (+2293)
chr2	29983955	29984329		Zer1 (-4168)
chr2	30071903	30072038		Lrrc8a (-21318), Ccbl1 (-10752)
chr2	31098095	31098242		Ncs1 (-3274)
chr2	31098596	31098695		Ncs1 (-2797)
chr2	32608090	32608256		Tor2a (-4618)
chr2	32841970	32842296		Slc2a8 (-4557)
chr8	109963342	109963483		Wwp2 (+3115), Psmd7 (+148969)
chr2	34725137	34725305		D730039F16Rik (-4735), Psmd5 (+1261)
chr2	37296230	37296417		Rabgap1 (-2481), Zbtb26 (+2317)
chr2	38204241	38204399		Lhx2 (-2508)
chr2	50153199	50153388		Mmadhc (-1097)
chr2	61426225	61426413		Psmd14 (-123432), Tank (+9676)
chr2	75496251	75496376		Hnrnpa3 (-1002)
chr2	75545939	75546100		Nfe2l2 (-3322)
chr2	90888909	90889183		Psmc3 (-5127), Rapsn (+13262)
chr2	90956014	90956176		Mybpc3 (-2206)
chr2	91484998	91485129		F2 (-8493), Zfp408 (+4884)
chr2	91488117	91488281		Arhgap1 (-2076), Zfp408 (+1749)
chr2	92438797	92439015		Chst1 (-958)
chr2	93800068	93800503		Accsl (-91026), Alkbh3 (+50601)
chr2	102496144	102496364		Slc1a2 (-50341), Pamr1 (+106076)
chr2	119030306	119030433		Zfyve19 (-4086)
chr2	119036958	119037247		Dnajc17 (-2572)
chr2	121178938	121179201		Ppip5k1 (-2321)
chr2	121236112	121236270		Pdia3 (-3447), Catsper2 (+3337)
chr2	121336748	121336891		Mfap1a (-4428), Wdr76 (+4361)
chr2	129416287	129416474		Sirpa (-2194)
chr2	132639454	132639959		Mcm8 (-2364), Trmt6 (+2083)
chr2	132668857	132669027		Crls1 (-3460)
chr2	147015211	147015350		Nkx2-2 (-3143)
chr2	147015373	147015686		Nkx2-2 (-3392)
chr2	148561660	148561746		Napb (-3547)
chr2	150570390	150570558		Entpd6 (-4343)
chr2	152170638	152171013		Trib3 (-1030)
chr2	152932847	152933135		Hck (-1213)
chr2	153071502	153071693		Plagl2 (-4504), Pofut1 (+4330)
chr2	156662136	156662354		Tgif2 (-3568)
chr2	160742302	160742539		Emilin3 (-4357)
chr2	164626760	164627054		Zswim3 (-3707), Acot8 (+3474)
chr2	165062216	165062573		Cdh22 (-2158)
chr2	165115825	165116159		Slc35c2 (-2665)
chr2	165301622	165301851		Slc13a3 (-3040)
chr2	165985785	165985993		Sulf2 (-4733)
chr2	166541676	166541812		Prex1 (-2412)
chr2	166823281	166823960		Stau1 (-1843)
chr2	167067813	167067983		Ptgis (-1861)
chr2	170323415	170323631		Cyp24a1 (-885)
chr2	172192375	172192537		Cstf1 (-4047), Aurka (+3550)
chr2	172192917	172193150		Cstf1 (-3469), Aurka (+2972)
chr2	173933197	173933387		Npepl1 (-2560)
chr2	178142920	178143128		Sycp2 (-661)
chr2	178151261	178151631		Ppp1r3d (-2269), 9030418K01Rik (+2207)
chr2	179848997	179849140		Hrh3 (-10142), Osbpl2 (-5002)
chr2	179849316	179849512		Osbpl2 (-4657)
chr2	179850758	179850900		Osbpl2 (-3242)
chr2	180319751	180319960		Ogfr (-4256)
chr2	181331792	181331970		Znf512b (-4715), Prpf6 (-4143)
chr5	23926889	23927065		Slc4a2 (-4073), Cdk5 (+2371)
chr5	15437403	15437626		Cacna2d1 (-2994)
chr5	3894611	3894790		Mterf (-768)
chr5	3894277	3894407		Mterf (-409)
chr5	3599086	3599225		C030048B08Rik (-2609)
chr6	28369526	28369695		Arf5 (-4029), Gcc1 (+2113)
chr6	28375628	28375861		Gcc1 (-4021), Fscn3 (-2156)
chr6	33011546	33011706		Chchd3 (-1474)
chr6	33012475	33012661		Chchd3 (-2416)
chr6	35124740	35124912		Nup205 (-2790)
chr6	37395593	37395723		Creb3l2 (-3510)
chr6	72744800	72744980		Tcf7l1 (-5940), Kcmf1 (+105083)
chr6	82727445	82727568		Hk2 (-3059)
chr6	82999858	83000007		Aup1 (-4714), Htra2 (+4632)
chr6	83057188	83057588		Mrpl53 (-697)
chr6	86956951	86957064		Nfu1 (-2822)
chr6	87677723	87677970		Ccdc48 (-3016)
chr6	89588893	89589135		Txnrd3 (-4968)
chr6	95067342	95067510		Kbtbd8 (-474)
chr6	113553342	113554195		4931417G12Rik (-3060), 6720456B07Rik (-997)
chr6	120485372	120485473		Cecr5 (-4106)
chr6	124723843	124723956		Eno2 (-4373)
chr6	124808767	124808941		Leprel2 (-1149)
chr6	124808958	124809152		Leprel2 (-1350)
chr6	124945144	124945280		C530028O21Rik (-3243)
chr6	125119711	125120011		Gapdh (-4260)
chr6	125266071	125266257		Ltbr (-2276)
chr6	125447449	125447963		Cd9 (-2933)
chr6	128311307	128311483		Foxm1 (-1617), 5930416I19Rik (+1520)
chr6	142059806	142059992		Gm6614 (-102633), Slco1a6 (+74771)
chr6	141194974	141195157		Pde3a (-2724)
chr6	141195170	141195282		Pde3a (-2564)
chr6	141195305	141195480		Pde3a (-2397)
chr6	142333961	142334195		Golt1b (-1685), Recql (+1529)
chr6	142524272	142524439		Kcnj8 (-4480)
chr6	146585814	146585950		Tm7sf3 (-2768)
chr9	14763432	14763524		Folr4 (-55083), Panx1 (+86444)
chr1	13581970	13582162		Tram1 (-2121)
chr1	4794205	4794327		Lypla1 (-3708)
chr4	11627357	11627448		Gem (-4191)
chr4	11628044	11628264		Gem (-3440)
chr4	32049928	32050111		Map3k7 (-1062)
chr4	32700754	32700923		Casp8ap2 (-1609)
chr4	40089089	40089417		Aco1 (-1045)
chr4	43670101	43670145		Spag8 (-3699), Hint2 (-806)
chr4	43672927	43673153		Hint2 (-3723)
chr4	43673781	43673965		Hint2 (-4556)
chr4	45809193	45809353		Aldh1b1 (-2621)
chr4	45984359	45984549		Tdrd7 (-15880), E230008N13Rik (+81279)
chr4	46407776	46407996		5830415F09Rik (-5591), Hemgn (+9169)
chr4	47492443	47492655		Nr4a3 (-571569), Sec61b (+5016)
chr4	49535819	49536067		Mrpl50 (-1988), Zfp189 (+1854)
chr4	56881344	56881556		Ctnnal1 (-3367)
chr4	62020255	62020433		Slc31a1 (-1391), Fkbp15 (+1238)
chr4	99599948	99600165		Pgm2 (-1999)
chr4	104784498	104784651		Prkaa2 (-2072)
chr4	106319280	106319449		Pars2 (-4309)
chr4	108517720	108517864		Kti12 (-2670)
chr4	108548052	108548248		Rab3b (-3525)
chr4	115408360	115408598		4732418C07Rik (-2199)
chr4	116484327	116484480		Toe1 (-4240), Mutyh (+4065)
chr4	117557900	117558141		B4galt2 (-1947)
chr4	119091277	119091534		Zmynd12 (-3883), Ccdc30 (-3280)
chr4	120778252	120778531		Zmpste24 (-7544), Tmco2 (+3439)
chr4	120778729	120778926		Zmpste24 (-7980), Tmco2 (+3003)
chr4	124737595	124737726		Dnali1 (+5240), Gnl2 (+30403)
chr4	126286100	126286213		5730409E04Rik (-941)
chr4	126427829	126428129		AU040320 (-2820), Ncdn (+2694)
chr4	127008361	127008550		Gjb3 (-2087)
chr4	128870331	128870517		S100pbp (-3698), Yars (+3385)
chr4	128870892	128871017		S100pbp (-4229), Yars (+3916)
chr4	129164290	129164501		1700125D06Rik (-4038), Tssk3 (+3618)
chr4	129722262	129722409		Col16a1 (-2748)
chr4	129955143	129955425		Serinc2 (-2454)
chr4	130039825	130040018		Zcchc17 (-2732), Snrnp40 (+2543)
chr4	132402193	132402390		Ppp1r8 (-3208)
chr4	132355763	132355935		BC013712 (-3570)
chr4	135048433	135048483		4930555I21Rik (-3444), Nipal3 (+1961)
chr4	135131318	135131450		Grhl3 (-1849)
chr4	135433019	135433217		Pnrc2 (-3357)
chr4	135581714	135582122		Tceb3 (-4354)
chr4	135610749	135610874		Rpl11 (-1526)
chr4	135843625	135844019		Hnrnpr (-23069), Zfp46 (+1838)
chr4	136396036	136396232		Ephb2 (-4284)
chr4	136605240	136605458		Zbtb40 (-739)
chr4	136605461	136605628		Zbtb40 (-935)
chr4	136608587	136608724		Zbtb40 (-4046)
chr4	137233225	137233526		Rap1gap (-4242)
chr4	137233544	137233671		Rap1gap (-4010)
chr4	137353496	137353690		Alpl (-1301)
chr4	137355576	137355765		Alpl (-3379)
chr4	137770687	137770969		Hp1bp3 (-1714)
chr4	138276523	138276737		Pla2g2c (-4610), Ubxn10 (+4536)
chr4	138470912	138471109		Otud3 (-1149)
chr4	138524448	138524672		Tmco4 (-4260)
chr4	140700305	140700555		D4Ertd22e (-4719), Fbxo42 (-3407)
chr4	141225835	141225975		Plekhm2 (-5863), Rsc1a1 (+15726)
chr4	141279740	141279880		Ddi2 (-476)
chr4	149151951	149152169		Slc25a33 (-3684)
chr4	149153756	149153925		Slc25a33 (-5465), Spsb1 (+175274)
chr4	149608735	149608914		Gm5506 (-2481)
chr4	151306445	151306652		Dnajc11 (-1280)
chr4	151644851	151645140		Gpr153 (-3475)
chr4	151696856	151697030		Rnf207 (-4209), Rpl22 (-3044)
chr4	153346712	153346934		BC046331 (-2847), Dffb (+2367)
chr4	155030121	155030342		Mmp23 (-2739)
chr4	155240626	155240818		Tas1r3 (-3260), Cpsf3l (-2954)
chr4	155365924	155366106		Sdf4 (-1008), B3galt6 (+772)
chr4	155605315	155605562		Plekhn1 (-2788)
chr4	155607966	155608154		Klhl17 (+906)
chr17	81130296	81130477		Map4k3 (-2954)
chr17	81464674	81464945		Thumpd2 (-385)
chr17	83609242	83609457		Pkdcc (-5273)
chr17	87359730	87359940		Rhoq (-2616)
chr17	87678936	87679087		Ttc7 (-3214)
chr17	88066469	88066514		Msh2 (-5405), Epcam (+31173)
chr17	74062658	74062853		Galnt14 (-2965)
chr5	31345490	31345722		0610007C21Rik (-5407), Tcf23 (+74556)
chr5	31263509	31263699		Preb (-870)
chr5	31220531	31220715		Khk (-3645)
chr5	31213047	31213185		Emilin1 (-3043), Ost4 (-3021)
chr5	31167005	31167151		Tmem214 (-4942)
chr5	30967911	30968045		Cenpa (-1297)
chr12	16898066	16898293		Rock2 (-3604)
chr12	17695066	17695289		Hpcal1 (-2442)
chr12	29238753	29238942		Dcdc2c (-5646), Allc (+28500)
chr12	29431508	29431653		Ttc15 (+3737), Adi1 (+71509)
chr12	36771471	36771612		Tspan13 (-2477)
chr12	70331954	70332141		Pole2 (-2871)
chr12	74383873	74384148		Slc38a6 (-3831), Trmt5 (+3687)
chr12	74683148	74684399		Prkch (-2254)
chr12	75006888	75007030		Hif1a (-1895)
chr12	76281339	76281572		Kcnh5 (-3137)
chr12	77927878	77928081		Rab15 (-4469)
chr12	80124932	80125113		Tmem229b (-40558), Plekhh1 (-5127)
chr12	81218462	81218660		Zfp36l1 (-4561)
chr12	81364654	81364825		Actn1 (-3382)
chr12	81791704	81791925		3830431G21Rik (-1773)
chr12	82045380	82045538		Srsf5 (-1032)
chr8	87695706	87695941		Olfr371 (-58572), Gm6531 (+20001)
chr12	86616480	86616680		Mlh3 (-5066), Acyp1 (+4805)
chr12	88286490	88286675		2310044G17Rik (-1710)
chr12	101125258	101125549		2610021K21Rik (-3752), Tdp1 (+2679)
chr12	103211280	103211468		Cpsf2 (-2810)
chr12	104765392	104765600		Ifi27l2b (-70063), Ppp4r4 (-5279)
chr12	109567699	109568017		Cyp46a1 (-4733)
chr12	109568253	109568462		Cyp46a1 (-4233)
chr12	112947166	112947426		2810002N01Rik (-4184), Bag5 (+4171)
chr12	112995514	112995672		Klc1 (-1467)
chr12	114044135	114044320		Ahnak2 (-3360), BC022687 (-2958)
chr10	128136525	128136786		Rab5b (-3332)
chr10	128254367	128254582		Sarnp (-4352), Ormdl2 (+4212)
chr10	81086564	81086795		Ankrd24 (-4605), Sirt6 (+3673)
chr10	80751084	80751278		Pip5k1c (-4536), Tjp3 (+2831)
chr10	80734136	80734314		Mrpl54 (-4554), Apba3 (+3308)
chr10	80642420	80642614		Dapk3 (-3235)
chr10	80637588	80637676		Eef2 (-1744)
chr10	80530179	80530373		Thop1 (-2552)
chr10	80323714	80324028		Tmprss9 (-18690), 3110056O03Rik (+5851)
chr10	80309422	80309638		Lingo3 (-2746)
chr10	80259203	80259369		Sf3a2 (-2194), Plekhj1 (+2085)
chr10	80142894	80143260		Mknk2 (-8317), Mobkl2a (+21488)
chr10	79607915	79608097		Midn (-3029)
chr10	79606491	79606720		Midn (-4429)
chr10	79430234	79430512		Grin3b (-3096)
chr10	79377983	79378162		Kiss1r (-1643), C030046I01Rik (+1602)
chr10	79339471	79339640		Prtn3 (-2856), BC005764 (-2177)
chr10	78035280	78035475		Ilvbl (-1867)
chr10	82444708	82444981		Chst11 (-3397)
chr10	82320267	82320686		Eid3 (-8894), Txnrd1 (+23781)
chr10	82318988	82319169		Eid3 (-10292), Txnrd1 (+22383)
chr7	7063733	7063825		Zfp954 (+10408), Aurkc (+115683)
chr10	88347465	88347656		Slc5a8 (-1176)
chr10	89334102	89334246		Anks1b (-2080)
chr10	90548115	90549237		Apaf1 (-3188), Ikbip (+2892)
chr10	90588076	90588146		Slc25a3 (-1403)
chr10	92186499	92186682		Nedd1 (-1428)
chr10	93659646	93659809		Ndufa12 (-2026)
chr10	107767189	107767433		Pawr (-1934)
chr10	110355676	110355872		Csrp2 (-1458)
chr15	39778662	39778836		Lrp12 (-3446)
chr15	44255178	44255307		Eny2 (-4414)
chr15	73580595	73580766		Ptp4a3 (+27106), Gm628 (+89420)
chr15	75726532	75726605		Naprt1 (-1658)
chr15	76371375	76371650		Fbxl6 (-2337), Gpr172b (+2140)
chr15	76493197	76493385		Cyhr1 (-2753), Kifc2 (+2220)
chr15	76497564	76497750		Ppp1r16a (-4453), Foxh1 (+2646)
chr15	76708178	76708369		Zfp7 (-1432)
chr15	78235623	78235771		Mpst (-1445), Tst (+592)
chr15	79668292	79668491		Npcd (-3629)
chr15	82047848	82047929		Tnfrsf13c (+6877), Srebf2 (+70190)
chr15	82079305	82079496		Cenpm (-4224)
chr15	82171144	82171333		Naga (-1983), Fam109b (-370)
chr15	82185843	82185917		Ndufa6 (-1159)
chr15	83388643	83388819		Mcat (-2590)
chr15	83428514	83428645		Ttll12 (-2993)
chr15	84962216	84962371		Ribc2 (-235), Smc1b (+93)
chr15	85645761	85646026		2210021J22Rik (-3767)
chr15	88645659	88645864		Creld2 (-4314), Alg12 (+3986)
chr15	88652343	88652601		Alg12 (-2724), Creld2 (+2396)
chr15	88903387	88903541		Trabd (-3030)
chr15	88903837	88904167		Trabd (-2492)
chr15	89029566	89029936		Fam116b (-2846)
chr15	89030156	89030399		Fam116b (-3373)
chr15	94370470	94370654		Irak4 (-3529), Pus7l (+3376)
chr15	94424638	94424831		Twf1 (-4480)
chr15	96532502	96532791		Slc38a2 (-2518)
chr15	96534364	96534484		Slc38a2 (-4295)
chr15	97837219	97837549		Col2a1 (-2229)
chr15	97973202	97973334		Asb8 (+2865), Pfkm (+34366)
chr15	98750243	98750282		Lmbr1l (-1734)
chr15	99307754	99308031		Bcdin3d (-2732)
chr15	99308136	99308295		Bcdin3d (-3055)
chr15	99609022	99609194		Lass5 (-6162), Lima1 (+96779)
chr15	100587562	100587750		Slc4a8 (-4522)
chr15	100471519	100471922		Smagp (-4435)
chr9	7838260	7838511		Birc2 (-3131)
chr9_random	369903	370091		NONE
chr9	14581447	14581527		1700012B09Rik (-6013), Ankrd49 (+5919)
chr9	14591812	14592014		Ankrd49 (-4507), Mre11a (+2762)
chr9	15162837	15163063		5830418K08Rik (-718)
chr9	16308470	16308658		Fat3 (-125889)
chr9	20684014	20684188		Angptl6 (+53)
chr9	20763316	20763655		Dnmt1 (-6063), S1pr2 (+17751)
chr9	20880873	20881055		Fdx1l (-3006)
chr12	61524810	61524919		NONE
chr9	21417124	21417424		Smarca4 (-3339)
chr9	21860769	21860927		Elavl3 (-4381)
chr9	26617455	26617673		Glb1l2 (-3562)
chr9	28209520	28209690		NONE
chr9	28209797	28209879		NONE
chr9	30735924	30736161		Adamts8 (-14105), Adamts15 (-6006)
chr9	35368755	35368959		Ddx25 (-2802), Pus3 (+1969)
chr9	37242453	37242642		Robo3 (-1788)
chr9	37465358	37465560		Tbrg1 (-562)
chr9	41934790	41934936		Sorl1 (-2491)
chr9	43877356	43877543		Usp2 (-62)
chr9	44142059	44142233		H2afx (-652)
chr9	44156515	44156703		Hmbs (-4298)
chr9	48645029	48645172		Zbtb16 (-1051)
chr9	50341151	50341234		Pts (-4447)
chr9	50421827	50422036		Pih1d2 (-3494)
chr9	53419554	53419724		Acat1 (-1184)
chr9	54795893	54796087		Psma4 (-2676)
chr9	56710399	56710560		Cspg4 (-2431)
chr9	61798824	61799226		Kif23 (-4419)
chr9	64104089	64104190		Map2k1 (-2728)
chr9	64104524	64104606		Map2k1 (-3153)
chr9	65057383	65057433		Parp16 (-5089), Igdcc3 (+68412)
chr9	69246607	69246786		Narg2 (+892)
chr9	69300561	69300739		Anxa2 (-840)
chr9	83437463	83437650		Sh3bgrl2 (-4388)
chr9	86466560	86466727		Pgm3 (-1195), Rwdd2a (+1049)
chr9	89105186	89105360		Mthfs (-755)
chr9	96793585	96793761		Acpl2 (-3832)
chr9	100541869	100542113		Stag1 (-2051)
chr9	107244726	107244835		Hemk1 (-4100), 6430571L13Rik (+1810)
chr9	108096089	108096279		Bsn (-3470)
chr9	108458724	108458969		Impdh2 (-3985)
chr9	108474326	108474537		Ndufaf3 (-4759), Dalrd3 (+2209)
chr9	108482035	108482226		Wdr6 (-1130)
chr9	108832734	108832964		Uqcrc1 (-5812), Tmem89 (+15899)
chr9	110201830	110202055		2610002I17Rik (-5753), Cspg5 (+55656)
chr9	110714019	110714168		Prss44 (-2404)
chr9	110853772	110853916		Lrrc2 (-205)
chr9	111340932	111341089		Dclk3 (-574)
chr9	119253806	119254269		Myd88 (-4880), Acaa1a (+3626)
chr9	119352397	119352779		Exog (-1453)
chr9	123433493	123433710		Sacm1l (-5398), Limd1 (+45783)
chr9	123762152	123762325		Fyco1 (-1219)
chr17	51323130	51323331		Tbc1d5 (-4557)
chr17	47828957	47829129		Tomm6 (-3708), Frs3 (-3113)
chr17	46815214	46815408		Rrp36 (-4107), Mea1 (-2775)
chr17	45697445	45697744		Slc35b2 (-3506)
chr17	43935288	43935484		Rcan2 (-3414)
chr17	43148070	43148270		Cd2ap (-134797), Tnfrsf21 (-5334)
chr1	21954160	21954294		Kcnq5 (-2204)
chr1	34500126	34500314		Ccdc115 (-3703), Imp4 (+3546)
chr1	34500583	34500728		Ccdc115 (-4139), Imp4 (+3982)
chr1	34501238	34501400		Ccdc115 (-4802), Imp4 (+4645)
chr1	36565695	36565855		Cnnm3 (-2946)
chr1	36606349	36606560		Ankrd39 (-2409)
chr1	36606770	36606983		Ankrd39 (-2831)
chr1	36608246	36608383		Ankrd39 (-4269)
chr1	37923091	37923318		Tsga10 (-1281)
chr1	39586808	39586903		Tbc1d8 (-51264), D1Bwg0212e (-5543)
chr1	40324854	40325186		Il1rl2 (-56452), Il1r1 (+1589)
chr1	40735215	40735429		Slc9a2 (-3235)
chr1	57458066	57458394		9430016H08Rik (-5162), 1700066M21Rik (+23766)
chr1	74374409	74374638		Gm216 (-34158), Tmbim1 (-23614)
chr1	74636798	74636979		Zfp142 (-2287), Bcs1l (+1954)
chr1	87907941	87913369		Gpr55 (-53025), Spata3 (-7862)
chr1	94541632	94541888		Myeov2 (-3198)
chr1	95577631	95577766		Bok (-4572)
chr1	99877128	99877264		Pam (+115013), Gin1 (+210440)
chr17	67706639	67706856		Ptprm (-2949)
chrX	7251935	7252114		Plp2 (-3621)
chrX	96332623	96332809		Efnb1 (+1247), Pja1 (+333358)
chrX	99384087	99384287		Rps4x (-477)
chrX	54300092	54300283		Htatsf1 (-6823), Brs3 (+3937)
chrX	70473450	70473592		F8a (-124)
chrX	71269178	71269355		Irak1 (-7)

## Sheet: Dex-D3
Ontology enrichment results of genes associated differential DNA methylation in D3 NSCs
Chr	Start	End		Genes
chr8	26564713	26564919		Tacc1 (-252895), Fgfr1 (-64428)
chr10	9623691	9623935		Stxbp5 (-2975)
chr10	12662363	12662611		Utrn (-80954), Stx11 (+21578)
chr10	12715539	12715746		Stx11 (-31578), Sf3b5 (-12613)
chr10	13593909	13594003		Hivep2 (-92229), Aig1 (-5320)
chr10	13594053	13594417		Hivep2 (-91950), Aig1 (-5599)
chr10	17439875	17440093		Cited2 (-3050)
chr10	19574271	19574432		Slc35d3 (-3087)
chr10	25020167	25020340		Akap7 (-1285)
chr10	30564627	30564888		Hey2 (-2169)
chr13	74254787	74254964		Slc9a3 (-4087)
chr17	5488332	5488634		Zdhhc14 (-4117)
chr17	6269878	6270084		Tmem181a (-494)
chr17	13112925	13113164		Mrpl18 (-4088), Tcp1 (+3714)
chr17	11032533	11032790		Park2 (-588), Pacrg (+395)
chr17	15531506	15531707		Fam120b (-1559)
chr17	15843851	15844057		Chd1 (+2023), Rgmb (+119596)
chr17	17763145	17763367		Lnpep (-1803)
chr7	3580289	3580585		Prpf31 (-1150), Tfpt (+1049)
chr7	3412247	3412683		Cacng6 (-12958), Cacng8 (+18006)
chr7	3410205	3410411		Cacng6 (-15115), Cacng8 (+15849)
chr7	3336635	3336913		Cacng7 (+118)
chr7	4991308	4991542		Zfp784 (-1377)
chr7	4969091	4969849		Fiz1 (-4626), Zfp865 (-2508)
chr7	4455334	4455518		Ppp1r12c (-2144)
chr7	4086057	4086326		Leng8 (-2466)
chr7	13510733	13511034		2310014L17Rik (-1881)
chr7	13862366	13862688		Lig1 (-135)
chr7	16508523	16508649		Sepw1 (-866)
chr7	17395799	17396241		Strn4 (-5218), Slc1a5 (+29325)
chr7	17396377	17396938		Strn4 (-4580)
chr7	17399349	17399610		Strn4 (-1758)
chr7	19497774	19497807		Ccdc61 (-2038)
chr7	19573785	19574095		Mypop (-2654)
chr7	19636758	19636967		Rsph6a (-3173)
chr7	19639915	19640081		Rsph6a (-38)
chr7	19703032	19703212		Fbxo46 (-2086)
chr7	19925354	19925463		Fosb (-30015), Ercc1 (-5011)
chr7	19947866	19948110		Cd3eap (-3156), Ppp1r13l (+1423)
chr7	20092079	20092359		Trappc6a (-1859), Bloc1s3 (+1461)
chr7	19955669	19956042		Ercc2 (-11532), Ppp1r13l (+9291)
chr7	19956610	19956801		Ercc2 (-10682), Ppp1r13l (+10141)
chr7	20281957	20282181		Apoc1 (-4062)
chr7	20357433	20357643		Bcam (-1657)
chr7	20358057	20358193		Bcam (-2244)
chr7	20509590	20510132		Pvr (-3369)
chr7	25179991	25180232		1500002O20Rik (-4535)
chr7	25181683	25181946		1500002O20Rik (-2832)
chr7	25184017	25184218		1500002O20Rik (-529)
chr16	45411836	45412156		Cd200 (-2830)
chr7	25328986	25329711		Xrcc1 (-2663), 2310033E01Rik (+1675)
chr7	25329897	25330120		Xrcc1 (-2003), 2310033E01Rik (+1015)
chr7	25375488	25375776		Zfp575 (-2972)
chr7	25657512	25657775		Lypd4 (-2934), Dmrtc2 (+2568)
chr7	25690659	25690834		Arhgef1 (+2742), Rabac1 (+67000)
chr7	25791571	25791846		Atp1a3 (-795)
chr7	26399975	26400192		Atp5sl (-4428), Gm7092 (+827)
chr7	26448204	26448480		Bckdha (-4562), Exosc5 (+4170)
chr7	26509647	26509959		Ccdc97 (-5731), Hnrnpul1 (+29936)
chr7	28018871	28019129		Adck4 (+968)
chr7	28126236	28126455		Ltbp4 (-3715)
chr7	28252760	28253004		Sertad3 (-5977), Blvrb (+19885)
chr7	29079315	29079710		BC089491 (-3360)
chr7	29079846	29080064		BC089491 (-3802)
chr7	29165961	29166122		Zfp36 (-1795)
chr7	29524505	29524688		Sars2 (-2413), Mrps12 (+2203)
chr7	29524838	29525190		Sars2 (-1996), Mrps12 (+1786)
chr7	29553965	29554254		Nfkbib (-2567), Sirt2 (+2339)
chr7	29554383	29554558		Nfkbib (-2928), Sirt2 (+2700)
chr7	29555352	29555524		Nfkbib (-3895), Sirt2 (+3667)
chr7	29763500	29763707		Map4k1 (-4269), Eif3k (+3229)
chr7	29956592	29956904		Spred3 (-3082), Ggn (+1519)
chr7	29957841	29958214		Spred3 (-4362), Ggn (+2799)
chr7	30019106	30019176		Yif1b (-4201), Kcnk6 (-1600)
chr7	30019176	30019370		Yif1b (-4069), Kcnk6 (-1732)
chr7	31098697	31098830		AI428936 (-1071)
chr7	31019218	31019488		Tbcb (-2305), Polr2i (+2260)
chr7	31018854	31018988		Tbcb (-1873), Polr2i (+1828)
chr7	31015078	31015536		Polr2i (-1786), Tbcb (+1741)
chr7	31012556	31012768		Polr2i (-4431), Tbcb (+4386)
chr7	31350094	31350307		Psenen (-1998), Tmem149 (-245)
chr7	31371675	31371993		Wbp7 (+1911), Tmem149 (+21388)
chr7	31743114	31743343		Usf2 (-1407)
chr7	31743372	31743483		Usf2 (-1606)
chr7	31760432	31760674		Lsr (-2065), Fam187b (-1509)
chr7	31762466	31762710		Lsr (-4100), Fam187b (+526)
chr7	35900657	35900938		Cebpa (-3514)
chr7	35967761	35967996		Slc7a10 (-3525)
chr7	36589446	36589677		Zfp507 (-1554)
chr7	36589761	36589915		Zfp507 (-1830)
chr7	38895379	38895585		Ccne1 (-2973)
chr7	50697461	50697698		Etfb (-1933)
chr7	51499517	51499691		2410002F23Rik (-2488)
chr7	51722546	51722756		Josd2 (-775)
chr7	51802082	51802427		Spib (-14814), Pold1 (+1930)
chr7	51809823	51809962		Nr1h2 (-600)
chr8	19493012	19493332		Defb7 (-1925)
chr7	52068175	52068389		Nup62 (-3458), Atf5 (+2746)
chr7	52100356	52100569		Akt1s1 (-4134), Tbc1d17 (+3986)
chr7	52406699	52406898		Pih1d1 (-2969)
chr7	52534828	52535549		1700039E15Rik (-2907)
chr7	52585754	52585927		Hrc (-4798), Trpm4 (+3309)
chr7	52585933	52586274		Hrc (-4535), Trpm4 (+3046)
chr7	52664266	52664448		Ntf5 (-4708)
chr7	52665429	52665669		Ntf5 (-3516)
chr7	52691806	52692054		Ruvbl2 (-2096), Gys1 (+1721)
chr7	52734043	52734672		Bax (-12090), Dhdh (+9808)
chr7	52741167	52741711		Bax (-19171), Dhdh (+2727)
chr7	52786418	52786698		Ppp1r15a (-4920), Plekha4 (+4858)
chr7	52873910	52874071		Izumo1 (-3190), Fgf21 (-3131)
chr7	52882316	52882573		Rasip1 (-462)
chr7	52882838	52882990		Rasip1 (+7)
chr7	52957669	52957971		Dbp (-2797)
chr7	52959175	52959378		Dbp (-1340)
chr7	53648192	53648442		Kcnc1 (-3521)
chr7	54176465	54176861		Tsg101 (-1363)
chr7	56497933	56498345		Nav2 (-3420)
chr7	57028672	57029002		Prmt3 (-4891)
chr7	69489937	69490190		Ndn (-3099)
chr7	71534645	71534881		Mcee (-2894), Mphosph10 (+2359)
chr7	73576983	73577243		Aldh1a3 (-4750)
chr7	73839469	73839626		Lass3 (-48842), Lins (+4773)
chr7	85924327	85924484		Mrps11 (-3611), Mrpl46 (+3569)
chr7	86298642	86298844		Mfge8 (-4797)
chr7	86653237	86653921		Polg (-42420), Rhcg (+108964)
chr7	87340107	87340310		Sema4b (+8482), Cib1 (+37293)
chr7	87410322	87410377		Vps33b (-4191)
chr7	87518262	87518573		Man2a2 (-2406)
chr7	87550116	87550567		Furin (-2694)
chr7	88896293	88896507		Homer2 (-44589), 3110040N11Rik (+37939)
chr7	89794245	89794417		Eftud1 (-2793), Fam154b (+2707)
chr7	97131167	97131378		Eed (-1787)
chr7	97134622	97134876		Picalm (-143993), Eed (-5263)
chr7	104096581	104096862		Nars2 (-3315)
chr7	105328464	105328699		Capn5 (-1879)
chr7	107522847	107523017		Ppme1 (-2526), C2cd3 (+2189)
chr7	107643010	107643240		Ucp2 (+1271), Dnajb13 (+20199)
chr7	107755208	107755407		Rab6 (-792)
chr7	108161275	108161674		P2ry2 (-970)
chr7	108164755	108164852		P2ry2 (-4299)
chr7	108255409	108255699		Fchsd2 (-1735)
chr7	108452449	108452593		Atg16l2 (-1919)
chr7	108467774	108468003		Stard10 (-1875)
chr7	109050591	109050813		2400001E08Rik (-3649)
chr7	109215376	109215771		Rnf121 (-1928), Trpc2 (+1347)
chr7	109255457	109255956		Art1 (+5450), Chrna10 (+9520)
chr7	112553953	112554482		Cckbr (-20116), Cnga4 (+1136)
chr7	112897433	112897590		Taf10 (-4660)
chr7	112897680	112897933		Taf10 (-4955)
chr7	116657692	116657922		Rpl27a (-4902)
chr7	117106692	117106765		Dennd5a (-2793)
chr7	117989847	117990062		Rnf141 (-2060)
chr7	119302470	119302712		Dkk3 (-20)
chr7	119305695	119305992		Dkk3 (-3273)
chr7	119306267	119306560		Dkk3 (-3843)
chr7	127773859	127774217		Uqcrc2 (-4665)
chr7	128057193	128057420		Polr3e (-3951)
chr7	129167152	129167391		Gga2 (-2560)
chr7	129215711	129215844		Ubfd1 (+5066), Ndufab1 (+29584)
chr7	129245161	129245384		Ndufab1 (+89)
chr7	133710299	133710377		Eif3c (-458)
chr7	133842802	133842916		Slx1b (-3562), Bola2 (+3345)
chr7	133849885	133850086		Coro1a (-1718)
chr7	133940001	133940327		Ppp4c (-4179)
chr7	133988219	133988331		Doc2a (-2792)
chr7	134091716	134092117		Sez6l2 (-2326), Asphd1 (+756)
chr7	134117893	134118077		Cdipt (-1878)
chr7	134162317	134162559		Mvp (-4330), 2900092E17Rik (-1572)
chr7	134728675	134728874		Rnf40 (-3437), Gm166 (+3334)
chr7	134736151	134736562		Gm166 (-4248), Rnf40 (+4145)
chr7	135565336	135565618		Rgs10 (-3791)
chr7	135565824	135566031		Rgs10 (-4242)
chr7	135663132	135663392		Bag3 (-3835)
chr7	137691298	137691494		Nsmce4a (-501)
chr7	138514092	138514257		Pstk (-485)
chr7	139770243	139770483		Oat (-2282)
chr7	139771492	139771690		Oat (-3510)
chr7	140968881	140969119		Dhx32 (-514), Fank1 (+426)
chr7	142909735	142909914		Mki67 (-1763)
chr7	144628689	144628936		Glrx3 (-518)
chr7	146268519	146268850		Dpysl4 (-3215)
chr7	148038667	148038933		Ric8 (-4496), Bet1l (+3482)
chr7	148040157	148040745		Ric8 (-2845), Bet1l (+1831)
chr7	148044175	148044397		Bet1l (-2004), Ric8 (+990)
chr7	148382022	148382142		Hras1 (-2179), Lrrc56 (+1040)
chr7	148383501	148383796		Hras1 (-3746), Lrrc56 (+2607)
chr7	148456315	148456753		Irf7 (-4234)
chr7	148624922	148625105		Slc25a22 (-4521)
chr7	148656413	148656681		Tspan4 (-4592), Polr2l (+4505)
chr7	149715486	149715718		Mrpl23 (-3420)
chr7	150648677	150648884		Cdkn1c (-1826)
chr7	150649381	150649594		Cdkn1c (-2533)
chr7	150789158	150789325		Cars (-3295)
chr7	151741410	151741579		Ppfia1 (-1861)
chr7	152078405	152078569		Fgf15 (-3950)
chr19	3278721	3279262		Mrpl21 (-4055), Ighmbp2 (+4018)
chr19	3387821	3388032		Mtl5 (-942)
chr19	3691385	3691617		Lrp5 (-4937)
chr19	3908083	3908314		Tcirg1 (-1066)
chr19	3913865	3914170		Ndufs8 (-1301)
chr19	3999862	4000071		Doc2g (-3418), Nudt8 (-613)
chr19	4094855	4095122		Cdk2ap2 (-2362)
chr19	4098434	4098667		Pitpnm1 (-1566)
chr19	4166073	4166625		Rps6kb2 (-3104)
chr19	4287765	4287987		Ankrd13d (-4739)
chr19	4841617	4841849		Ccs (-2411), Ccdc87 (+2367)
chr19	4882614	4882738		Actn3 (-4792), Zdhhc24 (+4008)
chr19	4948182	4948271		Mrpl11 (-14079), Peli3 (-5135)
chr19	5422451	5422504		AI837181 (-2666), Drap1 (+2438)
chr19	5445424	5445647		Fosl1 (-2162)
chr19	5565017	5565447		Ovol1 (-4657), Gm962 (-2842)
chr19	6330914	6331072		Men1 (-3986)
chr19	6339621	6339973		Map4k2 (-1453)
chr19	7013698	7013868		Kcnk4 (-4778), Bad (-2562)
chr19	7014069	7014289		Bad (-2166), Gpr137 (+1504)
chr19	7490493	7490866		2700081O15Rik (-1435)
chr19	8841159	8841419		Tmem223 (-4197)
chr19	8843021	8843244		Tmem223 (-2353)
chr19	8897310	8897451		Ttc9c (-3597), Hnrnpul2 (+3490)
chr19	8964460	8964964		Ints5 (-2765)
chr19	8970036	8970178		Ganab (-2494)
chr19	9007704	9008114		Rom1 (-4063), Eml3 (+3725)
chr19	9015349	9015617		Mta2 (-927)
chr19	9039696	9039962		Eef1g (-1702)
chr19	9063146	9063421		Eef1g (+21753), Scgb1a1 (+99162)
chr19	10052222	10052782		Fth1 (-4356)
chr19	10053515	10053706		Fth1 (-3247)
chr19	10254716	10255102		Fads1 (-2469)
chr14	3052303	3052514		D830030K20Rik (-172037), Gm2897 (+3123)
chr19	10281607	10281895		Fen1 (-3318), 1810006K21Rik (+3059)
chr19	10682585	10682962		Dak (-4011), Ddb1 (+2659)
chr19	10946267	10946467		Tmem132a (-2098)
chr19	11895679	11895843		Stx3 (-1868)
chr19	16856472	16856635		Vps13a (-1137)
chr19	16858869	16859190		Vps13a (-3613)
chr19	16949692	16950001		Foxb2 (-1527)
chr19	18741523	18741689		2410127L17Rik (-3664)
chr19	29035131	29035882		Ppapdc2 (-2903)
chr19	29123441	29123657		Ak3 (-1157)
chr19	29126151	29126662		Ak3 (-4015)
chr19	29322383	29322511		Jak2 (-3871)
chr19	29724470	29724768		Ermp1 (-1709)
chr19	30626312	30626632		Dkk1 (-2486)
chr19	36133409	36133591		Htr7 (-1650)
chr19	36420508	36420873		Ankrd1 (-226357), Pcgf5 (-32866)
chr19	36813763	36813979		Ppp1r3c (-2777)
chr19	36814237	36814350		Ppp1r3c (-3200)
chr19	38200188	38200337		Rbp4 (-452)
chr19	38203809	38204027		Rbp4 (-4107), Pde6c (-3353)
chr19	40665187	40665312		Aldh18a1 (-2297)
chr19	40901061	40901245		Ccnj (-4616)
chr19	40901536	40901652		Ccnj (-4175)
chr19	40902242	40902442		Ccnj (-3427)
chr19	40968208	40968569		Zfp518a (-806)
chr19	40968592	40968842		Zfp518a (-478)
chr19	41284307	41284497		Tll2 (-3138)
chr19	41463721	41463956		Pik3ap1 (-4279)
chr19	41465084	41465382		Lcor (-158896), Pik3ap1 (-5673)
chr19	43754039	43754403		Slc25a28 (-4850)
chr19	43685718	43685977		Nkx2-3 (-967)
chr19	42859069	42859372		Hps1 (-4755)
chr19	42853540	42853774		Hps1 (+809)
chr19	42688175	42688360		Loxl4 (-972)
chr19	42508866	42509133		Crtac1 (-2727)
chr19	42280556	42280718		Sfrp5 (-3895)
chr19	42163181	42163265		Morn4 (-2363), Pi4k2a (-1702)
chr19	44225351	44226053		Bloc1s2 (-4766)
chr19	44624749	44624910		Sec31b (-4492)
chr19	44625032	44625269		Sec31b (-4813)
chr19	45820302	45820461		Fgf8 (-3008)
chr19	46076220	46076712		9130011E15Rik (-3488), Hps6 (-1502)
chr19	46124939	46125410		Pprc1 (-5854), Ldb1 (-5474)
chr19	46572499	46572801		Trim8 (-3488)
chr19	47167285	47167483		Usmg5 (-2269), Pdcd11 (+2128)
chr19	47215690	47216064		Calhm2 (-3093)
chr19	47218012	47218483		Calhm1 (+416)
chr19	48277907	48278122		Sorcs3 (-2500)
chr19	53113655	53113839		Xpnpep1 (-715)
chr19	53115651	53115808		Xpnpep1 (-2698)
chr19	53467454	53467667		Smndc1 (-2498)
chr19	56792028	56792194		Adrb1 (-4751)
chr19	56792449	56792750		Adrb1 (-4262)
chr19	56900763	56901067		Tdrd1 (+216)
chr19	59015711	59015950		Eno4 (-2084)
chr16	14358233	14358287		Abcc1 (-3393)
chr16	14292469	14292616		Myh11 (-1042)
chr16	13673067	13673275		Parn (-4908), 3110001I22Rik (+1220)
chr16	11256755	11256846		Gspt1 (-2383)
chr16	10407786	10408024		Nubp1 (-4126)
chr16	10406553	10406750		Tekt5 (-11111), Nubp1 (-5379)
chr16	10317343	10317570		Emp2 (-3396)
chr16	5137339	5137474		Ppl (-4833)
chr16	5133217	5133388		Ppl (-729)
chr16	5055200	5055582		Ubn1 (+5230), Ppl (+77183)
chr8	105389533	105389769		Cdh11 (-80640)
chr16	4793036	4793095		5730403B10Rik (-3131)
chr16	4681524	4681771		Dnaja3 (-2422), Coro7 (-1928)
chr16	3879714	3880382		Nat15 (-4571)
chr16	3877783	3878029		Nat15 (-6713), Zfp597 (-5532)
chr16	3874195	3874581		Zfp597 (-2014)
chr17	23806751	23806939		Hcfc1r1 (-3730)
chr17	23808684	23808935		Hcfc1r1 (-1765)
chr17	23809389	23809544		Hcfc1r1 (-1108)
chr17	23818903	23819096		Tnfrsf12a (-4584), Cldn6 (+2668)
chr17	24282342	24282545		Pdpk1 (-3883)
chr17	24301233	24301581		Amdhd2 (-707)
chr17	24359755	24359940		1600002H07Rik (-2134)
chr17	24360184	24360342		1600002H07Rik (-2549)
chr17	24360838	24360962		1600002H07Rik (-3186)
chr17	24559089	24559244		Dci (-4461)
chr17	24561226	24561488		Dci (-2271)
chr17	24561976	24562142		Dci (-1569)
chr17	24685805	24686052		Pkd1 (-966)
chr17	25019950	25020240		Spsb3 (-3524), Nubp2 (+3200)
chr17	25020983	25021188		Spsb3 (-2533), Nubp2 (+2209)
chr17	25021579	25021811		Spsb3 (-1924), Nubp2 (+1600)
chr17	25027932	25028059		Nubp2 (-4701), Mrps34 (-4069)
chr17	25320186	25320221		BC003965 (-1302)
chr17	25371488	25371646		Gnptg (+5494), Unkl (+46222)
chr17	25380825	25381089		Gnptg (-3896), 0610007P22Rik (+3842)
chr17	25381138	25381398		Gnptg (-4207), 0610007P22Rik (+4153)
chr17	25381866	25382134		Gnptg (-4939), 0610007P22Rik (+4885)
chr17	25572992	25573215		Cacna1h (-2376)
chr17	25859785	25859968		Rpusd1 (-4819), Chtf18 (+4483)
chr17	25861315	25861614		Rpusd1 (-3231), Chtf18 (+2895)
chr17	25931886	25932238		Fam173a (-2833)
chr17	25962519	25962722		Jmjd8 (-3367)
chr17	25963363	25963587		Jmjd8 (-2513)
chr17	25964242	25964782		Jmjd8 (-1476)
chr17	25971747	25972006		Stub1 (-1571)
chr17	25972642	25972936		Stub1 (-2483)
chr17	25972956	25973159		Stub1 (-2752)
chr17	26234328	26234466		Nme4 (-1982)
chr17	26274147	26274414		Axin1 (-1350)
chr11	32170484	32170522		Nprl3 (-2889)
chr11	32122920	32123045		Mpg (-3522), Rhbdf1 (-690)
chr17	26646515	26646923		Dusp1 (-1302)
chr17	26550319	26550500		Neurl1b (-1500)
chr17	26549724	26549939		Neurl1b (-2078)
chr17	26547791	26548005		Neurl1b (-4012)
chr11	34650973	34651271		Ccdc99 (-3979)
chr11	40573922	40574138		Ccng1 (-5242)
chr11	43338938	43339086		Ccnjl (-3274)
chr11	50428141	50428228		Adamts2 (+12598), Zfp354c (+213048)
chr11	51100451	51100725		Col23a1 (-2834)
chr11	51460394	51460631		D930048N14Rik (-3943)
chr11	51780152	51780318		Cdkn2aipnl (-898)
chr11	51911602	51911834		Ppp2ca (-608)
chr11	52042583	52042759		Skp1a (-2826)
chr18	61419433	61419636		Pde6a (+39382), Ppargc1b (+140550)
chr11	53245349	53245544		Gdf9 (-1341), Uqcrq (-1114)
chr11	53582315	53582490		Irf1 (-1113)
chr11	54678769	54679079		Lyrm7 (-4831), Hint1 (-1016)
chr11	54893037	54893131		Ccdc69 (-1451)
chr11	57329939	57330081		Mfap3 (-2157), Fam114a2 (+2136)
chr11	57942083	57942305		Cnot8 (+24539), Gemin5 (+39847)
chr11	57986055	57986267		Gemin5 (-4120), Mrpl22 (+1005)
chr11	58756202	58756416		Rnf187 (-3901)
chr11	58775201	58775774		Trim17 (-1795)
chr11	58981339	58981696		A230051G13Rik (-4274)
chr11	59118556	59118731		Wnt9a (-1788)
chr4	125181615	125181840		Ftl2 (+439)
chr11	59472173	59472334		Mprip (-3743)
chr11	59624789	59624907		Flcn (-1573)
chr11	59626053	59626349		Flcn (-2926)
chr11	61159062	61159323		Slc47a2 (-2831)
chr11	61191806	61192111		Slc47a1 (-382)
chr11	62097094	62097223		Zswim7 (-2262), Ttc19 (+2184)
chr11	62097356	62097536		Zswim7 (-2549), Ttc19 (+2471)
chr11	62266807	62266968		Ncor1 (+3946), Ttc19 (+171913)
chr11	62363832	62364070		Ubb (-1055)
chr11	68713509	68713685		Rpl26 (-1471)
chr2	80133663	80133983		Dnajc10 (-21800), Prdx6-rs1-ps (+1194)
chr11	68855608	68855876		Aurkb (-3403)
chr11	68899634	68899657		Vamp2 (-2384)
chr11	69211122	69211286		Cyb5d1 (-2356), Tmem88 (+532)
chr11	69212785	69213115		Cyb5d1 (-4102), Tmem88 (-1214)
chr11	69214154	69214359		Tmem88 (-2521)
chr11	69214473	69214869		Tmem88 (-2935)
chr11	69375841	69376193		Efnb3 (-2278)
chr11	69464300	69464487		Sox15 (-4481)
chr11	69500084	69500208		Senp3 (-4560)
chr11	69611827	69612051		Chrnb1 (-2500)
chr11	69612091	69612380		G630025P09Rik (-4935), Chrnb1 (-2797)
chr11	69653618	69654050		Plscr3 (-6040), 1810027O10Rik (+1807)
chr11	69692311	69692455		Tnk1 (-20151), Kctd11 (+2104)
chr11	69693311	69693562		Tnk1 (-21205), Kctd11 (+1050)
chr11	69695646	69696034		Kctd11 (-1353)
chr11	69735808	69735944		Eif5a (-1099)
chr11	69812130	69812376		Dvl2 (-1875)
chr11	69813391	69813542		Dvl2 (-661)
chr11	70426240	70426569		Chrne (+6291), Mink1 (+50022)
chr11	70463150	70463345		Slc25a11 (-2753), Rnf167 (+2157)
chr11	70471568	70471845		Pfn1 (-3555), Eno3 (+992)
chr11	70512921	70513139		Kif1c (-1020), Inca1 (+627)
chr11	70518302	70518451		Inca1 (-4720), Kif1c (+4327)
chr11	70655162	70655436		Rabep1 (-2966)
chr11	70786758	70786973		Nup88 (-3391), Rpain (+3151)
chr11	72030321	72030510		Med31 (-1322)
chr11	72416898	72417088		Ube2g1 (-3770)
chr11	74743221	74743478		Srr (-4050), Smg6 (+3976)
chr11	74994293	74994513		Ovca2 (-1588)
chr11	75343645	75343847		Slc43a2 (-1450)
chr11	77741260	77741579		Sez6 (-3025)
chr11	77791231	77791491		Phf12 (-4957)
chr11	77794480	77794625		Phf12 (-1765)
chr11	77850316	77850486		Flot2 (-1042)
chr11	77850562	77850797		Flot2 (-763)
chr11	78155230	78155600		Unc119 (-1609)
chr11	78315150	78315481		Sarm1 (-4060), Sebox (-1699)
chr11	78513220	78513394		Nlk (-2380)
chr11	78514234	78514392		Nlk (-3386)
chr11	79068962	79069111		Wsb1 (-840)
chr11	77277360	77277556		Coro6 (+45)
chr11	80619498	80619666		Tmem98 (-4335)
chr11	82582440	82582867		Cct6b (-4864), Zfp830 (+4807)
chr11	83277634	83277825		Mmp28 (-1267)
chr11	83754911	83755052		Ddx52 (-610)
chr11	84636512	84636758		Mrm1 (-3618)
chr11	85120309	85120609		Ppm1d (-4297)
chr11	86891362	86891556		Gdpd1 (-3820)
chr11	86893739	86893967		Gdpd1 (-6214), 1200011M11Rik (+6426)
chr11	86938189	86938303		Trim37 (-2333)
chr11	87401516	87401672		Mtmr4 (-4125)
chr11	87402297	87402490		Mtmr4 (-3325)
chr11	88013607	88013702		Mrps23 (-4265)
chr11	86362122	86362282		Rps6kb1 (-3893), Tubd1 (+3709)
chr11	90552689	90552952		Tom1l1 (-3906)
chr11	93851264	93851439		Nme1 (-21517), Spag9 (-6053)
chr11	94539280	94539422		Xylt2 (-544)
chr11	94906927	94907113		Pdk2 (-4335)
chr11	95008925	95009013		Dlx4 (-1854)
chr11	95451700	95451932		Ngfr (-2804)
chr11	95681456	95681630		Phospho1 (-4271)
chr11	96890088	96890475		Scrn2 (-984)
chr11	96905931	96906344		Lrrc46 (-3455), Mrpl10 (+3238)
chr11	98194521	98194703		Neurod2 (-3653)
chr11	98216528	98216886		Stard3 (-2991)
chr11	98411567	98411720		Ikzf3 (-4299), Zpbp2 (-767)
chr11	98411796	98412112		Ikzf3 (-4609), Zpbp2 (-457)
chr11	98817693	98817961		Rara (-3958)
chr11	100260198	100260567		Jup (-1330)
chr11	100273001	100273206		Fkbp10 (-3904), Leprel4 (+3029)
chr11	100280153	100280368		Leprel4 (-4128), Fkbp10 (+3253)
chr11	100297957	100298434		Nt5c3l (+4300), Fkbp10 (+21188)
chr11	100299983	100300262		Klhl10 (-3115), Nt5c3l (+2373)
chr11	100339552	100339792		Klhl11 (-5576), Acly (+49642)
chr11	100393823	100394149		Acly (-4672)
chr11	100433403	100433510		Cnp (-2796)
chr11	100435697	100435878		Cnp (-465)
chr11	100571007	100571222		Hspb9 (-4049), Kat2a (+2666)
chr11	100571733	100572030		Hspb9 (-3282), Kat2a (+1899)
chr11	101292644	101292827		Rpl27 (-10823), 1700113I22Rik (-6089)
chr11	100939764	100940326		Coasy (-3894), Hsd17b1 (+320)
chr11	100946321	100946616		Mlx (-2135)
chr11	100947298	100947524		Mlx (-1193)
chr11	101117419	101117668		Wnk4 (-4337)
chr11	101137458	101137936		Cntd1 (-2820), Ccdc56 (+2565)
chr11	101332360	101332692		Rnd2 (+2874), Brca1 (+80743)
chr11	101524791	101524924		Arl4d (-1997)
chr11	101590709	101590857		Dhx8 (-3487)
chr11	102049615	102049722		Lsm12 (-3099), G6pc3 (-1344)
chr11	102559951	102560068		Ccdc43 (-971)
chr11	102965760	102965885		Plcd3 (-2851), Acbd4 (+2821)
chr11	102965963	102966443		Plcd3 (-3231), Acbd4 (+3201)
chr11	102966893	102967158		Plcd3 (-4054), Acbd4 (+4024)
chr11	103081670	103081924		4933400C05Rik (-2051)
chr11	103131325	103131646		Map3k14 (-2771)
chr11	103225411	103225609		Arhgap27 (-19494), Plekhm1 (+48468)
chr11	103990757	103991015		Crhr1 (-3310)
chr11	103992678	103992912		Crhr1 (-1401)
chr11	105449392	105449598		Tanc2 (-1805)
chr11	105826236	105826795		Ace (-2745)
chr11	105896481	105896581		Dcaf7 (-1655)
chr11	105943506	105943744		Map3k3 (-2591)
chr11	106024756	106024983		Limd2 (-3414)
chr11	106025410	106025624		Limd2 (-4061)
chr11	106074349	106074500		Ddx42 (-3815), Ccdc47 (+3256)
chr11	106885950	106886316		Kpna2 (-25294), Bptf (+107103)
chr11	107337113	107337229		Psmd12 (-3671)
chr11	107406721	107406794		Helz (-2516)
chr11	107406822	107407041		Helz (-2342)
chr11	109339078	109339200		Slc16a6 (-4229)
chr11	109336383	109336660		Slc16a6 (-1612)
chr11	109586676	109587015		Fam20a (-3276)
chr11	113508327	113508575		Cog1 (-2392)
chr11	113616288	113616610		Cdc42ep4 (-3975)
chr11	114527086	114527447		Rpl38 (-2590)
chr11	114621448	114622134		Kif19a (-4912)
chr11	115184806	115185056		Ush1g (-1699)
chr11	115187544	115187745		Ush1g (-4413)
chr11	115193038	115193453		Otop3 (-2802)
chr11	115285766	115285954		Atp5h (-4627), Kctd2 (+4420)
chr11	115379304	115379490		Hn1 (-3713)
chr11	115379968	115380223		Hn1 (-4412)
chr11	115400979	115401040		Sumo2 (-3466)
chr11	115460740	115461193		Mrps7 (-4498), Gga3 (+4253)
chr11	115461756	115461939		Mrps7 (-3617), Gga3 (+3372)
chr11	115681258	115681456		Llgl2 (-4015)
chr11	115681702	115682044		Llgl2 (-3499)
chr11	115683268	115683580		Llgl2 (-1948)
chr11	115832870	115833288		Itgb4 (-2960)
chr11	116003359	116003638		Mrpl38 (-3317)
chr11	116558101	116558343		St6galnac2 (-2248)
chr11	116700196	116700381		1110005A03Rik (-4540), Jmjd6 (+4474)
chr11	116777265	116777450		Mgat5b (-2819)
chr11	119872046	119872268		Aatk (+36302), Baiap2 (+67751)
chr11	119872313	119872498		Aatk (+36053), Baiap2 (+68000)
chr11	119911195	119911246		Aatk (-2762)
chr11	119951192	119951472		Azi1 (-3191)
chr11	119954532	119954806		Azi1 (-6528), 2410002I01Rik (+5376)
chr11	120349361	120349530		Slc25a10 (-3705)
chr11	120443783	120443958		Arhgdia (-937)
chr11	120490796	120491084		Sirt7 (-4624)
chr11	120498238	120498363		Mafg (-3440)
chr11	120524918	120525155		Notum (-2886)
chr11	120853918	120854098		Csnk1d (-1361)
chr11	121019207	121019424		Uts2r (-2269)
chr11	121062168	121062346		Hexdc (-3490)
chr11	121091571	121091735		BC017643 (-1074)
chr11	121118030	121118302		Foxk2 (-2831)
chr16	78379089	78379381		Cxadr (+77299), D16Ertd472e (+197678)
chr16	85804584	85804770		Adamts1 (-1317)
chr16	90217971	90218363		Sod1 (-2820)
chr16	90728215	90728455		2610039C10Rik (-719)
chr16	91014767	91014980		Synj1 (-3321)
chr16	91542035	91542392		Ifngr2 (-5125), Ifnar1 (+56754)
chr16	92296863	92297117		Fam165b (-4558)
chr16	92298606	92298893		Fam165b (-2798)
chr16	93601902	93602000		Runx1 (-775640), Setd4 (+2109)
chr16	93603197	93603412		Cbr1 (-4777), Setd4 (+755)
chr16	93712925	93713176		Dopey2 (+899)
chr16	93716363	93716678		Morc3 (-115845), Dopey2 (+4369)
chr16	94589222	94589395		Ttc3 (-3037)
chr16	94749559	94749805		Dscr3 (-1446)
chr16	96351142	96351403		Hmgn1 (-1941)
chr16	96361036	96361360		Hmgn1 (-11866), Wrb (-5828)
chr16	97834469	97834695		Tmprss2 (-1780)
chr16	98146610	98146780		C2cd2 (-2452)
chr16	98148571	98148819		C2cd2 (-4452)
chr16	58669266	58669475		Cpox (-950)
chr16	56026138	56026376		Pcnp (+3573), Zbtb11 (+52340)
chr16	46499165	46499282		Pvrl3 (-2144)
chr16	44346677	44346854		Spice1 (-748)
chr16	44346281	44346490		Spice1 (-1128)
chr16	44342329	44342567		Sidt1 (-9497), Spice1 (-5066)
chr16	44333760	44333984		Sidt1 (-921)
chr16	43983392	43983634		Zdhhc23 (-4323)
chr16	41532107	41532370		Lsamp (-1216)
chr16	38724421	38724678		B4galt4 (-17827), Arhgap31 (-11402)
chr16	38723161	38723335		B4galt4 (-19129), Arhgap31 (-10100)
chr16	38456182	38456399		Adprh (-3522), Cd80 (-2722)
chr16	37863590	37863777		Lrrc58 (-4802)
chr16	37776087	37776254		Fstl1 (-970)
chr16	37661293	37661575		Fstl1 (-115707), Ndufb4 (-6980)
chr16	37659368	37659547		Fstl1 (-117683), Ndufb4 (-5004)
chr16	36563704	36563874		Casr (-1569)
chr16	35941096	35941313		Dtx3l (-2092)
chr16	35933532	35933778		Parp9 (-4901)
chr16	35766504	35766767		Hspbap1 (-3836), Dirc2 (+2806)
chr16	33824087	33824383		Itgb5 (-5516), Muc13 (+30112)
chr16	32428847	32428943		Pcyt1a (-2112)
chr16	32244394	32244588		Wdr53 (-2822), Fbxo45 (+2620)
chr16	32168794	32169141		Lrrc33 (-3406)
chr16	32167618	32167681		Lrrc33 (-2088)
chr16	31277741	31278002		Ppp1r2 (-2509)
chr16	30592308	30592462		Lsg1 (-4710)
chr16	30590961	30591197		Lsg1 (-3404)
chr16	28932623	28932853		1600021P15Rik (-2954)
chr16	27386277	27386465		Ccdc50 (-2692)
chr16	26372552	26372742		Cldn1 (-722)
chr16	23106706	23106957		Eif4a2 (-720)
chr16	22661429	22661700		Dgkg (-4261)
chr16	22657944	22658216		Dgkg (-776)
chr10	43176224	43176346		Bend3 (-22661), Pdss2 (+234993)
chr16	20727909	20728153		Thpo (+2640), Polr2h (+10132)
chr16	20720552	20720794		Clcn2 (-3623), Polr2h (+2774)
chr16	20714418	20714656		Polr2h (-3362), Clcn2 (+2513)
chr16	20645000	20645334		Camk2n2 (-23816), Psmd2 (-6558)
chr16	20613964	20614448		Alg3 (-3384), Ece2 (+2532)
chr16	20543274	20543645		Abcf3 (-5216), Ap2m1 (+7883)
chr11	6072916	6073067		Camk2b (-107241), Nudcd3 (+27462)
chr16	20305169	20309307		Parl (-4803)
chr16	18625415	18625577		Gp1bb (-3000)
chr16	18594416	18594758		Tbx1 (-7525), Gp1bb (+27909)
chr16	18424550	18424701		Txnrd2 (-1884)
chr16	18424019	18424367		Txnrd2 (-2317)
chr16	17894736	17894994		Tssk2 (-3865), Dgcr2 (-3044), Tssk1 (+569)
chr16	17894380	17894717		Tssk2 (-4181), Dgcr2 (-2728), Tssk1 (+253)
chr16	17757378	17757490		Klhl22 (-2280)
chr16	17506221	17506564		Lztr1 (-2671)
chr16	17489285	17489425		Aifm3 (-429)
chr16	16893169	16893300		Ppm1f (-3327)
chr16	16892510	16893004		Ppm1f (-3805)
chr8	4328491	4328647		Elavl1 (-3469), Ccl25 (+3359)
chr8	4327294	4327509		Elavl1 (-2302), Ccl25 (+2192)
chr8	4249560	4249785		Snapc2 (-3429)
chr8	3618554	3619101		Xab2 (+2468), 2310057J16Rik (+31378)
chr8	3586856	3586994		2310057J16Rik (-525)
chr8	3491760	3491987		Zfp358 (-1264)
chr8	3284062	3284254		Insr (-4541)
chr5	152507469	152507726		Rfc3 (-53815)
chr5	151470239	151470398		N4bp2l2 (-2132)
chr5	148216720	148216914		Flt3 (-4752)
chr5	147995503	147995649		Gsx1 (-4696)
chr5	147643957	147644114		Rpl21 (-430)
chr5	145902718	145902831		Bud31 (+1509), Ptcd1 (+25198)
chr5	145727871	145728155		Smurf1 (-1314)
chr5	145301905	145302061		Nptx2 (-4773)
chr5	145015153	145015325		Bri3 (-855)
chr5	144947482	144947820		Bhlha15 (-3504)
chr5	144778867	144779137		Ccz1 (-3280)
chr5	144777655	144777824		Ccz1 (-2018)
chr5	144674287	144674659		Aimp2 (-3765), Pms2 (+3603)
chr5	144576600	144577068		Eif2ak1 (-1827)
chr5	144574834	144574916		Eif2ak1 (-3786)
chr5	144090091	144090339		Zdhhc4 (+690)
chr5	143104704	143104857		Wipi2 (-757)
chr5	143088189	143088374		Mmd2 (-3576)
chr5	143029370	143029414		Radil (-2361)
chr5	143006456	143006812		Papolb (-604)
chr5	140266562	140266743		Mafk (-837)
chr5	140265483	140265673		Mafk (-1912)
chr5	139938279	139938389		Zfand2a (+22111), Gpr30 (+39201)
chr5	139854735	139854921		Gpr146 (-1793)
chr5	139853554	139853783		Gpr146 (-2952)
chr5	139845569	139845785		Gpr146 (-10944), Cyp2w1 (+17106)
chr5	139227190	139227350		Fam20c (-3765)
chr5	138610635	138610943		Ap4m1 (-2460), Mcm7 (+2301)
chr5	138615887	138616166		Mcm7 (-2937), Ap4m1 (+2778)
chr5	138694438	138694771		0910001L09Rik (-2105)
chr5	138706651	138706921		BC037034 (-1506)
chr5	138707804	138707951		BC037034 (-2598)
chr5	138708850	138708999		BC037034 (-3645)
chr5	138716605	138716942		Stag3 (-4963), Gal3st4 (-2792)
chr5	138719357	138719579		Stag3 (-2269), Gpc2 (+1697)
chr5	138719601	138719752		Stag3 (-2060), Gpc2 (+1488)
chr5	138719913	138720172		Stag3 (-1694), Gpc2 (+1122)
chr5	138721652	138722255		Gpc2 (-789), Stag3 (+217)
chr5	138066930	138067162		Lrch4 (-3305), Fbxo24 (-740)
chr5	138184390	138184573		6430598A04Rik (-3256), Tsc22d4 (-2742)
chr5	138229178	138229671		Mepce (-1496), Zcwpw1 (+395)
chr5	137459889	137460222		Plod3 (-2833)
chr5	137466430	137466821		Znhit1 (-2874)
chr5	137466842	137467089		Znhit1 (-3214)
chr5	137525166	137525188		Ap1s1 (-3247)
chr5	136724251	136724483		Sh2b2 (-3594)
chr5	136615200	136615482		Lrwd1 (-3397), Alkbh4 (+690)
chr5	136609179	136609305		Lrwd1 (+2702), Polr2j (+16681)
chr5	136607606	136607779		Lrwd1 (+4251), Polr2j (+15132)
chr5	136256299	136256500		Styxl1 (-2145), Mdh2 (+1881)
chr5	135843149	135843314		Nsun5 (-2591)
chr5	135825721	135826185		Trim50 (-3213), Fkbp6 (-92)
chr5	135543091	135543223		Wbscr22 (-3112), Dnajc30 (+3081)
chr5	135498372	135498586		Stx1a (-963)
chr5	135496942	135497212		Stx1a (-2365)
chr5	135228054	135228187		Eln (-4997)
chr5	135056953	135057100		Rfc2 (-1533)
chr5	135031723	135031950		Clip2 (-3533)
chr5	130728305	130728613		Tyw1 (-4448), Sbds (+2873)
chr5	130553628	130553824		Kctd7 (-67032), Tpst1 (+4530)
chr5	130507221	130507556		Tpst1 (-41807), Crcp (+2213)
chr5	130503032	130503244		Asl (-2937), Crcp (-2038)
chr5	130501207	130501354		Crcp (-3895), Asl (-1080)
chr5	130290097	130290227		Cct6a (-3099), Psph (+2967)
chr5	130088819	130088933		Mmp17 (-1213)
chr5	130086163	130086373		Mmp17 (-3821)
chr5	129523986	129524170		Ran (-1953)
chr5	129242052	129242228		Piwil1 (+19)
chr5	129238971	129239314		Piwil1 (-2978)
chr5	129237704	129237850		Piwil1 (-4344)
chr5	125045773	125046178		Tctn2 (-2782)
chr5	125045537	125045659		Tctn2 (-3160)
chr5	125026904	125027140		Gtf2h3 (-2135), Eif2b1 (+2044)
chr5	124894311	124894508		Setd8 (+4471), Rilpl2 (+33834)
chr5	124775016	124775188		2810006K23Rik (-2996)
chr5	124553484	124553749		Ogfod2 (-8730), Abcb9 (-7810)
chr5	124553266	124553484		Ogfod2 (-8972), Abcb9 (-7568)
chr5	124418302	124418571		Hip1r (-5200), Ccdc62 (+37739)
chr5	124355359	124355618		Denr (-1795)
chr5	124203791	124203974		Rsrc2 (-4462), Kntc1 (+4148)
chr5	123440660	123440863		Kdm2b (-2220)
chr5	123068199	123068369		Ift81 (-3757)
chr5	122954309	122954457		Atp2a2 (-2149)
chr5	122824061	122824204		1500011H22Rik (-2161), Gpn3 (+1616)
chr5	122802787	122802964		Vps29 (-1546), Rad9b (+1328)
chr5	122801081	122801424		Vps29 (-3169), Rad9b (+2951)
chr5	122729877	122730141		Pptc7 (-4398)
chr5	122606670	122606859		Ppp1cc (-1523)
chr5	121905677	121905891		Erp29 (-3301)
chr5	120956516	120956709		Slc24a6 (-4588), Plbd2 (-2981)
chr5	120955617	120955808		Plbd2 (-2081)
chr5	120954405	120954604		Plbd2 (-873)
chr5	116476038	116476054		Prkab1 (-1609)
chr5	116294397	116294529		Cit (-1202)
chr5	116292856	116293038		Cit (-2718)
chr5	116184319	116184489		Ccdc64 (-2836)
chr5	116080798	116081042		Rab35 (-1076)
chr5	115787839	115787954		Triap1 (-3359), Gatc (+3273)
chr5	115786529	115786723		Triap1 (-4630), Gatc (+4544)
chr5	115774075	115774418		Srsf9 (-2939)
chr11	49492320	49492487		Scgb3a1 (+15292), Cnot6 (+33808)
chr5	115681317	115681715		Pop5 (-4344)
chr5	115390705	115390817		2210016L21Rik (-1450)
chr5	115227499	115227724		Git2 (-4111), Ankrd13a (+2463)
chr5	115154430	115154655		Tchp (-3245)
chr5	114582205	114582458		Alkbh2 (-4147), Ung (+1888)
chr5	114360786	114360969		Coro1c (-2163)
chr5	114224431	114224669		Sart3 (-2892), Iscu (+1729)
chr5	111263936	111264368		Chek2 (-4884), Hscb (+4644)
chr5	111242157	111242399		Ulk1 (-3178)
chr5	111085832	111085938		Noc4l (-3484), Ddx51 (+3415)
chr5	111078456	111078693		Ddx51 (-3895), Noc4l (+3826)
chr1	107555957	107556008		2310035C23Rik (-4455), Pign (+4270)
chr1	108694179	108694373		Vps4b (-974)
chr1	129095623	129095860		Nckap5 (-368533), Mgat5 (-5821)
chr1	129574970	129575160		Tmem163 (-467)
chr1	132321538	132321717		Daf2 (-2052)
chr1	133142460	133142687		Rassf5 (-819)
chr1	133146755	133147048		Rassf5 (-5147), Ikbke (+29238)
chr1	133966187	133966310		Mfsd4 (-1610)
chr1	134310506	134310753		Dstyk (-3400)
chr1	134310773	134310876		Dstyk (-3205)
chr1	135023295	135023437		Ppp1r15b (-4377)
chr1	135256545	135256761		Etnk2 (-3496)
chr1	136130744	136131106		Adora1 (+1083), Mybph (+40900)
chr1	136132353	136132576		Adora1 (-457)
chr1	136385781	136386249		Rabif (-5222), Klhl12 (+33883)
chr1	136857869	136858102		Ube2t (-1168)
chr1	137038486	137038752		Arl8a (-4792)
chr1	137623389	137623604		Csrp1 (-2277)
chr1	137817563	137817852		Pkp1 (-2107)
chr1	137818242	137818538		Pkp1 (-2789)
chr1	137819510	137819829		Pkp1 (-4069)
chr1	138112746	138113144		AK009188 (-25656), 5730559C18Rik (+17896)
chr1	138518506	138518633		Zfp281 (-2908)
chr1	153271953	153272003		1190005F20Rik (-3800), 1200016B10Rik (+3587)
chr1	154618080	154618474		Ncf2 (-36110), Arpc5 (+4605)
chr1	154797183	154797428		Nmnat2 (-4925)
chr1	154798716	154799059		Nmnat2 (-3343)
chr1	155585150	155585330		Rgs16 (-2243)
chr1	156949105	156949448		Cacna1e (-376227), Mr1 (+44633)
chr1	156950239	156950452		Cacna1e (-377296), Mr1 (+43564)
chr1	158487927	158487954		Abl2 (-977)
chr1	163182571	163182784		Prdx6 (-1381)
chr1	163897610	163897931		Pigc (-1548), AK016179 (+1501)
chr1	164497283	164497331		Vamp4 (-3652)
chr1	166391823	166392230		Atp1b1 (-3541)
chr1	167569254	167569532		Mpzl1 (-4721)
chr1	167690709	167690944		Creg1 (-3084)
chr1	168168439	168169025		Mael (+143)
chr1	169278654	169278852		Aldh9a1 (-1369)
chr1	172523710	172523894		Nos1ap (-3822)
chr1	172570553	172570785		Olfml2b (-3994)
chr1	173221031	173221191		Usp21 (-3019)
chr1	173270881	173271210		Pfdn2 (-4784), Nit1 (+4730)
chr1	173339089	173339318		Usf1 (-2608)
chr1	174269525	174269697		Kcnj10 (-1730)
chr1	174303490	174303705		Pigm (-3064)
chr1	174430098	174430495		Tagln2 (-80)
chr1	180244769	180245008		Fam36a (-4395)
chr1	180270646	180270975		Hnrnpu (-2896)
chr1	182654726	182654812		Acbd3 (-1405)
chr1	186635857	186636363		Mosc1 (-918)
chr1	186637894	186639722		Mosc1 (-3616)
chr1	186827887	186828121		Mark1 (-4576)
chr1	187153861	187154092		Bpnt1 (-2061), Iars2 (-697)
chr1	189037745	189038051		Gpatch2 (-1492), Spata17 (+1427)
chr1	191747628	191747818		Smyd2 (-1556)
chr1	193144297	193144590		Nenf (-2447)
chr1	193148308	193148471		Tmem206 (-1454)
chr1	194682718	194682931		Sertad4 (-4884)
chr5	109118426	109118699		Fgfrl1 (-4685)
chr5	104887653	104887858		Pkd2 (-720)
chr5	104887309	104887546		Pkd2 (-1048)
chr5	104882914	104883091		Pkd2 (-5473), Spp1 (+18873)
chr5	104471048	104471265		Nudt9 (-4873)
chr5	104341674	104341862		Klhl8 (-1520)
chr5	101231612	101231815		Helq (-4095), Mrps18c (+3936)
chr5	101224993	101225330		Mrps18c (-2616), Helq (+2457)
chr5	101108552	101108700		Coq2 (-5351), Hpse (+40076)
chr5	100473915	100474105		Enoph1 (+4997), Tmem150c (+114817)
chr5	100412239	100412683		Hnrnpd (-4504)
chr5	96594484	96594611		Cnot6l (-3539)
chr5	93694760	93694969		Ccng2 (-1734)
chr5	93692846	93693022		Ccng2 (-3665)
chr5	92866118	92866336		Nup54 (-2002)
chr5	92708821	92709045		Naaa (-1726)
chr5	89314561	89314721		Slc4a4 (-1644)
chr5	89190707	89190899		Dck (-3235)
chr5	86497368	86497668		Stap1 (-3335), Cenpc1 (-2910)
chr5	86496560	86496743		Stap1 (-4201), Cenpc1 (-2044)
chr5	77735253	77735450		Polr2b (-4157), 2610024G14Rik (+3759)
chr5	77691706	77691958		Rest (-2687)
chr5	77430500	77430646		Arl9 (-2507)
chr5	77396445	77396587		Ppat (-15913), Srp72 (-7210)
chr5	76793396	76793626		Nmu (-709)
chr5	76607888	76608102		Tmem165 (-4910)
chr5	75968690	75968842		Kit (-2246)
chr5	75546717	75546911		Pdgfra (-5377), Gsx2 (+75188)
chr5	75545856	75546236		Pdgfra (-6145), Gsx2 (+74420)
chr5	74928531	74928659		Fip1l1 (-2912), Scfd2 (-821)
chr5	74589470	74589713		Rasl11b (-1759)
chr5	73877150	73877473		Dcun1d4 (+5018), Lrrc66 (+146348)
chr5	73681787	73682173		Ociad1 (-2053)
chr5	72896159	72896296		Corin (-781)
chr5	66650058	66650371		Nsun7 (-1149)
chr5	65828639	65828815		Ugdh (-1646)
chr5	65788034	65788090		Lias (+5326), Ugdh (+39019)
chr5	65786503	65786783		Rpl9 (-3973), Lias (+3907)
chr5	65780622	65780763		Lias (-2043), Rpl9 (+1977)
chr5	54388926	54389088		Stim2 (-755)
chr5	53173043	53173170		Zcchc4 (-1199)
chr5	38553822	38553945		Nsg1 (-3178)
chr5	36827555	36827873		Tada2b (-780), Ccdc96 (+477)
chr5	34998305	34998614		Grk4 (-4568), Nop14 (+4337)
chr5	34329572	34329879		Nat8l (-8907), Gm1673 (+3603)
chr5	34298612	34298844		Gm1673 (-27395), Whsc2 (-19821)
chr5	33998151	33998300		Slbp (-3271), Tacc3 (-2570)
chr5	33997398	33997571		Tacc3 (-3311), Slbp (-2530)
chr5	33670103	33670265		Ctbp1 (-52531), Maea (-8037)
chr5	33675373	33675523		Maea (-2773)
chr5	33676818	33676933		Maea (-1345)
chr5	33719726	33719886		4933407H18Rik (-1539)
chr11	3789954	3790143		Osbp2 (-26143), 4921536K21Rik (+5080)
chr11	3797198	3797505		4921536K21Rik (-2223), Dusp18 (+2109)
chr11	3797524	3797676		4921536K21Rik (-2471), Dusp18 (+2357)
chr11	4057600	4057841		Sf3a1 (-2636), Ccdc157 (+2575)
chr11	4113626	4113769		Gatsl3 (-4556)
chr11	4647874	4648150		Cabp7 (-1231)
chr11	4751925	4752036		Nf2 (-2451)
chr11	4970292	4970527		Gas2l1 (-5080), Ewsr1 (+28670)
chr11	5780380	5780580		Pold2 (-2221)
chr11	5801606	5801818		Myl7 (-2927)
chr11	5802045	5802247		Myl7 (-3361)
chr11	5802286	5802551		Myl7 (-3634)
chr11	5803067	5803268		Myl7 (-4383)
chr11	6961443	6961550		Adcy1 (-1995)
chr11	7116079	7116293		Igfbp3 (-2260)
chr11	8944983	8945232		Gm11992 (-3487)
chr11	16648347	16648482		Egfr (-3791)
chr11	16650038	16650403		Egfr (-1985)
chr11	16951141	16951379		Cnrip1 (-677)
chr11	20987247	20987416		Peli1 (-3995)
chr11	20988134	20988527		Peli1 (-2996)
chr11	20988638	20988919		Peli1 (-2548)
chr11	22871852	22872423		Zrsr1 (+109)
chr11	22872429	22872678		Zrsr1 (+525)
chr11	23203726	23203930		Usp34 (-3067)
chr11	26497665	26497861		Vrk2 (-3843)
chr14	22646842	22647111		Vdac2 (-3806)
chr14	22565517	22565752		Samd8 (-4118), Dusp13 (-3534)
chr14	21876168	21876414		Ap3m1 (-4627), Adk (+4436)
chr14	21867587	21867767		Adk (-4178), Ap3m1 (+3987)
chr14	21510486	21510735		Fut11 (-3579)
chr14	21492657	21492762		Sec24c (-833)
chr14	21002413	21002611		Kcnk5 (-1508)
chr14	19723055	19723219		Ube2e1 (-558779), Ube2e2 (+3004)
chr14	19108295	19108540		Rpl15 (-4918), Nkiras1 (+4762)
chr14	19107161	19107344		Rpl15 (-3753), Nkiras1 (+3597)
chr14	18489628	18490141		Thrb (-324273)
chr14	18489287	18489480		Thrb (-324774)
chr14	17077757	17078025		Ngly1 (-3937)
chr14	45940027	45940106		Ero1l (-1820)
chr14	45942555	45942737		Ero1l (-4399)
chr14	46281306	46281495		Ddhd1 (-3583)
chr14	47376711	47376944		Cdkn3 (-3388)
chr14	47900293	47900668		Wdhd1 (-3949), Socs4 (+3663)
chr14	47988405	47988618		Lgals3 (-5023), Mapk1ip1l (+70523)
chr14	48089666	48089820		Fbxo34 (-2493)
chr14	49682461	49682711		Mudeng (-3584)
chr14	49689913	49690039		Exoc5 (-3634)
chr14	51538126	51538713		Tep1 (-48191), Osgep (+6148)
chr14	51543251	51543450		Apex1 (-1345), Osgep (+1217)
chr14	52509475	52509681		Slc39a2 (-3707)
chr14	52509971	52510449		Slc39a2 (-3075)
chr14	52534975	52535210		Tppp2 (-3297), Ndrg2 (-1930)
chr14	54978822	54979333		Oxa1l (-1447)
chr14	54979500	54979717		Oxa1l (-916)
chr14	55046567	55046725		Mmp14 (-3795), Mrpl52 (+900)
chr14	55048126	55048378		Mmp14 (-2189)
chr14	55308835	55309040		Acin1 (-3170)
chr14	55402273	55402489		Slc7a8 (-1658)
chr14	55535813	55536259		Slc22a17 (-4067)
chr14	56194597	56194843		Psme1 (-2611), Fitm1 (+209)
chr14	56213194	56213403		Psme2 (-3441), Rnf31 (+2672)
chr14	56213960	56214140		Psme2 (-4192), Rnf31 (+3423)
chr4	148831421	148831826		Rbp7 (-2547)
chr14	56503357	56503450		Khnyn (-402), Cbln3 (-311)
chr14	57282944	57283187		Mphosph8 (-4019)
chr14	57677530	57677783		Gja3 (-875)
chr14	58416664	58416866		Gm10094 (-261)
chr14	58513899	58514354		Zdhhc20 (-5028), Efha1 (+103972)
chr14	58621709	58621883		Efha1 (-3697)
chr14	62060007	62060204		Kpna3 (-1322)
chr14	73729245	73729462		Rb1 (-3756)
chr14	73906971	73907280		Med4 (-2730)
chr14	75683031	75683286		Zc3h13 (-1021)
chr14	76812243	76812483		Tsc22d1 (-3265)
chr14	78709289	78709449		Tnfsf11 (-1519)
chr14	79885130	79885305		Wbp4 (-4143)
chr14	94291805	94292057		Pcdh9 (-3824)
chr14	103468780	103468977		Cln5 (-554)
chr14	105652666	105652936		Rbm26 (-76257), Ndfip2 (-5089)
chr14	105654420	105654544		Ndfip2 (-3408)
chr14	106501115	106501433		Trim52 (-4141)
chr14	106502509	106502714		Trim52 (-2803)
chr14	112077165	112077338		Slitrk5 (+2915)
chr14	115490114	115490449		Gpc5 (-1155)
chr14	118532201	118532415		Gpr180 (-4041), Tgds (-321)
chr14	119107987	119108243		Abcc4 (-2674)
chr14	119532645	119532824		Hs6st3 (-4752)
chr14	119532909	119533222		Hs6st3 (-4421)
chr14	119534124	119534254		Hs6st3 (-3298)
chr14	122872868	122873152		Zic2 (-1596)
chr14	25303793	25303953		Polr3a (+2395), E330034G19Rik (+191287)
chr14	25304953	25305115		Rps24 (-4869), Polr3a (+1234)
chr14	27355910	27356286		Slmap (-1988)
chr14	27456744	27456890		Arf4 (-866), AK076950 (+851)
chr14	29314702	29314897		Wnt5a (-3859)
chr14	30819086	30819286		Chdh (-3000), Il17rb (+2896)
chr14	31288011	31288155		Dcp1a (-4668)
chr14	31524953	31525121		Sfmbt1 (-2998)
chr14	31636081	31636210		Tmem110 (-2634)
chr14	31836339	31836581		Gnl3 (-4185), Pbrm1 (+4136)
chr14	32138399	32138532		Dnahc1 (-1384)
chr14	32138910	32139080		Dnahc1 (-1913)
chr14	32249814	32250008		Sh3bp5 (-692)
chr14	32313176	32313448		Eaf1 (+5047), Colq (+77257)
chr14	32895150	32895780		Oxnad1 (-3449), Dph3 (+3386)
chr14	33328448	33328686		Prrxl1 (-84546), Ercc6 (+1860)
chr14	35126171	35126497		Fam35a (-2645), Glud1 (+2421)
chr14	37912666	37912936		Cdhr1 (-1304)
chr14	37949142	37949191		Ghitm (-659)
chr14	37952709	37952819		Ghitm (-4256)
chr14	41784688	41785004		Tspan14 (-4750)
chr14	41963129	41963282		Mbl1 (-1539)
chr8	73799720	73799977		Haus8 (-3360), Myo9b (+3236)
chr8	73923622	73923808		Ushbp1 (-4015), 5430437P03Rik (+2961)
chr8	73984535	73984750		Mrpl34 (-4182), Abhd8 (+2913)
chr8	74007308	74007538		Gtpbp3 (-4579), Ano8 (+2543)
chr8	74008157	74008491		Gtpbp3 (-3678), Ano8 (+1642)
chr8	74010493	74010668		Gtpbp3 (-1421), Ano8 (-615)
chr8	74035794	74036270		Plvap (-364)
chr8	74254690	74254841		Zfp709 (-151201), Fcho1 (-5186)
chr8	73380055	73380095		Kcnn1 (+832)
chr8	73379009	73379446		Arrdc2 (-15609), Kcnn1 (+1679)
chr8	73365302	73365433		Arrdc2 (-1749)
chr8	73364250	73364430		Arrdc2 (-721)
chr8	73305103	73305344		Pik3r2 (-4613)
chr8	73304307	73304601		Pik3r2 (-3843)
chr8	73287941	73288172		Mpv17l2 (-3237)
chr8	73114573	73114779		Isyna1 (-3704)
chr8	73005461	73005670		Klhl26 (-4724)
chr8	72829361	72829550		Ddx49 (-3105), Cope (+2772)
chr8	72760518	72760715		Armc6 (-2296)
chr8	72353905	72354181		Pbx4 (-2560)
chr8	72352318	72352412		Pbx4 (-4238)
chr8	72352031	72352249		Pbx4 (-4463)
chr8	72313601	72313749		Atp13a1 (-1387)
chr8	71608428	71608776		Atp6v1b2 (-4033)
chr8	70799745	70799909		Sh2d4a (-600)
chr8	67213734	67213933		Sc4mol (-1459)
chr8	67173160	67173448		Cpe (-1467)
chr8	63700554	63700690		Sh3rf1 (-2346)
chr8	49763977	49764384		Odz3 (-4137)
chr8	49763715	49763900		Odz3 (-3764)
chr8	49761491	49761873		Odz3 (-1638)
chr8	49760375	49760595		Odz3 (-441)
chr8	49077889	49078092		Wwc2 (-2086)
chr8	47243381	47243661		Snx25 (-34021), 4933411K20Rik (-11392)
chr8	42464540	42464824		Asah1 (-4631)
chr8	42464325	42464518		Asah1 (-4371)
chr8	41721846	41722061		Mtmr7 (-1808)
chr8	37156408	37156756		D8Ertd82e (-1300)
chr8	37155501	37155805		D8Ertd82e (-2229)
chr8	37154279	37154450		D8Ertd82e (-3517)
chr8	36647822	36648109		Mfhas1 (-2886)
chr8	34707577	34707761		Ppp2cb (-2424)
chr8	30331040	30331310		Unc5d (-1067)
chr8	28130124	28130392		Erlin2 (-4073)
chr8	28083945	28084188		Zfp703 (-3741)
chr8	27107848	27108155		4930444A02Rik (-3409)
chr8	27107551	27107833		4930444A02Rik (-3099)
chr8	26891360	26891531		Lsm1 (-4617), Bag4 (+4235)
chr8	26829836	26829998		Ppapdc1b (-603)
chr8	26827868	26828010		Ppapdc1b (-2581)
chr8	26316642	26316867		Tacc1 (-4834)
chr8	26314327	26314646		Tacc1 (-2566)
chr8	24348645	24348833		Gins4 (-599)
chr8	24259535	24259717		Nkx6-3 (-4117)
chr8	23916986	23917150		Ap3m2 (-942)
chr8	23584825	23585010		Slc20a2 (-2254)
chr8	23509664	23509806		Slc25a15 (-642)
chr8	23334744	23334916		Thsd1 (-14097), Vps36 (+31498)
chr8	23175542	23175842		Alg11 (+4500), Nek5 (+59833)
chr8	13783959	13784180		Upf3a (-1545)
chr8	13781405	13781593		Upf3a (-4116)
chr8	13497053	13497144		Gas6 (-2564)
chr8	13290816	13291242		Dcun1d2 (-2903)
chr8	13284697	13284909		Tmco3 (-3210)
chr8	12913674	12913888		Mcf2l (-2112)
chr8	11755629	11755894		1700018L24Rik (-84759), Arhgef7 (+27657)
chr13	69674845	69674957		Papd7 (-2159)
chr13	68722380	68722562		Mtrr (-1473), Fastkd3 (+1346)
chr13	68718412	68718609		Fastkd3 (-2614), Mtrr (+2487)
chr13	68717505	68717865		Fastkd3 (-3440), Mtrr (+3313)
chr13	64476553	64476757		Cdk20 (-57206), Ctsl (-5041)
chr13	64230521	64230985		Slc35d2 (-115)
chr13	58249631	58250227		Hnrnpa0 (-20012), 5133401N09Rik (-9081)
chr13	58248618	58248666		Hnrnpa0 (-18725), 5133401N09Rik (-10368)
chr13	58012279	58012512		Spock1 (-2703)
chr13	56709629	56709872		Tgfbi (-1213)
chr13	56709320	56709597		Tgfbi (-1505)
chr13	56705102	56705261		Lect2 (-55283), Tgfbi (-5782)
chr13	56400625	56400950		Cxcl14 (-2876)
chr13	55815537	55815795		Txndc15 (-345)
chr13	55736353	55736557		Ddx46 (+67)
chr13	55735602	55735840		Ddx46 (-667)
chr13	55732896	55733393		Ddx46 (-3243)
chr13	55698161	55698359		B4galt7 (-3212)
chr13	55696670	55696962		B4galt7 (-4656)
chr13	55636717	55637003		Dok3 (-6961), Ddx41 (+1159)
chr13	55636266	55636548		Dok3 (-6508), Ddx41 (+1612)
chr13	55616616	55616971		Pdlim7 (-1994)
chr13	55615208	55615394		Pdlim7 (-501)
chr13	55591129	55591317		Dbn1 (-1786)
chr13	55519692	55519906		Pfn3 (-3206)
chr13	55518974	55519187		Pfn3 (-2488)
chr13	55434743	55434961		Mxd3 (-3761)
chr13	55434480	55434662		Mxd3 (-3480)
chr13	55427052	55427457		Rab24 (-3914), Prelid1 (+3839)
chr13	55426602	55426845		Rab24 (-3383), Prelid1 (+3308)
chr13	55311691	55311927		Nsd1 (+666)
chr13	55251405	55251496		Fgfr4 (-2728)
chr13	55048835	55049025		Unc5a (-1863)
chr13	54722386	54722528		Faf2 (-688)
chr13	54687703	54688383		Higd2a (-3549), Nop16 (+3392)
chr13	54667647	54667878		4833439L19Rik (-1020)
chr13	54151979	54152155		Drd1a (-1040)
chr13	53474552	53474756		Sptlc1 (-1924)
chr13	53383231	53383456		Ror2 (-1866)
chr13	51734615	51734908		Shc3 (-72309), Cks2 (-5839)
chr13	51261845	51262208		Nxnl2 (-4367)
chr13	50511157	50511375		Fbxw17 (-1980)
chr13	49512479	49512509		Ippk (-4186)
chr13	49510946	49511105		Ippk (-5654), Bicd2 (+74108)
chr13	49344687	49345144		Susd3 (-1384)
chr13	49281535	49281823		Ninj1 (-1237)
chr13	49244359	49244576		Wnk2 (-1085)
chr13	47215035	47215170		Rnf144b (-2986)
chr13	46512137	46512435		Rbm24 (-1383)
chr13	46065258	46065405		Atxn1 (-4987)
chr13	45480841	45481003		Mylip (-4189)
chr13	43707508	43707644		Rnf182 (-3590)
chr13	43454736	43454953		Gfod1 (-55304), Sirt5 (-11243)
chr13	43403156	43403291		Gfod1 (-3683)
chr13	43402113	43402425		Gfod1 (-2728)
chr13	42142910	42143146		Hivep1 (-4362)
chr13	41341331	41341632		BC024659 (-3731)
chr13	41340761	41340946		BC024659 (-4359)
chr13	38090566	38090722		Ssr1 (-4585)
chr13	35008672	35008972		1700026J04Rik (+3039), Prpf4b (+41459)
chr13	34248347	34248394		Tubb2b (-26148), Psmg4 (-6475)
chr13	12356412	12356594		Mtr (-6236), Actn2 (+76496)
chr13	8887205	8887435		Idi2 (-64789), Idi1 (+2468)
chr13	5856421	5856705		Klf6 (-4172)
chr13	3893918	3894218		Net1 (+23398), Calm5 (+40649)
chr2	9998381	9998564		Kin (-3766), Atp5c1 (+3664)
chr2	6241402	6241627		Echdc3 (-107475), Usp6nl (-32267)
chr2	6240388	6240578		Echdc3 (-106443), Usp6nl (-33299)
chr2	5819755	5819928		Sec61a2 (-3443)
chr2	5638995	5639146		Camk1d (-3361)
chr2	3428329	3428641		Cdnf (-1852), Hspa14 (+1601)
chr2	3426791	3427356		Cdnf (-3263), Hspa14 (+3012)
chr2	12935050	12935263		C1ql3 (-2666)
chr2	13491422	13491744		Vim (-4355)
chr2	14972418	14972632		Arl5b (-4464), Nsun6 (-1586)
chr2	21124482	21124695		Thnsl1 (-2762), Enkur (+2403)
chr8	109963170	109963483		Wwp2 (+3029), Psmd7 (+149055)
chr18	11996689	11997044		Cables1 (-916)
chr8	93648302	93648420		Aktip (+11034), Rbl2 (+54368)
chr18	24182306	24182485		Zfp191 (-3124)
chr18	24284235	24284594		Ino80c (-4095)
chr18	24759556	24759942		Elp2 (-2713), Slc39a6 (+2569)
chr18	24765155	24765403		Slc39a6 (-2961), Elp2 (+2817)
chr18	31769984	31770102		Slc25a46 (-487)
chr18	31772912	31772997		Slc25a46 (-3399)
chr18	32072366	32072665		Sft2d3 (-959)
chr18	36017222	36017621		Psd2 (-107067), Cxxc5 (+27950)
chr18	36842338	36842503		Apbb3 (-3401)
chr18	36915062	36915231		Wdr55 (-4746)
chr18	36916832	36917099		Wdr55 (-2927)
chr18	36947730	36947884		Hars (-4948), Hars2 (+4873)
chr18	37107874	37108059		Pcdhac2 (-195656), Zmat2 (+154390)
chr18	37153746	37153924		Pcdhac2 (-149788), Zmat2 (+200258)
chr18	37154030	37154466		Pcdhac2 (-149375), Zmat2 (+200671)
chr18	37165996	37166505		Pcdhac2 (-137372), Zmat2 (+212674)
chr18	37166595	37166841		Pcdhac2 (-136905), Zmat2 (+213141)
chr18	37665507	37665704		Pcdhb21 (-7700), Pcdhb20 (+1688)
chr18	37849581	37849882		Taf7 (-45874), Diap1 (+245333)
chr18	37881962	37882078		Taf7 (-78162), Diap1 (+213045)
chr18	37904905	37905100		Taf7 (-101145), Diap1 (+190062)
chr18	37909077	37909298		Taf7 (-105330), Diap1 (+185877)
chr18	37913185	37913505		Taf7 (-109487), Diap1 (+181720)
chr18	37915528	37915970		Taf7 (-111891), Diap1 (+179316)
chr18	37923646	37923973		Taf7 (-119952), Diap1 (+171255)
chr18	38113638	38113798		Rell2 (-1495), Hdac3 (+924)
chr18	38405079	38405443		0610009O20Rik (-4642)
chr9	108203421	108203801		Rhoa (-4925), Tcta (+4671)
chr18	57087801	57087856		March3 (-2627)
chr18	57513340	57513508		Prrc1 (-963)
chr18	61178145	61178421		Slc6a7 (-4430)
chr18	63136592	63136770		Napg (-889)
chr18	65044188	65044369		Nedd4l (-3131)
chr18	66031019	66031572		Grp (-1852)
chr18	66616597	66616807		Pmaip1 (-1556)
chr18	67802514	67802865		Cep76 (-1700), Psmg2 (+1437)
chr18	67803100	67803209		Cep76 (-2165), Psmg2 (+1902)
chr18	67804037	67804259		Cep76 (-3158), Psmg2 (+2895)
chr18	70692846	70692967		Poli (-2932)
chr18	73915105	73915322		Elac1 (-1081)
chr18	73915589	73915870		Elac1 (-1597)
chr18	73918319	73918565		Elac1 (-4309)
chr18	73976071	73976408		Me2 (-1194)
chr18	73976749	73976932		Me2 (-1795)
chr18	73977808	73978152		Me2 (-2934)
chr18	75121830	75122111		Lipg (-1054)
chr18	75125366	75125808		Lipg (-4670)
chr18	75523779	75523947		Smad7 (-3156)
chr18	77420918	77421789		St8sia5 (-3232)
chr18	77423527	77423742		St8sia5 (-951)
chr18	77805205	77805661		Rnf165 (-1558)
chr18	77805878	77806034		Rnf165 (-2081)
chr18	77808714	77809332		Rnf165 (-5148), 8030462N17Rik (+143726)
chr18	78011193	78011351		Haus1 (-4753), Atp5a1 (-1235)
chr18	78026755	78027077		Pstpip2 (-6373), Atp5a1 (+14409)
chr18	78027465	78027566		Pstpip2 (-5773), Atp5a1 (+15009)
chr18	80564714	80564969		Kcng2 (-3849)
chr8	98235490	98235734		Setd6 (-4201)
chr8	98156496	98156878		Gins3 (-772)
chr8	98154792	98154945		Gins3 (-2590)
chr8	97851679	97851983		AA960436 (-4353), Zfp319 (+4019)
chr8	97379237	97379545		Polr2c (-1959)
chr8	97366464	97366768		Ciapin1 (-4376), Coq9 (+4299)
chr8	96703026	96703188		Mt1 (+118)
chr8	96692111	96692538		Mt2 (-4193)
chr8	96563400	96563601		Nudt21 (-2562), Ogfod1 (+2403)
chr8	75880198	75880358		Large (-3823)
chr8	77553583	77553893		Tom1 (-3847)
chr8	94326745	94326985		Irx3 (-1592)
chr8	93835325	93835508		Fto (-2007), Rpgrip1l (+1704)
chr8	93591247	93591434		Rbl2 (-2652)
chr8	91217728	91218006		Cyld (-3060)
chr8	88014131	88014356		Gpt2 (-2272)
chr8	87578417	87578697		Fbxw9 (-5461), Tnpo2 (+17743)
chr8	87507192	87507493		Junb (-4726)
chr8	87491594	87491818		Prdx2 (-1841), Rnaseh2a (-1796)
chr8	87451469	87451588		Mast1 (+9723), Dnase2a (+19006)
chr8	87449842	87450158		Mast1 (+11252), Dnase2a (+17477)
chr8	87428656	87428877		Dnase2a (-3756)
chr8	87368507	87368666		Rad23a (-4047)
chr8	86937046	86937232		Cacna1a (-2124)
chr8	86936308	86936459		Cacna1a (-2879)
chr8	86935304	86935614		Cacna1a (-3804)
chr8	86784667	86785031		Mri1 (-3626)
chr8	86778081	86778653		D8Ertd738e (-4707)
chr8	85912104	85912395		Clgn (-1540)
chr8	85857547	85857946		Elmod2 (-1362)
chr8	83405410	83405493		Gab1 (-1074)
chr8	81820423	81820663		Mmaa (-1688)
chr8	107819114	107819284		E2f4 (-2364), Exoc3l (+799)
chr8	107932187	107932430		Kctd19 (+5078), Plekhg4 (+33028)
chr8	108039720	108039753		Hsd11b2 (-2909)
chr8	108221685	108221844		Pard6a (-3784), Acd (+3230)
chr8	108227928	108228320		4933405L10Rik (-4079), Acd (-3129)
chr8	108936856	108937040		Zfp90 (-2291)
chr8	109576661	109576858		Nip7 (-4017), Cog8 (+3877)
chr8	109577988	109578186		Nip7 (-2690), Cog8 (+2550)
chr8	112094822	112095119		Txnl4b (+5085), Hp (+8101)
chr8	112740241	112740306		Ftsjd1 (-1586)
chr8	113427366	113427649		Fuk (-1149)
chr8	113428051	113428200		Fuk (-1767)
chr8	113555445	113555694		Aars (-2297), Ddx19b (+81)
chr8	113556979	113557215		Ddx19b (-1446), Aars (-770)
chr8	113784324	113784464		Glg1 (-1292)
chr8	113785966	113786063		Glg1 (-2913)
chr8	114163849	114164388		Zfp1 (-3224), Zfp1 (-3224)
chr8	114437610	114437829		Chst5 (-3621)
chr8	118235576	118235794		Maf (-4891)
chr8	122086697	122087190		Mbtps1 (-4283)
chr8	122094955	122095195		Lrrc50 (-4060), Hsdl1 (+4025)
chr8	122096086	122096345		Lrrc50 (-2919), Hsdl1 (+2884)
chr8	122367177	122367224		Cotl1 (-2722)
chr8	122433556	122433796		Usp10 (-1076)
chr8	122626562	122626781		Zdhhc7 (-1300)
chr8	123263595	123263814		Foxf1a (-344669), Irf8 (+3429)
chr8	124108118	124108381		Map1lc3b (-6118), Fbxo31 (-5544)
chr8	124433087	124433269		Slc7a5 (-1592)
chr8	124960711	124961098		Cyba (-4065)
chr8	124996925	124997192		Ctu2 (-2984), Rnf166 (+2905)
chr8	125003470	125003613		Rnf166 (-3578), Ctu2 (+3499)
chr8	125086108	125086354		Fam38a (-11002), Cdt1 (-5684)
chr8	125137558	125137952		Galns (-2368), Trappc2l (+2229)
chr8	125139617	125139844		Galns (-4344), Trappc2l (+4205)
chr8	89571777	89571960		N4bp1 (-162712), Cbln1 (+424622)
chr8	125578150	125578592		Ankrd11 (-12187), Spg7 (-11037)
chr8	125622576	125622767		Rpl13 (-3578)
chr8	125933851	125933976		Tubb3 (-1550)
chr8	126512180	126512347		Abcb10 (-5242), Taf5l (+32945)
chr8	127188531	127188755		2310022B05Rik (-1374)
chr8	127242668	127242907		Arv1 (-3251), Ttc13 (+3087)
chr8	127277645	127277836		Fam89a (-2032)
chr8	127427141	127427532		Exoc8 (-5732), Egln1 (+45817)
chr8	128518463	128518678		Kcnk1 (-431)
chr8	129474853	129475118		Tomm20 (-5256), Rbm34 (+19993)
chr13	91879335	91879631		Acot12 (-1643)
chr13	93192583	93192753		Ankrd34b (-3256)
chr3	95700546	95700736		BC028528 (-4788), Aph1a (+2722)
chr13	94408109	94408301		Bhmt (-492)
chr13	94409994	94410321		Bhmt (-2445)
chr13	94442758	94442972		Dmgdh (-1526), Bhmt2 (+1392)
chr13	94445032	94445223		Bhmt2 (-871), Dmgdh (+737)
chr13	94537715	94537893		Arsb (-3830)
chr13	94539390	94539608		Arsb (-2135)
chr13	94540888	94541286		Arsb (-547)
chr13	95057739	95057921		Scamp1 (-2594)
chr13	95058417	95058635		Scamp1 (-3290)
chr13	96295808	96296025		F2rl1 (-722)
chr13	97443868	97444035		Hmgcr (-3061)
chr13	99029510	99029778		Ankra2 (-3553), Utp15 (+3303)
chr13	99030578	99030680		Ankra2 (-2568), Utp15 (+2318)
chr13	100118608	100118703		Ptcd2 (-4023), Mrps27 (+3915)
chr13	100287524	100287757		Mtap1b (-1084)
chr13	100288612	100288933		Mtap1b (-2216)
chr13	100789829	100790079		Mccc2 (-4360)
chr13	100876302	100876501		Bdp1 (-2377)
chr13	101517274	101517567		Mrps36 (-2807)
chr13	101558413	101558649		Ccnb1 (-2090)
chr13	104901764	104901987		Nln (-2182), Sgtb (+2006)
chr13	104902567	104903056		Nln (-3118), Sgtb (+2942)
chr13	119501466	119501700		Fgf10 (-1923)
chr13_random	134635	135229		NONE
chr15	8049793	8050103		Nup155 (-9325), Gdnf (+288937)
chr15	12750699	12750937		Drosha (-3752), 6030458C11Rik (+3594)
chr15	31387899	31388169		Ropn1l (-4590)
chr15	32171090	32171242		Sema5a (-3402)
chr3	10334667	10334975		Impa1 (-3382), Slc10a5 (+835)
chr3	10331919	10332220		Impa1 (-631)
chr3	17694576	17694985		Cypt12 (-153663)
chr3	27269576	27269753		Ghsr (-608)
chr3	28977395	28977543		Egfem1 (-4030)
chr3	35835332	35835492		Mccc1 (+64188), Atp11b (+182352)
chr3	35962074	35962245		Acad9 (-2762)
chr3	36376068	36376266		Anxa5 (-1358)
chr3	36961943	36962144		Adad1 (-534)
chr3	36962229	36962579		Adad1 (-174)
chr3	36962586	36962849		Adad1 (+140)
chr3	37212653	37212849		Cetn4 (-1383), Bbs12 (+1275)
chr3	51201614	51201889		4930583H14Rik (-1283)
chr3	52843941	52844210		Lhfp (-1393)
chr3	54721245	54721496		6030405A18Rik (-1562)
chr3	54983147	54983243		Sohlh2 (-2771)
chr3	54985718	54985928		Sohlh2 (-143)
chr3	55584185	55584502		Mab21l1 (-2088)
chr3	55584577	55584828		Mab21l1 (-1729)
chr3	58215441	58215734		Tsc22d2 (-4023)
chr3	63096243	63096440		Mme (-3452)
chr3	63737119	63737530		E130311K13Rik (-4018)
chr3	66783945	66784077		Veph1 (-683270), Shox2 (+1682)
chr3	68850829	68851078		Trim59 (-2290)
chr3	68933744	68933952		Kpna4 (-2834)
chr3	69403650	69403854		B3galnt1 (-969)
chr3	75874948	75875271		Fstl5 (-3410)
chr3	79435042	79435313		Etfdh (-2489), 4930579G24Rik (+2177)
chr3	80716544	80716682		Glrb (+933)
chr3	82681020	82681097		Rbm46 (-654)
chr3	82710079	82710338		Lrat (-2313)
chr3	82856491	82856832		Fgb (-2950), Plrg1 (-2798)
chr3	84287901	84288097		Fhdc1 (-3648)
chr3	88751726	88751968		Msto1 (-33975), Dap3 (+2357)
chr3	88980380	88980591		Fam189b (-6661), Clk2 (+11759)
chr3	89051854	89052057		Trim46 (-2137), Krtcap2 (+1596)
chr3	89053920	89053939		Trim46 (-4111), Krtcap2 (+3570)
chr3	89155305	89155534		Adam15 (-1488)
chr3	89155983	89156171		Adam15 (-2145)
chr3	90195920	90196272		Slc27a3 (-2247)
chr3	90268222	90268631		Ints3 (-30869), Npr1 (+1361)
chr3	94691154	94691353		Psmb4 (-374)
chr3	94694343	94694578		Psmb4 (-3581)
chr3	94753837	94753883		Rfx5 (-5077), Selenbp1 (+16855)
chr3	95035006	95035163		Mllt11 (-2486), Cdc42se1 (+2383)
chr3	95049499	95049860		Gm128 (-4649)
chr3	95360014	95360219		Hormad1 (-3482)
chr3	95800601	95800816		Plekho1 (-947)
chr3	96357393	96357683		Txnip (-4342)
chr3	96527414	96527624		Rnf115 (-4015), Polr3c (+3843)
chr3	97457987	97458198		Prkab2 (-4042)
chr3	99964896	99965136		Gdap2 (-1425), Wdr3 (+1310)
chr3	102739909	102740096		Sycp1 (+20)
chr3	102859492	102859598		Nras (-2663)
chr3	102974041	102974226		Bcas2 (-1500)
chr3	103375965	103376215		Syt6 (-3114)
chr3	103376419	103376648		Syt6 (-2670)
chr3	105606034	105606337		Rap1a (-1932)
chr3	105606358	105606719		Rap1a (-2285)
chr3	105608205	105608603		Rap1a (-4150)
chr3	106837447	106837855		Kcna3 (-1429)
chr3	107990005	107990178		Amigo1 (+839)
chr3	108185665	108185918		Psrc1 (-930)
chr3	108221807	108222118		Celsr2 (-3551)
chr3	108368985	108369140		Tmem167b (-3968), Tmem167b (-3679)
chr3	108743775	108743935		4921515J06Rik (+380)
chr3	108883217	108883641		4930443G12Rik (+12)
chr3	108920536	108920757		Slc25a24 (-5420), 4930443G12Rik (+37230)
chr3	108925276	108925494		Slc25a24 (-682)
chr3	109140009	109140167		Vav3 (-3513)
chr3	115420962	115421138		S1pr1 (-3077)
chr3	115706709	115706897		Extl2 (-4412), Slc30a7 (+3521)
chr3	115713274	115713437		Slc30a7 (-3032), Extl2 (+2141)
chr3	116292744	116292942		Sass6 (-5083), Lrrc39 (+26952)
chr3	116296760	116296897		Sass6 (-1097)
chr3	119487042	119487373		Ptbp2 (-902)
chr3	121423423	121423546		F3 (-2970)
chr3	121423560	121423721		F3 (-2814)
chr3	121425256	121425591		F3 (-1031)
chr3	122621477	122621669		1810037I17Rik (-5742), Fabp2 (+23263)
chr3	123091521	123091695		Mettl14 (-2700)
chr3	127491780	127491990		Tifa (-946)
chr3	127544795	127545032		Ap1ar (-4504)
chr3	130417099	130417197		Ostc (-4786)
chr3	137576524	137576920		Mapksp1 (-4797)
chr3	138153673	138153949		Metap1 (-1465)
chr3	141126198	141126351		Unc5c (-2253)
chr3	143869629	143870075		Lmo4 (-4556)
chr3	145809837	145810252		Mcoln2 (-2752)
chr3	146187692	146187866		Rpf1 (-3392)
chr3	146479226	146479373		Ttll7 (-36031), Prkacb (-34920)
chr3	153610152	153610338		Acadm (-2849)
chr3	154257371	154257450		Cryz (-2565)
chr17	37136635	37136825		Zfp57 (-2667)
chr17	36343203	36343442		H2-T3 (-16227), Rpp21 (+51468)
chr17	36120250	36120547		Prr3 (-3987), Gnl1 (+3499)
chr17	36011697	36012016		Dhx16 (-4866)
chr17	36011066	36011286		Dhx16 (-5547), 2310014H01Rik (+8636)
chr17	36000325	36000653		2310014H01Rik (-2051)
chr17	35994594	35994720		Nrm (-3606)
chr17	35957859	35958264		Flot1 (-2240), Ier3 (-596)
chr17	35298685	35298882		Prrc2a (+3038), Bat3 (+26597)
chr17	35268411	35268639		Bat3 (-3662), Apom (+172)
chr17	35268106	35268240		Bat3 (-4014), Apom (+524)
chr17	35261469	35261678		Csnk2b (-3182), D17H6S53E (-2486)
chr17	35254884	35255203		Gpank1 (-4853), Ly6g5b (-2699)
chr17	35254373	35254436		Ly6g5b (-2060)
chr17	35243047	35243215		Ly6g5c (-2114)
chr18	30579404	30579651		Pik3c3 (+146978), Rit2 (+897254)
chr17	35222700	35222925		Abhd16a (-3423), Ly6g6f (-273)
chr17	34976299	34976586		Stk19 (-2595), Dom3z (+2479)
chr17	34975448	34975667		Stk19 (-1710), Dom3z (+1594)
chr17	34783428	34783612		Atf6b (-605)
chr17	34783047	34783245		Atf6b (-979)
chr17	34782812	34783034		Atf6b (-1202)
chr17	34769063	34769375		Fkbpl (-12609), Prrt1 (+2588)
chr17	34768584	34768864		Ppt2 (-4682), Prrt1 (+2093)
chr17	34738894	34739211		Rnf5 (+1453), Ager (+4246)
chr17	34326380	34326517		Psmb9 (-2174), Tap1 (+1948)
chr17	34323360	34323516		Tap1 (-1063), Psmb9 (+837)
chr17	34322523	34322838		Tap1 (-1820), Psmb9 (+1594)
chr17	34319990	34320289		Tap1 (-4361), Psmb9 (+4135)
chr17	34170592	34170746		Slc39a7 (-2034), Rxrb (+1872)
chr17	34096370	34096610		Rps18 (-3904), Vps52 (+3663)
chr17	34096101	34096343		Rps18 (-3636), Vps52 (+3395)
chr17	34094809	34094926		Rps18 (-2282), Vps52 (+2041)
chr17	34089213	34089421		Vps52 (-3510), B3galt4 (-884)
chr17	34082005	34082282		H2-Ke2 (-4856), Wdr46 (+4476)
chr17	34074269	34074519		Wdr46 (-3274), H2-Ke2 (+2894)
chr17	34073889	34074058		Wdr46 (-3694), H2-Ke2 (+3314)
chr17	34055242	34055556		Tapbp (-1024)
chr17	34048115	34048892		Zbtb22 (-4617)
chr17	34043443	34043731		Daxx (-2959)
chr17	34042454	34042728		Daxx (-3955)
chr17	27066026	27066361		Phf1 (-3878)
chr17	27272501	27272920		2900010M23Rik (-1875)
chr17	27275178	27275424		2900010M23Rik (-4465)
chr17	27691319	27691633		Hmga1 (-2043)
chr17	27706244	27706430		AI413582 (-3665)
chr17	27761712	27761843		Nudt3 (-1381)
chr17	27788772	27788926		Pacsin1 (-33350), Rps10 (-16662)
chr17	28047589	28047777		Taf11 (-2495), Anks1 (+1398)
chr17	28367683	28367926		Ppard (-1894)
chr17	28368208	28368403		Ppard (-1393)
chr17	28460714	28460912		Rpl10a (-4603)
chr17	28761622	28761762		Srpk1 (-2293)
chr17	28940746	28941062		Pnpla1 (-54452), Brpf3 (+2833)
chr17	28942838	28943463		Pnpla1 (-52205), Brpf3 (+5080)
chr17	29489236	29489380		Mtch1 (-4459)
chr17	29856068	29856435		1110021J02Rik (-2290)
chr17	30027319	30027551		Mdga1 (-2608)
chr17	30028586	30028935		Mdga1 (-3934)
chr17	30709517	30709796		Btbd9 (+3575), Zfand3 (+567625)
chr17	30710077	30710299		Btbd9 (+3044), Zfand3 (+568156)
chr17	31428963	31429191		Slc37a1 (-3351)
chr17	31431908	31432027		Slc37a1 (-460)
chr17	31652038	31652294		Ndufv3 (-4894), Wdr4 (-2734)
chr17	31995449	31995759		Sik1 (-2867)
chr17	31997347	31997677		Sik1 (-4775)
chr17	31997679	31997906		Sik1 (-5056), Hsf2bp (+173660)
chr10	77649895	77650082		Pwp2 (-2095)
chr10	77067934	77068136		Sumo3 (-944)
chr10	77065129	77065357		Sumo3 (-3736)
chr10	76493566	76493841		Slc19a1 (-1780)
chr10	75940546	75940726		Lss (-53736), Ybey (-8777)
chr10	75933105	75933250		Ybey (-1319)
chr10	75932821	75932989		Ybey (-1046)
chr10	75928780	75929125		Mcm3ap (-2763)
chr10	75927712	75927818		Mcm3ap (-3951)
chr10	75926391	75926571		Mcm3ap (-5235), 2610028H24Rik (+14655)
chr10	75812460	75812728		Dip2a (-4587)
chr10	75810125	75810346		Dip2a (-2229)
chr10	75808783	75809192		Dip2a (-981)
chr10	75493586	75493895		Zfp280b (-1616)
chr10	75491822	75492027		Zfp280b (-3432)
chr10	75388884	75389148		Smarcb1 (-4657)
chr10	75388162	75388402		Smarcb1 (-3923)
chr10	74450004	74450260		Gnaz (+20156), Rtdr1 (+45199)
chr10	74449506	74449855		Gnaz (+19705), Rtdr1 (+45650)
chr10	68674796	68675061		Rhobtb1 (-476)
chr10	68674312	68674457		Rhobtb1 (-1020)
chr10	68672828	68673137		Rhobtb1 (-2422)
chr10	68672237	68672334		Rhobtb1 (-3119)
chr10	67012816	67013094		Ado (-1252)
chr10	66588213	66588572		Jmjd1c (-1613)
chr10	59339970	59340357		Dnajb12 (-2175)
chr10	59735965	59736118		Psap (-4334)
chr10	60151194	60151437		Cdh23 (+7922), 4632428N05Rik (+341717)
chr10	60615290	60615382		Sgpl1 (-4923)
chr10	61047517	61047745		AK085995 (-108202), Npffr1 (-10601)
chr10	61109696	61109976		Ppa1 (-1533)
chr10	61445384	61445670		Col13a1 (-3671)
chr10	61575652	61575844		2010107G23Rik (-1987)
chr10	62118967	62119230		Ddx50 (-5153), Stox1 (+69748)
chr10	62192066	62192325		Stox1 (-3349)
chr10	38852006	38852330		Tube1 (-1661), 1700025K23Rik (+1533)
chr10	39085146	39085749		Fyn (-4157)
chr10	39085865	39086104		Fyn (-3620)
chr10	39449631	39449731		Rev3l (-2285)
chr10	41025825	41026091		Fig4 (-2911)
chr10	41156012	41156064		Fig4 (-132991), Zbtb24 (-14164)
chr10	41999852	42000236		Foxo3 (-3496)
chr10	42001216	42001805		Foxo3 (-4963)
chr10	42896703	42896901		Sobp (-2466), 9030612E09Rik (+2292)
chr10	43297078	43297364		Cd24a (-1754)
chr10	43623559	43623724		Qrsl1 (-2100), Rtn4ip1 (+2029)
chr10	44183541	44183678		Prep (-603410), Prdm1 (-5117)
chr10	44183908	44184009		Prep (-603061), Prdm1 (-5466)
chr10	44785934	44786091		Prep (-1007)
chr2	25032750	25032929		Nrarp (-3438)
chr2	25068545	25069176		Cobra1 (-1852)
chr2	25094600	25094840		Slc34a3 (-4993), Rnf208 (-3729), Gm757 (-2413), 2310002J15Rik (+697)
chr2	25129218	25129490		Ssna1 (-1416), Anapc2 (+1368)
chr2	25254569	25255073		Npdc1 (-3782)
chr2	25280744	25281410		Abca2 (-3117)
chr2	25430967	25431297		Mamdc4 (-4296), Phpt1 (-741)
chr2	25467540	25467730		B230208H17Rik (-3669)
chr2	25560545	25560728		Bmyc (-1762)
chr2	25732026	25732333		Kcnt1 (-1201)
chr2	25980155	25980192		Nacc2 (-1843)
chr2	26210804	26211009		Dnlz (-3277)
chr2	26212624	26212785		Dnlz (-5075), Card9 (+2362)
chr2	26240330	26240625		Pmpca (-4390), Snapc4 (-4305)
chr2	26248730	26249097		Sdccag3 (-4078), Pmpca (+4046)
chr2	26442963	26443088		Egfl7 (+876)
chr2	26446797	26447067		Egfl7 (+4782), Agpat2 (+12798)
chr2	26479458	26479626		Fam69b (-4435)
chr2	24907977	24908304		Nelf (-1758)
chr2	26764478	26764670		Rpl7a (-1753), Med22 (+1588)
chr2	26773849	26774045		Surf1 (-1897)
chr2	26885911	26886044		Slc2a6 (-2460)
chr2	26886443	26886798		Slc2a6 (-3103)
chr2	27002207	27002480		Fam163b (-4347)
chr2	28554503	28554677		Ak8 (-1091), 1700026L06Rik (+581)
chr2	28559326	28559464		1700026L06Rik (-4224), Ak8 (+3714)
chr2	28700526	28700708		Gtf3c4 (-4737), Ddx31 (+4691)
chr2	29701559	29701936		Cercam (-23266), Urm1 (+18839)
chr2	29703357	29703595		Cercam (-21538), Urm1 (+20567)
chr2	29744643	29744852		Odf2 (-492)
chr2	29950648	29950885		Zdhhc12 (-1612)
chr2	29954170	29954360		Zdhhc12 (-5110), Zer1 (+25709)
chr2	30275509	30275622		Crat (-4298), Ppp2r4 (+3996)
chr2	30698632	30699072		Prrx2 (-2035)
chr2	30807802	30808028		Tor1b (-606)
chr2	30999334	30999566		Fnbp1 (-1922)
chr2	31424272	31424672		Fubp3 (-3773)
chr2	32089818	32089946		Pomt1 (-2321)
chr2	32209406	32209618		Dnm1 (-688)
chr2	32607770	32608085		Tor2a (-4863)
chr2	32706887	32707077		Stxbp1 (-4225)
chr2	32730098	32730260		Fam129b (-1475)
chr2	32813560	32813813		Rpl12 (-3545), Lrsam1 (+3084)
chr2	32814953	32815161		Rpl12 (-2175), Lrsam1 (+1714)
chr2	32815255	32815485		Rpl12 (-1862), Lrsam1 (+1401)
chr2	33326450	33326616		Zbtb43 (-2481)
chr2	35899742	35899978		Ttll11 (-64716), Ndufa8 (+4952)
chr2	35905257	35905409		Ndufa8 (-521), Morn5 (+340)
chr2	35965929	35966202		Mrrf (-25852), Lhx6 (-5138)
chr2	38204797	38204992		Lhx2 (-1933)
chr2	49473498	49473631		Kif5c (-1269)
chr2	49641673	49641871		Lypd6b (-1434)
chr2	52284973	52285099		Arl5a (-4642)
chr2	62251083	62251250		Dpp4 (-879)
chr2	63023565	63023698		Kcnh7 (-1288)
chr2	63937646	63937761		Fign (-1635)
chr2	64864509	64864746		Grb14 (-3805)
chr2	71362849	71363055		Dlx1 (-4550)
chr18	8227641	8227833		Fzd8 (-985117), Wac (+358542)
chr2	75816198	75816435		Ttc30b (-39798), Ttc30a1 (+3707)
chr2	75819006	75819155		Ttc30a1 (+943)
chr2	76488308	76488621		Prkra (-2414), Dfnb59 (+135)
chr2	76489420	76489672		Prkra (-3495), Dfnb59 (+1216)
chr2	76514532	76514773		Fkbp7 (-3498), Plekha3 (+1281)
chr2	76515041	76515360		Fkbp7 (-4046), Plekha3 (+1829)
chr2	79301539	79301741		Neurod1 (-4847)
chr2	80475337	80475527		Nup35 (-3537)
chr2	84881619	84881822		Tnks1bp1 (-8896), Ssrp1 (+4363)
chr2	91078293	91078427		Ddb2 (-1137)
chr2	91757470	91757843		Chrm4 (-4689)
chr2	91758453	91758727		Chrm4 (-3756)
chr2	91804020	91804314		Dgkz (-13662), Creb3l1 (+60160)
chr2	91805618	91805717		Dgkz (-15163), Creb3l1 (+58659)
chr2	92751790	92751940		Syt13 (-3393)
chr2	92890562	92890600		Prdm11 (-4280)
chr2	94247439	94247567		Ttc17 (-657)
chr2	102295118	102295389		Fjx1 (-3305)
chr2	103960069	103960264		A930018P22Rik (-2759)
chr2	103865079	103865337		Fbxo3 (-2748)
chr2	106817368	106817566		Fshb (+82341), Mpped2 (+283851)
chr2	118083955	118084160		Fsip1 (-1356)
chr2	118306851	118306930		Srp14 (-1459)
chr2	118485981	118486240		Pak6 (-16871), Bub1b (+62164)
chr2	119564756	119565153		Itpka (-3118)
chr2	119849104	119849261		Pla2g4b (-9986), Mapkbp1 (+50748)
chr2	121335098	121335326		Mfap1a (-2820), Wdr76 (+2753)
chr2	121336501	121336701		Mfap1a (-4209), Wdr76 (+4142)
chr2	121966884	121967177		Spg11 (-22909), B2m (-6392)
chr2	122455780	122455973		Spata5l1 (-485)
chr2	122460089	122460201		AA467197 (-3478)
chr2	125332935	125333081		Fbn1 (-834)
chr2	127071388	127071614		Tmem127 (-2210), Ciao1 (+2051)
chr2	128513760	128513894		Anapc1 (-696)
chr2	128639316	128639588		Tmem87b (-4587)
chr12	77395159	77404676		Akap5 (-25960), Mthfd1 (+43699)
chr2	128775105	128775274		Zc3h6 (-17948), Zc3h8 (-5434)
chr2	128950966	128951193		Chchd5 (-4356)
chr2	128951314	128951988		Chchd5 (-3785)
chr1	131698057	131698163		Thsd7b (+528229), Daf2 (+621466)
chr2	130247619	130247831		Vps16 (-2331)
chr2	130248169	130248368		Vps16 (-1787)
chr2	130267848	130268020		Fam113a (-17557), Ptpra (-8080)
chr2	130463665	130463974		Fastkd5 (-8057), Prosapip1 (+4719)
chr2	130489040	130489249		Itpa (-4432), Ddrgk1 (+1236)
chr2	130490627	130490760		Itpa (-2883), Ddrgk1 (-313)
chr2	132082684	132082773		Pcna (-3813)
chr2	132085836	132086088		Cds2 (-3031)
chr2	132209050	132209219		Prokr2 (+2048), Cds2 (+120142)
chr2	134610811	134611017		Plcb1 (-986)
chr2	143369669	143369864		Pcsk2 (-2102)
chr2	144160608	144160712		Ovol2 (-2844)
chr2	144198375	144198597		Csrp2bp (+3767), 6330439K17Rik (+154648)
chr2	145723858	145724112		Naa20 (-4992)
chr2	145763645	145763769		Crnkl1 (-3271), RP23-125A1.2 (+3187)
chr2	151806899	151807101		Fam110a (-1045)
chr2	151928874	151929263		Srxn1 (-2397)
chr2	154614893	154615118		Raly (-1840)
chr2	155096204	155096514		Map1lc3a (-5821), Dynlrb1 (+34090)
chr2	155096838	155097049		Map1lc3a (-5236), Dynlrb1 (+34675)
chr2	155098038	155098056		Map1lc3a (-4133)
chr2	155523131	155523329		Trpc4ap (-5110), Edem2 (+31981)
chr2	155830351	155830570		Ergic3 (-3400), 6430550D23Rik (-298)
chr2	155831062	155831237		Ergic3 (-2711), 6430550D23Rik (-987)
chr2	156964636	156964849		Samhd1 (-3785)
chr2	157383427	157383679		Peg5 (-2323), Nnat (-2293)
chr2	157385251	157385733		Peg5 (-384), Nnat (-354)
chr2	157392889	157393204		Blcap (-950)
chr2	160554694	160554919		Plcg1 (-2239)
chr2	160939461	160939774		Chd6 (-4826)
chr2	163027448	163027590		Gtsf1l (-112182), Tox2 (-23671)
chr2	163299638	163299912		Fitm2 (-1410)
chr2	163424452	163424636		Ttpal (-3506)
chr2	163476248	163476412		Pkig (-7792), Serinc3 (-5451)
chr2	163676844	163677174		Kcnk15 (-2477)
chr2	163745505	163745742		Rims4 (-1205)
chr2	163999233	163999446		Kcns1 (-2491)
chr2	164231758	164232067		Matn4 (-1799)
chr2	164234757	164234977		Matn4 (-4753)
chr2	164570126	164570279		Wfdc3 (-1436), Dnttip1 (-1312)
chr2	164656486	164656672		1700020C07Rik (-2545), Ctsa (-1794)
chr2	164662805	164663012		Neurl2 (-3813)
chr2	165061452	165061758		Cdh22 (-1368)
chr2	165299251	165299446		Slc13a3 (-652)
chr2	165299738	165300037		Slc13a3 (-1191)
chr2	165325842	165326023		Slc2a10 (-3545)
chr2	166822294	166822470		Stau1 (-604)
chr2	167070749	167070980		Ptgis (-4828)
chr2	167463320	167463623		Ube2v1 (-5967), Tmem189 (+23572)
chr2	168056888	168057386		Dpm1 (-1258), Mocs3 (+1015)
chr2	168057692	168057929		Dpm1 (-1932), Mocs3 (+1689)
chr2	170324450	170324631		Cyp24a1 (-1903)
chr2	171873161	171873329		Cbln4 (-4279)
chr2	172193257	172193425		Cstf1 (-3162), Aurka (+2665)
chr2	172198503	172198644		Aurka (-2568), Cstf1 (+2071)
chr2	172198681	172198956		Aurka (-2813), Cstf1 (+2316)
chr2	172261873	172262009		2410001C21Rik (-4137)
chr2	172769386	172769832		Bmp7 (-3815)
chr2	172805332	172805670		Spo11 (+158)
chr2	172822834	172823160		Rae1 (-2641)
chr2	172823984	172824166		Rae1 (-1563)
chr2	172824976	172825190		Rae1 (-555)
chr2	174107369	174107559		Gnas (-2357)
chr2	174582758	174582957		Edn3 (-3416)
chr2	178141966	178142486		Sycp2 (+137)
chr2	178148081	178148566		9030418K01Rik (-915), Ppp1r3d (+853)
chr2	179772580	179772991		Ss18l1 (-4402), Psma7 (+4321)
chr2	179779212	179779308		Psma7 (-2153), Ss18l1 (+2072)
chr2	179797948	179798175		Gtpbp5 (-7236), Ss18l1 (+20874)
chr2	179798407	179798890		Gtpbp5 (-6649), Ss18l1 (+21461)
chr2	179802053	179802412		Gtpbp5 (-3065)
chr2	179904199	179904531		Adrm1 (-1928)
chr2	179964496	179964699		Lama5 (-4034)
chr2	179989801	179990269		Rps21 (-2049)
chr2	180316526	180316831		1600027N09Rik (+670)
chr2	180319282	180319624		Ogfr (-4659)
chr2	181228874	181229405		Tpd52l2 (-2818)
chr2	181431490	181431663		Rgs19 (-2948)
chr5	28396486	28396848		Insig1 (-1285)
chr5	28395342	28395570		Insig1 (-2496)
chr5	28393974	28394128		Insig1 (-3901)
chr5	28393205	28393441		Insig1 (-4629)
chr5	27373409	27373578		Gm10220 (-925529), Dpp6 (-214981)
chr5	25212196	25212382		Xrcc2 (-674)
chr5	24416342	24416637		Rheb (-68311), Prkag2 (+189970)
chr5	24097740	24097968		Chpf2 (+5286), Smarcd3 (+9966)
chr5	23980490	23981304		Agap3 (+22902), Gbx1 (+51769)
chr5	23980164	23980455		Agap3 (+22315), Gbx1 (+52356)
chr5	23979938	23980162		Agap3 (+22055), Gbx1 (+52616)
chr5	23951619	23952044		Fastk (-779)
chr5	20691495	20691700		Pion (-487)
chr5	20690922	20691295		Pion (-976)
chr5	20384059	20384208		Tmem60 (-4137), Phtf2 (+3808)
chr5	9265302	9265478		9330182L06Rik (-803)
chr5	8426874	8427026		Dbf4 (-4234), Slc25a40 (+4100)
chr5	8427531	8427665		Dbf4 (-4882), Slc25a40 (+4748)
chr5	5382993	5383126		Cdk14 (-2809)
chr7	48798771	48799032		AK011498 (-55729), AW146154 (-43642)
chr5	3894408	3894598		Mterf (-570)
chr5	3590462	3590651		Pex1 (-5509), 1700109H08Rik (+18841)
chr6	6529298	6529454		Shfm1 (-718)
chr6	6530673	6530875		Shfm1 (-2116)
chr6	6532453	6532675		Shfm1 (-3906)
chr6	7643845	7644032		Asns (-757)
chr6	14847733	14848057		Foxp2 (-287611), Ppp1r3a (-142621)
chr6	21161493	21161879		Kcnd2 (-4423)
chr6	21163028	21163278		Kcnd2 (-2956)
chr6	28368334	28368640		Zfp800 (-156886), Gcc1 (+3237)
chr6	28368685	28368927		Arf5 (-4834), Gcc1 (+2918)
chr6	28370523	28370760		Arf5 (-2998), Gcc1 (+1082)
chr6	29563360	29563454		Tnpo3 (-3800)
chr17	26235998	26236195		Nme4 (-3682)
chr6	29643153	29643564		Tspan33 (-897)
chr6	30119291	30119749		Nrf1 (+121532), Gm2058 (+135019)
chr6	30258239	30258406		Gm2058 (-3784)
chr6	30849090	30849259		Copg2 (-2415)
chr6	31517130	31517418		Podxl (-3337)
chr6	33012739	33013060		Chchd3 (-2748)
chr6	34424572	34424744		Bpgm (-1698)
chr6	34829621	34829914		3110062M04Rik (-1703)
chr6	34830495	34830760		3110062M04Rik (-2563)
chr6	34864151	34864347		Wdr91 (-3418)
chr6	34865226	34865323		Wdr91 (-4444)
chr6	38308159	38308256		Zc3hav1 (-3605)
chr6	39372759	39372846		Mkrn1 (-2435)
chr6	39518933	39519037		Adck2 (-4890)
chr6	39540520	39540756		Ndufb2 (-1944)
chr6	39817040	39817171		Gm5567 (-243146), Mrps33 (-56171)
chr6	49217699	49217870		Tra2a (-3734)
chr14	9632630	9633032		4930452B06Rik (-134027)
chr6	50547500	50547651		4921507P07Rik (-987)
chr6	52597293	52597472		Tax1bp1 (-66340), Hibadh (-7089)
chr6	52657989	52658224		Hibadh (-67813), Tax1bp1 (-5616)
chr6	53235772	53235936		Creb5 (-287514), Jazf1 (-217236)
chr6	53772797	53773036		Tril (-2098)
chr6	64668743	64669030		Atoh1 (-10253)
chr6	64669309	64669460		Atoh1 (-9755)
chr6	81872705	81872922		AW146020 (-849)
chr6	82888386	82888475		Hk2 (-163983), Sema4f (+1313)
chr6	82893768	82893878		Sema4f (-4079), D6Mm5e (-3093)
chr6	83001408	83001657		Aup1 (-3114), Htra2 (+3032)
chr6	83102732	83103076		1700003E16Rik (-3494), Wdr54 (+3469)
chr6	83110879	83111097		Wdr54 (-4615), 1700003E16Rik (+4590)
chr6	85287528	85287626		Sfxn5 (-4161)
chr6	87678737	87678986		Ccdc48 (-2001)
chr6	87862127	87862364		8430410A17Rik (-1724)
chr6	87862917	87863172		8430410A17Rik (-925)
chr6	108090160	108090505		Sumf1 (+45244), Setmar (+75293)
chr6	88795528	88795733		Abtb1 (-3702)
chr6	90411479	90411663		Klf15 (-1049)
chr6	91469564	91469802		Xpc (-3801), Lsm3 (+3654)
chr6	92657811	92658234		Prickle2 (-1845)
chr6	92896329	92896589		Adamts9 (-45024)
chr6	95066225	95066620		Kbtbd8 (-1477)
chr6	101333175	101333307		Pdzrn3 (-5350)
chr6	113330607	113330862		Tada3 (-3221), Arpc4 (+2628)
chr6	113391930	113392127		Jagn1 (-600)
chr6	113485441	113485539		Tmem111 (-3858), Fancd2 (+3814)
chr6	113550389	113550786		6720456B07Rik (-4178), 4931417G12Rik (+121)
chr6	115306955	115307068		Timp4 (-105145), Pparg (-65072)
chr6	116208647	116208855		Anubl1 (-5502), D6Wsu116e (+50700)
chr6	116581997	116582209		Zfp422 (-3108)
chr6	116624911	116625161		Rassf4 (-1182)
chr6	118090418	118090745		Csgalnact2 (-1424)
chr6	118151688	118151849		Ret (-4007)
chr6	119285232	119285392		Lrtm2 (-4528)
chr6	119803762	119804162		Rad52 (-48754), Erc1 (-5794)
chr6	120411153	120411457		Il17ra (-1910)
chr6	120412121	120412254		Il17ra (-1027)
chr6	120869866	120870058		Bid (-3124)
chr6	122292441	122292619		Phc1 (-5497), Rimklb (+143793)
chr6	122767076	122767260		Foxj2 (-3034)
chr6	122823717	122824065		Necap1 (-684)
chr6	124658301	124658590		Phb2 (-3861), Emg1 (+3750)
chr6	124664039	124664363		Emg1 (-2005), Phb2 (+1894)
chr6	124720467	124720820		Eno2 (-1117)
chr6	124724888	124725025		Eno2 (-5430), Lrrc23 (+4779)
chr6	124766837	124767172		Tpi1 (-2691)
chr6	124767529	124767772		Tpi1 (-3337)
chr6	124815617	124815875		Gpr162 (-1811)
chr6	124941884	124942273		Cops7a (-26532), C530028O21Rik (-6376)
chr6	124988372	124988440		Ing4 (-1460)
chr6	124988656	124988923		Ing4 (-1076)
chr6	125118272	125118498		Gapdh (-2784)
chr6	125445164	125445348		Cd9 (-483)
chr6	127103832	127104003		Ccnd2 (-2852)
chr6	127104031	127104194		Ccnd2 (-3047)
chr6	128315697	128315848		5930416I19Rik (-2858), Foxm1 (+2761)
chr6	133982059	133982199		Etv6 (-3596)
chr6	133982543	133982802		Etv6 (-3052)
chr6	134587275	134587454		Mansc1 (-4859), Loh12cr1 (-3593)
chr6	135118697	135118858		Hebp1 (-545)
chr6	135118985	135119293		Hebp1 (-906)
chr6	135119301	135119587		Hebp1 (-1211)
chr6	135143963	135144139		8430419L09Rik (-3954)
chr6	142059167	142059393		Gm6614 (-102014), Slco1a6 (+75390)
chr6	137197670	137198093		Ptpro (-2938)
chr6	137199223	137199410		Ptpro (-1503)
chr6	137199479	137199580		Ptpro (-1290)
chr6	143112710	143112743		Etnk1 (-3023)
chr6	146523307	146523536		Fgfr1op2 (-3011), 4933424B01Rik (+2935)
chr6	146588847	146589015		Med21 (-2170)
chr6	147418637	147418848		Pthlh (-206136), Ccdc91 (-5650)
chr1	13581268	13581646		Tram1 (-1512)
chr1	13580870	13581245		Tram1 (-1113)
chr1	9693618	9693884		Mybl1 (-3461)
chr4	3500141	3500311		Tgs1 (-1800), Tmem68 (+1689)
chr4	4067782	4068045		Penk (-2322)
chr4	8460748	8461001		Rab2a (-1916)
chr4	9770333	9770524		Gdf6 (-1090)
chr4	10936561	10937056		Plekhf2 (-2043)
chr4	11488692	11488972		Fsbp (-17977), Rad54b (+2713)
chr4	34136599	34137175		Spaca1 (+155)
chr4	40804519	40804688		B4galt1 (-3573)
chr4	40892205	40892239		Chmp5 (-3364), Bag1 (+3105)
chr4	41514746	41514916		Dnaic1 (-1996), 2310028H24Rik (+1729)
chr4	41701211	41701659		Galt (-691)
chr4	43067441	43067501		Unc13b (-4385)
chr4	45808369	45809012		Aldh1b1 (-3203)
chr4	46147656	46147872		Ncbp1 (-3619), Tstd2 (+3583)
chr4	46150090	46150177		Ncbp1 (-1249), Tstd2 (+1213)
chr4	47483222	47483452		Sec61b (-4196), Alg2 (+3902)
chr4	47483613	47483870		Sec61b (-3791), Alg2 (+3497)
chr4	47489820	47490083		Alg2 (-2713), Sec61b (+2419)
chr4	48135751	48135986		Stx17 (-1922)
chr4	48549738	48549911		5730528L13Rik (-2993)
chr4	48550188	48550379		5730528L13Rik (-2534)
chr4	49860047	49860284		Grin3a (-2213)
chr4	53448156	53448397		Abca1 (-275510), Slc44a1 (-5008)
chr4	53449998	53450211		Slc44a1 (-3180)
chr4	53790547	53790793		Tal2 (-1907)
chr4	57158836	57159260		Epb4.1l4b (-3020)
chr4	61945314	61945543		Slc31a2 (-2050)
chr4	81089609	81089755		Mpdz (-973)
chr4	84850267	84850556		Sh3gl2 (-948)
chr4	99597621	99597790		Pgm2 (-4350)
chr4	99761514	99761655		Ror1 (-6811), Pgm2 (+159529)
chr4	101324084	101324217		Lepr (-65861), Leprot (+3763)
chr4	102888778	102889086		Slc35d1 (-1443)
chr4	102985820	102985942		Oma1 (-570)
chr4	104825278	104825580		Ppap2b (-4523)
chr4	106231324	106231539		Dhcr24 (-2211)
chr4	106295104	106295762		Ttc22 (+379)
chr4	106845981	106846257		2210012G02Rik (+4852), Cdcp2 (+76623)
chr4	106847451	106847531		Tmem59 (-3744), 2210012G02Rik (+3480)
chr4	107561123	107561275		0610037L13Rik (-1305)
chr4	108518191	108518349		Kti12 (-2192)
chr4	108550270	108550423		Rab3b (-1328)
chr4	108876678	108876890		Osbpl9 (-1907)
chr4	109647858	109648045		Dmrta2 (-2678)
chr4	109649247	109649535		Dmrta2 (-1239)
chr4	114664498	114664721		Cmpk1 (-4777)
chr4	115726968	115727135		Nsun4 (-571)
chr4	116477435	116477630		Mutyh (-2806), Toe1 (+2631)
chr4	116479088	116479391		Mutyh (-1099), Toe1 (+924)
chr4	116808360	116808529		Plk3 (-1888)
chr4	117808966	117809245		St3gal3 (-1611)
chr4	117810435	117810759		St3gal3 (-3102)
chr4	117810801	117810938		St3gal3 (-3375)
chr4	118084516	118084745		Szt2 (-2763), Med8 (+2689)
chr4	118849780	118849965		Zfp691 (-3073)
chr4	118909332	118909570		AU022252 (-4122), Lepre1 (+3931)
chr4	119097787	119097986		Ppcs (-2862), Zmynd12 (+2598)
chr4	120246504	120246737		Ctps (-3740)
chr4	120247219	120247464		Ctps (-4461)
chr4	122689573	122689697		Trit1 (-4205)
chr4	122857761	122857944		Hpcal4 (-2894)
chr4	123365212	123365481		Macf1 (-3744)
chr4	123428498	123428725		Akirin1 (-1070)
chr4	124333581	124333764		Pou3f1 (-1216)
chr4	124371713	124371845		Utp11l (-981)
chr4	124475444	124475745		Mtf1 (-4198)
chr4	124476760	124476988		Mtf1 (-2919)
chr4	124745602	124745839		Dnali1 (-2820), Snip1 (+1784)
chr4	125166565	125166729		Grik3 (-1428)
chr4	125732217	125732436		Oscp1 (-3482)
chr4	125777186	125777411		Stk40 (-3902)
chr4	125822116	125822382		Fam176b (-2998)
chr4	125823070	125823476		Fam176b (-1974)
chr4	125840373	125840603		1700029G01Rik (+97)
chr4	125842716	125842966		1700029G01Rik (-2256)
chr4	125844705	125844824		1700029G01Rik (-4180)
chr4	125999933	126000216		Adprhl2 (-1128)
chr4	126281705	126282391		5730409E04Rik (-5050), Clspn (+47824)
chr4	126282817	126282983		5730409E04Rik (-4198)
chr4	126351877	126352048		Psmb2 (-2924)
chr4	126433067	126433164		Ncdn (-2443), AU040320 (+2317)
chr4	126738781	126738979		Zmym1 (-504)
chr4	126739014	126739071		Zmym1 (-667)
chr4	126800256	126800589		Gm12942 (-2867)
chr4	126802245	126802438		Gm12942 (-948)
chr4	127003604	127003992		Gja4 (-12576), Gjb3 (+2571)
chr4	128799335	128799763		Hpca (-1014)
chr4	128811085	128811269		Fndc5 (-3127)
chr4	128868622	128868774		S100pbp (-1972), Yars (+1659)
chr4	129015856	129016011		Rbbp4 (-3320), Zbtb8os (+2664)
chr4	129168141	129168305		1700125D06Rik (-211), Tssk3 (-209)
chr4	129666833	129667024		Col16a1 (-58155), Bai2 (+4607)
chr4	129668663	129669018		Col16a1 (-56243), Bai2 (+6519)
chr4	130347184	130347484		Sdc3 (-1118)
chr4	133138209	133138544		Gpn2 (-1911)
chr4	133072199	133072486		1810019J16Rik (-2535)
chr4	133032161	133032472		Fam46b (-3731)
chr4	133031720	133031925		Fam46b (-4225)
chr4	132898371	132898550		Wdtc1 (-3231)
chr4	132897841	132897970		Wdtc1 (-2676)
chr4	132444396	132444575		Stx12 (-4113)
chr4	132355402	132355431		BC013712 (-3138)
chr4	132193350	132193697		Eya3 (-1437)
chr4	132068117	132068354		Sesn2 (-1865)
chr4	133803502	133803712		Zfp593 (-2101)
chr4	133898096	133898316		Slc30a2 (-779)
chr4	134096433	134096628		Fam54b (-7864), Sepn1 (+11550)
chr4	134262933	134263266		Man1c1 (-2895)
chr4	134263911	134264076		Man1c1 (-3789)
chr4	134471443	134471641		Tmem50a (-711)
chr4	134830832	134831025		Clic4 (-2254)
chr4	134833684	134833849		Clic4 (-5092), Srrm1 (+75362)
chr4	135132452	135132752		Grhl3 (-3067)
chr4	135474564	135474766		Fuca1 (-1976)
chr4	135515608	135515802		Gale (-5375), Hmgcl (+13337)
chr4	135531348	135531520		Lypla2 (-2925)
chr4	135531932	135532313		Lypla2 (-3614)
chr4	135532369	135532561		Lypla2 (-3956)
chr4	135800939	135801129		Tcea3 (-2838)
chr4	135859492	135859891		Hnrnpr (-7199), Zfp46 (+17708)
chr4	136393805	136394059		Ephb2 (-2082)
chr4	136609952	136610065		Wnt4 (-223541), Zbtb40 (-5399)
chr4	136830761	136831104		Wnt4 (-2617)
chr4	136914349	136914448		Cdc42 (-747)
chr14	55445503	55445536		Slc7a8 (-44797), Homez (+33807)
chr4	137858483	137858789		Ddost (-2017)
chr4	138008464	138008680		Camk2n1 (-2491)
chr4	138524733	138524954		Tmco4 (-3976)
chr4	138688536	138688750		2310028O11Rik (-1615)
chr4	138744550	138745061		Capzb (-4040)
chr4	140461237	140461383		Padi2 (-965)
chr4	140539254	140539430		Atp13a2 (-3446)
chr4	141220967	141221010		Plekhm2 (-947)
chr4	141223268	141223498		Plekhm2 (-3341)
chr4	141414518	141414916		Ctrc (-12443), Efhd2 (+16118)
chr4	141435023	141435337		Efhd2 (-4345)
chr4	141435725	141435854		Efhd2 (-4955)
chr4	142934665	142934989		Lrrc38 (-4826)
chr4	142984834	142985099		Pramel1 (+623)
chr4	147462511	147462838		Agtrap (-502)
chr4	147523879	147524101		Fbxo6 (+2044), Mad2l2 (+9391)
chr4	147527506	147527770		Fbxo6 (-1604)
chr4	147532801	147532953		Fbxo2 (-1900), Fbxo44 (+827)
chr4	147538908	147539362		Fbxo2 (+4358), Ptchd2 (+122939)
chr4	147819348	147819634		Mtor (-3200), Ubiad1 (-631)
chr4	148003014	148003347		Tardbp (-2076)
chr4	149607090	149607244		Gm5506 (-4139)
chr4	150286780	150287035		Park7 (-2878)
chr4	150291165	150291357		Tnfrsf9 (-3003)
chr4	150291976	150292206		Tnfrsf9 (-2173)
chr4	151238831	151239075		Camta1 (-3076)
chr4	151239118	151239295		Camta1 (-3330)
chr4	151304184	151304539		Dnajc11 (-3467)
chr4	151695385	151695522		Rpl22 (-4533), Rnf207 (-2720)
chr4	151848656	151848876		Nphp4 (-3485), Kcnab2 (+2822)
chr4	153352916	153353106		Dffb (-3821), BC046331 (+3341)
chr4	154457645	154457800		Morn1 (-2963), Rer1 (+2683)
chr4	155151598	155151808		Vwa1 (-3033)
chr4	155165681	155166203		E230028L10Rik (+661)
chr4	155246229	155246409		Gltpd1 (-2770), Cpsf3l (+2643)
chr4	155363239	155363426		Sdf4 (-3690), B3galt6 (+3454)
chr4	155605735	155606081		Plekhn1 (-3257)
chr4	155607574	155607868		Plekhn1 (-5070), Klhl17 (+1245)
chr17	79231400	79231808		Ccdc75 (-3252), Heatr5b (+3117)
chr17	79239250	79239360		Heatr5b (-4584), Ccdc75 (+4449)
chr17	79337808	79338029		Cebpz (-1509), 2410091C18Rik (+1444)
chr17	79338727	79338899		Cebpz (-2403), 2410091C18Rik (+2338)
chr17	79758114	79758433		Cdc42ep3 (-3843)
chr17	80116019	80116149		Cyp1b1 (-1703)
chr17	80603441	80603759		Srsf7 (+3045), Galm (+76789)
chr17	80604051	80604248		Srsf7 (+2495), Galm (+77339)
chr17	81342424	81342610		Tmem178 (-1455)
chr17	81342642	81342819		Tmem178 (-1241)
chr17	87151668	87151851		Epas1 (-1444)
chr17	87504657	87504739		Socs5 (-2321)
chr17	88066683	88066903		Msh2 (-5104), Epcam (+31474)
chr17	88067753	88067910		Msh2 (-4065)
chr17	88926232	88926483		Klraq1 (-3106)
chr1	60957829	60958113		Ctla4 (-7898), Cd28 (+154739)
chr5	31499539	31499763		Eif2b4 (-4139), Snx17 (+3974)
chr5	31347254	31347522		0610007C21Rik (-3625)
chr14	101597270	101597487		1700110M21Rik (+1907)
chr5	31249258	31249417		Abhd1 (-3101), Cgref1 (-1485)
chr5	31220886	31221176		Khk (-3237)
chr5	31219829	31220014		Khk (-4346)
chr5	30968662	30968825		Cenpa (-531)
chr12	3363353	3363503		Kif3c (-1704)
chr12	8512169	8512617		Rhob (-5602), Slc7a15 (+33958)
chr12	12952290	12952423		Mycn (-3715)
chr12	17007722	17007963		Pqlc3 (-919)
chr12	17011029	17011261		Pqlc3 (-4221)
chr12	21288272	21288349		Cpsf3 (-3847), Itgb1bp1 (+3787)
chr12	21319736	21319870		Iah1 (-2450)
chr12	25785097	25785257		Id2 (-4220)
chr12	27100467	27100696		Rnf144a (-461)
chr12	27101855	27102039		Rnf144a (-1826)
chr12	28030956	28031414		Sox11 (-3602)
chr12	29237174	29237423		Dcdc2c (-4097)
chr12	29355019	29355255		Adi1 (-4935)
chr12	29431275	29431408		Ttc15 (+3976), Adi1 (+71270)
chr12	29431884	29432294		Tssc1 (-4604), Ttc15 (+3229)
chr12	31756251	31756453		Fam110c (-2481)
chr12	31757824	31758072		Fam110c (-885)
chr12	32248747	32248986		Slc26a4 (-4033)
chr12	36877746	36877891		Bzw2 (+5593), Ube2f (+60853)
chr12	36885737	36885989		Bzw2 (-2451), Ankmy2 (+2152)
chr12	45426004	45426146		Nrcam (-3797)
chr12	52692977	52693189		Coch (-1245)
chr12	52693516	52693679		Coch (-730)
chr12	53109750	53110085		6530401N04Rik (-2430)
chr12	53111292	53111463		6530401N04Rik (-3890)
chr12	53198235	53198356		Nubpl (-437)
chr12	55800809	55801029		Eapp (-4067)
chr12	56933239	56933304		Brms1l (-4081)
chr12	70785819	70786026		Sos2 (-3084)
chr12	70786483	70786600		Sos2 (-3703)
chr12	71214485	71214636		Nin (-10720), Pygl (+114109)
chr12	71330892	71331154		Pygl (-2353)
chr12	71331430	71331650		Pygl (-2870)
chr12	71450760	71451069		Trim9 (-2314)
chr12	73190046	73190398		2810055F11Rik (-3922), Jkamp (+3112)
chr12	74385789	74386079		Slc38a6 (-1908), Trmt5 (+1764)
chr12	74389325	74389619		Trmt5 (-1774), Slc38a6 (+1630)
chr12	77423383	77423557		Akap5 (-2408)
chr12	77502487	77502534		Hspa2 (-2652)
chr12	77511464	77511596		Gm70 (-7056), Hspa2 (+6367)
chr12	77814615	77815020		Spnb1 (-3284)
chr12	77924628	77924877		Rab15 (-1242)
chr12	79961396	79961614		Eif2s1 (-1554), Atp6v1d (+1120)
chr12	80010407	80010618		Plek2 (-2588)
chr12	82435008	82435364		Slc8a3 (-1019)
chr12	82727370	82727565		Ttc9 (-4888)
chr12	82730126	82730361		Ttc9 (-2112)
chr12	85346043	85346266		Acot1 (-4297)
chr12	86446830	86446937		Dlst (-4899), Prox2 (+497)
chr12	86520357	86520577		Pgf (-2232)
chr12	86521983	86522168		Pgf (-3841)
[truncated: 486 more rows]
